# Supplementary material for: GeneScanner: profiling genetic variation across bacterial populations
Source: Microb Genom. 2026 Jun 2;12(6):001714. doi: 10.1099/mgen.0.001714 (PMC13229410; doi:10.1099/mgen.0.001714)
Supplement: Supplementary Material 1. [file mgen-12-01714-s001.xlsx]

## Sheet: E. coli
PUBMLST ID	ERS accession	ERR accession	Collection	BSAC_or_CUH_number	Year_of_isolation	Sequencing depth	MLST	Phylogroup	serotype	H30Rx	fimH	gyrA	parC	EC958_snp53758	EC958_snp3549826	EC958_snp779389	EC958_snp3892567	EC958_snp2838072	EC958_snp4397873	AmoxiClav	Amoxicillin	Ceftazidime	Ciprofloxacin	Cefotaxime	Cefuroxime	Gentamicin	Imipenem	Tigecycline	PipTaz	esbl	esbl_ctxm	Amikacin	Ampicillin	Aztreonam	Cefalotin	Cefepime	Cefoxitin	CefuroximeAxetil	Ertapenem	Meropenem	Tobramycin	Trimethoprim	A-C	B-O	FIA	FIB	FIC	FII-K	FII-s
21493	ERS357183	ERR435312	BSAC	eo100	2001	76.6285	68	D	NA:H6											S	S	S	R		R	R	S		S	non-ESBL															FIA	FIB			FII-s
21494	ERS357556	ERR434919	BSAC	eo1011	2005	78.6913	652	A	NA:H9											S	S	S	S	S	S	S	S	S	S	non-ESBL	non-CTX-M														FIA
21495	ERS357557	ERR434399	BSAC	eo1013	2005	84.6207	95	B2	O1:H7											R	R	S	S	S	S	S	S	S	R	non-ESBL	non-CTX-M													B-O		FIB			FII-s
21496	ERS357558	ERR434695	BSAC	eo1014	2005	76.4053	73	B2	O6:H1											S	R	S	S	S	S	S	S	S	S	non-ESBL	non-CTX-M
21497	ERS357559	ERR434696	BSAC	eo1015	2005	75.6942	73	B2	O6:H1											S	R	S	S	S	S	S	S	S	S	non-ESBL	non-CTX-M
21498	ERS357560	ERR434920	BSAC	eo1016	2005	70.4965	1231	B2	O18:H7											S	S	S	S	S	S	S	S	S	S	non-ESBL	non-CTX-M															FIB			FII-s
21499	ERS357561	ERR434921	BSAC	eo1017	2005	73.0127	5597	E	O75:H31											S	S	S	S	S	S	S	S	S	S	non-ESBL	non-CTX-M															FIB
21500	ERS357562	ERR435094	BSAC	eo1018	2005	66.6937	95	B2	O2:H4											R	R	S	S	S	S	S	S	S	S	non-ESBL	non-CTX-M															FIB			FII-s
21501	ERS357563	ERR434697	BSAC	eo1019	2005	78.9392	538	B2	O13/O135:H4											S	R	S	S	S	S	S	S	S	S	non-ESBL	non-CTX-M													B-O
21502	ERS357564	ERR439724	BSAC	eo1020	2005	67.4853	73	B2	O25:H1											S	S	S	S	S	S	S	S	S	S	non-ESBL	non-CTX-M
21503	ERS357565	ERR434580	BSAC	eo1051	2005	79.0565	95	B2	O45:H7											S	S	S	S	S	S	S	S	S	S	non-ESBL	non-CTX-M															FIB
21504	ERS357566	ERR434825	BSAC	eo1052	2005	79.9553	131	B2	O25:H4	H30-Rx	fimH30	gyrA-1AB	parC-1aAB	A	T	T	G	A	G	R	R	R	R	R	R	R	S	S	S	ESBL	CTX-M														FIA	FIB
21505	ERS357567	ERR434826	BSAC	eo1053	2005	81.2974	14	B2	O75:H5											S	R	S	S	S	S	S	S	S	S	non-ESBL	non-CTX-M													B-O		FIB			FII-s
21506	ERS357568	ERR434306	BSAC	eo1054	2005	84.8348	73	B2	O18:H1											S	S	S	S	S	S	S	S	S	S	non-ESBL	non-CTX-M
21507	ERS357569	ERR434922	BSAC	eo1055	2005	73.728	131	B2	O25:H4	H30-Rx	fimH30	gyrA-1AB	parC-1aAB	A	T	T	G	A	G	R	R	R	R	R	R	S	S	S	R	ESBL	CTX-M														FIA
21508	ERS357503	ERR434910	BSAC	eo1056	2005	77.6171	974	A	NA:H4											S	S	S	S	S	S	S	S	S	S	non-ESBL	non-CTX-M													B-O					FII-s
21509	ERS357570	ERR434923	BSAC	eo1057	2005	76.1839	73	B2	O6:H1											S	S	S	S	S	S	S	S	S	S	non-ESBL	non-CTX-M															FIB
21510	ERS357571	ERR435095	BSAC	eo1058	2005	70.0672	131	B2	O25:H4	H30-Rx	fimH30	gyrA-1AB	parC-1aAB	A	T	T	G	A	G	R	R	S	R	S	S	R	S	S	S	non-ESBL	non-CTX-M														FIA
21511	ERS357502	ERR434909	BSAC	eo1059	2005	71.8894	2617	F	O1:H7											R	R	S	S	S	S	S	S	S	S	non-ESBL	non-CTX-M
21512	ERS357572	ERR434698	BSAC	eo1060	2005	79.7252	295	B1	NA:H16											S	S	S	S	S	S	S	S	S	S	non-ESBL	non-CTX-M
21513	ERS357574	ERR435330	BSAC	eo1061	2005	75.7052	73	B2	O6:H1											S	S	S	S	S	S	S	S	S	S	non-ESBL	non-CTX-M															FIB
21514	ERS357501	ERR434689	BSAC	eo1062	2005	74.3438	48	A	O20:H4											S	S	S	S	S	S	S	S	S	S	non-ESBL	non-CTX-M													B-O		FIB
21515	ERS357500	ERR434908	BSAC	eo1063	2005	72.225	73	B2	O18:H1											R	R	S	S	S	S	S	S	S	S	non-ESBL	non-CTX-M													B-O		FIB
21516	ERS357575	ERR434699	BSAC	eo1064	2005	69.4228	131	B2	O25:H4	H30-R	fimH22	gyrA-1a	parC-2	T	A	C	A	G	G	S	R	S	S	S	S	S	S	S	S	non-ESBL	non-CTX-M															FIB
21517	ERS358223	ERR439732	BSAC	eo1065	2005	68.2478	1155	B2	O39:H4											S	S	S	S	S	S	S	S	S	S	non-ESBL	non-CTX-M															FIB	FIC
21518	ERS357576	ERR435528	BSAC	eo1066	2005	79.8576	95	B2	O1:H7											S	S	S	S	S	S	S	S	S	S	non-ESBL	non-CTX-M															FIB			FII-s
21519	ERS357494	ERR434820	BSAC	eo1067	2005	71.5728	73	B2	O6:H1											R	R	S	S	S	R	S	S	S	S	non-ESBL	non-CTX-M
21520	ERS357577	ERR435226	BSAC	eo1068	2005	78.4353	73	B2	O6:H1											R	R	S	S	S	R	S	S	S	S	non-ESBL	non-CTX-M
21521	ERS357578	ERR439570	BSAC	eo1069	2005	80.3643	95	B2	O1:H7											S	S	S	S	S	S	S	S	S	S	non-ESBL	non-CTX-M															FIB			FII-s
21522	ERS357579	ERR435131	BSAC	eo1070	2005	73.4196	131	B2	O25:H4	H30-Rx	fimH30	gyrA-1AB	parC-1aAB	A	T	T	G	A	G	S	R	S	R	S	S	R	S	S	S	non-ESBL	non-CTX-M														FIA
21523	ERS357580	ERR434700	BSAC	eo1071	2005	69.1423	95	B2	O2:H7											R	R	S	S	S	S	R	S	S	S	non-ESBL	non-CTX-M															FIB			FII-s
21524	ERS357581	ERR435529	BSAC	eo1072	2005	81.1837	73	B2	O22:H1											S	S	S	S	S	S	S	S	S	S	non-ESBL	non-CTX-M															FIB
21525	ERS357582	ERR435331	BSAC	eo1073	2005	76.4419	95	B2	O1:H7											S	R	S	S	S	S	S	S	S	S	non-ESBL	non-CTX-M													B-O		FIB			FII-s
21526	ERS357583	ERR435227	BSAC	eo1074	2005	77.5974	73	B2	O6:H1											S	S	S	S	S	S	S	S	S	S	non-ESBL	non-CTX-M
21527	ERS357584	ERR439571	BSAC	eo1076	2005	76.1433	62	F	H45											R	R	S	S	S	S	S	S	S	S	non-ESBL	non-CTX-M
21528	ERS357585	ERR439572	BSAC	eo1077	2005	82.1428	73	B2	H1											S	S	S	S	S	S	S	S	S	S	non-ESBL	non-CTX-M															FIB
21529	ERS357586	ERR435530	BSAC	eo1078	2005	74.6184	69	D	O17:H18											R	R	S	S	S	S	R	S	S	S	non-ESBL	non-CTX-M													B-O		FIB
21530	ERS357587	ERR434581	BSAC	eo1079	2005	89.5362	73	B2	O6:H1											S	S	S	S	S	S	S	S	S	S	non-ESBL	non-CTX-M															FIB
21531	ERS357588	ERR434582	BSAC	eo1080	2005	78.0157	131	B2	O25:H4	H30-Rx	fimH30	gyrA-1AB	parC-1aAB	A	T	T	G	A	G	S	S	S	R	S	S	S	S	S	S	non-ESBL	non-CTX-M														FIA	FIB
21532	ERS357589	ERR439650	BSAC	eo1091	2005	65.2238	73	B2	O6:H1											S	R	S	S	S	S	S	S	S	S	non-ESBL	non-CTX-M															FIB
21533	ERS357590	ERR435531	BSAC	eo1092	2005	79.3625	69	D	O17:H18											S	R	S	S	S	S	S	S	S	S	non-ESBL	non-CTX-M															FIB
21534	ERS357499	ERR439718	BSAC	eo1093	2005	66.0428	73	B2	O2:H1											R	R	S	S	S	S	S	S	S	R	non-ESBL	non-CTX-M														FIA	FIB
21535	ERS357496	ERR435078	BSAC	eo1094	2005	81.6882	69	D	O17:H18											R	R	S	S	S	S	I	S	S	S	non-ESBL	non-CTX-M															FIB
21536	ERS357497	ERR434907	BSAC	eo1095	2005	73.6007	131	B2	O25:H4	H30-R	fimH30	gyrA-1AB	parC-1aAB	A	T	T	G	G	A	S	R	S	R	S	S	S	S	S	S	non-ESBL	non-CTX-M														FIA	FIB
21537	ERS357498	ERR435079	BSAC	eo1096	2005	84.4164	73	B2	O6:H1											S	R	S	S	S	S	S	S	S	S	non-ESBL	non-CTX-M															FIB
21538	ERS357591	ERR434307	BSAC	eo1097	2005	76.3241	95	B2	O1:H7											S	S	S	S	S	S	S	S	S	S	non-ESBL	non-CTX-M															FIB
21539	ERS357592	ERR435132	BSAC	eo1098	2005	68.7986	59	F	O1:H7											S	R	S	S	S	S	S	S	S	S	non-ESBL	non-CTX-M													B-O
21540	ERS358222	ERR439623	BSAC	eo1099	2005	63.4479	80	B2	O75:H7											R	R	S	S	S	S	S	S	S	S	non-ESBL	non-CTX-M
21541	ERS357593	ERR435332	BSAC	eo1100	2005	71.9263	91	B2	O39:H4											S	S	S	S	S	S	S	S	S	S	non-ESBL	non-CTX-M															FIB			FII-s
21542	ERS358139	ERR435275	BSAC	eo1131	2005	72.6653	131	B2	O25:H4	H30-R	fimH30	gyrA-1A	parC-1a	A	T	T	G	G	G	R	R	S	S	S	S	S	S	S	S	non-ESBL	non-CTX-M														FIA	FIB
21543	ERS357594	ERR435416	BSAC	eo1132	2005	77.9411	88	A	O9:H4											S	S	S	S	S	S	S	S	S	S	non-ESBL	non-CTX-M													B-O		FIB
21544	ERS357595	ERR435133	BSAC	eo1133	2005	58.5637	648	F	O1:H6											R	R	S	R	S	S	S	S	S	S	non-ESBL	non-CTX-M														FIA	FIB
21545	ERS357596	ERR439573	BSAC	eo1134	2005	76.2609	62	F	O7:H45											S	S	S	S	S	S	S	S	S	S	non-ESBL	non-CTX-M															FIB
21546	ERS357597	ERR435333	BSAC	eo1135	2005	68.6865	95	B2	O1:H7											S	S	S	S	S	S	S	S	S	S	non-ESBL	non-CTX-M													B-O		FIB			FII-s
21547	ERS357598	ERR434496	BSAC	eo1136	2005	94.8747	58	B1	O9:H25											S	R	S	S	S	S	S	S	S	S	non-ESBL	non-CTX-M														FIA	FIB
21548	ERS357599	ERR435228	BSAC	eo1137	2005	71.8451	131	B2	O25:H4	H30-Rx	fimH30	gyrA-1AB	parC-1aAB	A	T	T	G	A	G	S	R	S	R	S	S	S	S	S	S	non-ESBL	non-CTX-M															FIB
21549	ERS357600	ERR435532	BSAC	eo1138	2005	74.6033	2272	A	O45:H7											S	R	S	S	S	S	S	S	S	S	non-ESBL	non-CTX-M															FIB
21550	ERS357601	ERR435134	BSAC	eo1139	2005	73.8926	131	B2	O25:H4	H30-Rx	fimH30	gyrA-1AB	parC-1aAB	A	T	T	G	A	G	S	R	S	R	S	S	S	S	S	S	non-ESBL	non-CTX-M															FIB
21551	ERS357602	ERR435417	BSAC	eo1140	2005	80.2701	127	B2	O6:H31											S	S	S	S	S	S	S	S	S	S	non-ESBL	non-CTX-M																		FII-s
21552	ERS358154	ERR434444	BSAC	eo1161	2005	71.994	10	A	NA:H4											S	S	S	S	S	S	S	S	S	S	non-ESBL	non-CTX-M													B-O		FIB			FII-s
21553	ERS357603	ERR435418	BSAC	eo1162	2005	79.9026	357	B2	O13/O135:H4											S	S	S	S	S	R	S	S	S	S	non-ESBL	non-CTX-M															FIB	FIC		FII-s
21554	ERS357604	ERR435419	BSAC	eo1163	2005	79.9188	69	D	O17:H18											S	R	S	S	S	S	S	S	S	S	non-ESBL	non-CTX-M													B-O		FIB
21555	ERS357605	ERR435229	BSAC	eo1164	2005	65.542	69	D	O17:H18											S	S	S	S	S	S	S	S	S	S	non-ESBL	non-CTX-M															FIB
21556	ERS357606	ERR434400	BSAC	eo1165	2005	88.1434	73	B2	O6:H1											S	S	S	S	S	S	S	S	S	S	non-ESBL	non-CTX-M																		FII-s
21557	ERS357607	ERR439574	BSAC	eo1166	2005	79.403	73	B2	H1											S	S	S	S	S	S	S	S	S	S	non-ESBL	non-CTX-M															FIB
21558	ERS358153	ERR435563	BSAC	eo1167	2005	75.7505	1333	B2	NA:H10											S	S	S	S	S	S	S	S	S	S	non-ESBL	non-CTX-M															FIB
21559	ERS358152	ERR435375	BSAC	eo1168	2005	64.5311	73	B2	O2:H1											R	R	S	S	S	S	S	S	S	I	non-ESBL	non-CTX-M
21560	ERS357608	ERR435334	BSAC	eo1169	2005	61.8354	73	B2	O18:H1											S	S	S	S	S	S	S	S	S	S	non-ESBL	non-CTX-M															FIB
21561	ERS357609	ERR434401	BSAC	eo1170	2005	82.485	131	B2	O25:H4	H30-R	fimH22	gyrA-1a	parC-1	T	A	C	A	G	G	S	S	S	S	S	S	S	S	S	S	non-ESBL	non-CTX-M															FIB
21562	ERS358221	ERR434738	BSAC	eo1171	2005	67.6907	73	B2	O18:H1											S	R	S	S	S	S	S	S	S	S	non-ESBL	non-CTX-M															FIB
21563	ERS358151	ERR439607	BSAC	eo1172	2005	77.8079	73	B2	O2:H1											R	R	S	S	S	S	S	S	S	S	non-ESBL	non-CTX-M
21564	ERS358220	ERR434448	BSAC	eo1173	2005	72.1501	131	B2	O25:H4	H30-Rx	fimH30	gyrA-1AB	parC-1aAB	A	T	T	G	A	G	R	R	I	R	R	R	S	S	S	S	ESBL	CTX-M														FIA
21565	ERS358219	ERR435476	BSAC	eo1174	2005	83.955	640	B2	O13/O135:H4											S	S	S	S	S	S	S	S	S	S	non-ESBL	non-CTX-M															FIB	FIC
21566	ERS358218	ERR439622	BSAC	eo1175	2005	69.1784	88	A	O8:H19											R	R	S	S	S	S	S	S	S	S	non-ESBL	non-CTX-M															FIB			FII-s
21567	ERS358150	ERR434539	BSAC	eo1176	2005	87.4254	131	B2	O25:H4	H30-Rx	fimH30	gyrA-1AB	parC-1aAB	A	T	T	G	A	G	R	R	I	R	R	R	S	S	S	S	ESBL	CTX-M														FIA
21568	ERS358149	ERR435277	BSAC	eo1177	2005	68.3594	73	B2	O2:H1											S	S	S	S	S	S	S	S	S	S	non-ESBL	non-CTX-M
21569	ERS358148	ERR439606	BSAC	eo1178	2005	78.5573	95	B2	O1:H7											S	R	S	S	S	S	S	S	S	S	non-ESBL	non-CTX-M															FIB			FII-s
21570	ERS357610	ERR435135	BSAC	eo1179	2005	65.5814	95	B2	O2:H4											R	R	S	S	S	S	S	S	S	S	non-ESBL	non-CTX-M															FIB			FII-s
21571	ERS357611	ERR434308	BSAC	eo1180	2005	76.666	73	B2	O6:H1											S	S	S	S	S	S	S	S	S	S	non-ESBL	non-CTX-M																		FII-s
21572	ERS357613	ERR435230	BSAC	eo1192	2005	80.0365	533	A	O9:H31											R	R	I	R	S	R	S	S	S	I	non-ESBL	non-CTX-M														FIA	FIB
21573	ERS357614	ERR439575	BSAC	eo1193	2005	69.3354	131	B2	O25:H4	H30-Rx	fimH30	gyrA-1AB	parC-1aAB	A	T	T	G	A	G	R	R	I	R	R	R	S	S	S	S	ESBL	CTX-M														FIA
21574	ERS357615	ERR435335	BSAC	eo1194	2005	65.6434	95	B2	O18:H7											S	R	S	S	S	S	S	S	S	S	non-ESBL	non-CTX-M														FIA	FIB
21575	ERS357616	ERR434583	BSAC	eo1195	2005	81.6039	12	B2	O4:H1											R	R	S	S	S	S	S	S	S	S	non-ESBL	non-CTX-M													B-O	FIA	FIB			FII-s
21576	ERS357617	ERR435421	BSAC	eo1196	2005	64.4548	1057	B2	O75:H5											S	S	S	S	S	S	S	S	S	S	non-ESBL	non-CTX-M																		FII-s
21577	ERS357618	ERR435136	BSAC	eo1197	2005	67.8733	14	B2	O75:H5											S	S	S	S	S	S	S	S	S	S	non-ESBL	non-CTX-M																		FII-s
21578	ERS357619	ERR435533	BSAC	eo1198	2005	80.713	69	D	O17:H18											S	R	S	S	S	S	S	S	S	S	non-ESBL	non-CTX-M													B-O		FIB
21579	ERS357620	ERR439576	BSAC	eo1199	2005	77.5411	69	D	O15:H18											S	R	S	S	S	S	S	S	S	S	non-ESBL	non-CTX-M															FIB
21580	ERS357621	ERR434827	BSAC	eo1200	2005	117.569	95	B2	O1:H7											S	S	S	S	S	S	S	S	S	S	non-ESBL	non-CTX-M															FIB			FII-s
21581	ERS357622	ERR460494	BSAC	eo1201	2005	153.783	23	A	O8:H9											S	S	S	S	S	S	S	S	S	S	non-ESBL	non-CTX-M															FIB			FII-s
21582	ERS357623	ERR434497	BSAC	eo1202	2005	83.984	131	B2	O25:H4	H30-Rx	fimH30	gyrA-1AB	parC-1aAB	A	T	T	G	A	G	R	R	S	R	S	S	S	S	S	S	non-ESBL	non-CTX-M														FIA	FIB
21583	ERS357624	ERR434309	BSAC	eo1203	2005	69.6194	452	B2	O81:H27											S	S	S	S	S	S	S	S	S	S	non-ESBL	non-CTX-M																		FII-s
21584	ERS357625	ERR434584	BSAC	eo1204	2005	83.0687	131	B2	O25:H4	H30-Rx	fimH30	gyrA-1AB	parC-1aAB	A	T	T	G	A	G	R	R	R	R	R	R	R	S	S	S	ESBL	CTX-M														FIA	FIB
21585	ERS358147	ERR434633	BSAC	eo1205	2005	80.1758	69	D	O17:H18											S	S	S	S	S	S	S	S	S	S	non-ESBL	non-CTX-M														FIA	FIB
21586	ERS357626	ERR435336	BSAC	eo1206	2005	69.1157	131	B2	NA:H4	H30-R	fimH22	gyrA-1a	parC-1	T	A	C	A	G	G	S	R	S	S	S	S	S	S	S	S	non-ESBL	non-CTX-M													B-O		FIB
21587	ERS357627	ERR434310	BSAC	eo1207	2005	75.1981	10	A	O162:H10											R	R	R	R	R	R	R	S	S	S	ESBL	CTX-M														FIA	FIB
21588	ERS357628	ERR435337	BSAC	eo1208	2005	66.684	38	D	O1:H15											S	R	S	R	S	R	S	S	S	S	non-ESBL	non-CTX-M														FIA	FIB
21589	ERS357629	ERR434828	BSAC	eo1209	2005	106.427	95	B2	O18:H7											S	R	S	S	S	S	S	S	S	S	non-ESBL	non-CTX-M													B-O		FIB			FII-s
21590	ERS357630	ERR435338	BSAC	eo1210	2005	78.3768	5648	B1	O160:H31											S	R	S	R	S	R	S	S	S	S	non-ESBL	non-CTX-M
21591	ERS357184	ERR434283	BSAC	eo122	2001	78.1824	80	B2	O75:H7											S	R	S	S		S	S	S		S	non-ESBL
21592	ERS357631	ERR439577	BSAC	eo1221	2005	82.816	5628	B1	O108:H8											S	S	S	S	S	S	S	S	S	S	non-ESBL	non-CTX-M															FIB
21593	ERS357632	ERR434498	BSAC	eo1222	2005	95.7245	73	B2	O6:H1											S	R	S	S	S	S	S	S	S	S	non-ESBL	non-CTX-M															FIB
21594	ERS357633	ERR434499	BSAC	eo1223	2005	79.1557	95	B2	O2:H7											S	R	S	S	S	S	S	S	S	S	non-ESBL	non-CTX-M															FIB
21595	ERS358207	ERR434446	BSAC	eo1224	2005	68.4109	144	B2	O16:H6											S	R	S	S	S	S	S	S	S	S	non-ESBL	non-CTX-M													B-O		FIB			FII-s
21596	ERS357634	ERR434701	BSAC	eo1225	2005	75.9816	73	B2	O6:H1											S	R	I	S	R	R	S	S	S	S	ESBL	non-CTX-M
21597	ERS357635	ERR435137	BSAC	eo1226	2005	71.8185	73	B2	O6:H1											S	R	I	S	R	R	S	S	S	S	ESBL	non-CTX-M
21598	ERS357636	ERR434585	BSAC	eo1227	2005	85.6261	73	B2	O6:H1											S	R	I	S	R	R	S	S	S	S	ESBL	non-CTX-M
21599	ERS357637	ERR435422	BSAC	eo1228	2005	77.0166	95	B2	O45:H7											R	R	S	S	S	S	S	S	S	S	non-ESBL	non-CTX-M													B-O		FIB			FII-s
21600	ERS357638	ERR434702	BSAC	eo1229	2005	73.2957	131	B2	O25:H4	H30-R	fimH22	gyrA-1a	parC-1	T	A	C	A	G	G	R	R	S	S	S	S	S	S	S	S	non-ESBL	non-CTX-M															FIB
21601	ERS357185	ERR434384	BSAC	eo123	2001	86.281	73	B2	O6:H1											S	R	S	S		S	S	S		S	non-ESBL																FIB
21602	ERS357186	ERR434568	BSAC	eo124	2001	89.652	10	A	O9:H9											S	R	S	S		S	S	S		S	non-ESBL																FIB
21603	ERS357187	ERR434284	BSAC	eo125	2001	78.9279	73	B2	O6:H1											S	S	S	S		R	S	S		S	non-ESBL
21604	ERS357188	ERR434478	BSAC	eo126	2001	82.7052	95	B2	O45:H7											S	S	S	S		S	S	S		S	non-ESBL														B-O		FIB			FII-s
21605	ERS357639	ERR435534	BSAC	eo1261	2006	84.3523	847	B1	O108:H2											S	S	S	S	S	S	S	S	S	S	non-ESBL	non-CTX-M															FIB
21606	ERS358162	ERR439609	BSAC	eo1262	2006	76.2693	73	B2	O6:H1											R	R	S	S	S	R	S	S	S	S	non-ESBL	non-CTX-M															FIB
21607	ERS358161	ERR435377	BSAC	eo1263	2006	72.5728	12	B2	O4:H5											S	R	S	S	S	S	S	S	S	S	non-ESBL	non-CTX-M															FIB
21608	ERS357640	ERR434500	BSAC	eo1264	2006	87.9592	95	B2	O2:H4											S	S	S	S	S	S	S	S	S	S	non-ESBL	non-CTX-M															FIB			FII-s
21609	ERS357641	ERR435423	BSAC	eo1265	2006	76.5314	104	B2	O22:H1											S	S	S	S	S	S	S	S	S	S	non-ESBL	non-CTX-M
21610	ERS357642	ERR434311	BSAC	eo1266	2006	71.8475	95	B2	O1:H7											S	S	S	S	S	S	S	S	S	S	non-ESBL	non-CTX-M															FIB			FII-s
21611	ERS357643	ERR435339	BSAC	eo1267	2006	77.7456	48	A	O30:H11											S	R	S	S	S	S	S	S	S	S	non-ESBL	non-CTX-M														FIA	FIB
21612	ERS357644	ERR439578	BSAC	eo1268	2006	82.3648	372	B2	O83:H31											R	R	S	S	S	S	S	S	S	S	non-ESBL	non-CTX-M																		FII-s
21613	ERS357645	ERR439579	BSAC	eo1269	2006	82.7757	127	B2	O6:H31											S	S	S	S	S	S	S	S	S	S	non-ESBL	non-CTX-M															FIB			FII-s
21614	ERS357189	ERR435119	BSAC	eo127	2001	70.2398	405	F	O102:H6											R	R	S	R		R	S	S		I	non-ESBL															FIA				FII-s
21615	ERS358160	ERR435565	BSAC	eo1270	2006	85.0451	104	B2	NA:H1											R	R	S	S	I	R	S	S	S	I	ESBL	non-CTX-M
21616	ERS357190	ERR435405	BSAC	eo129	2001	73.4696	1257	B2	O8:H10											S	R	S	S		S	S	S		S	non-ESBL																FIB
21617	ERS357191	ERR434669	BSAC	eo130	2001	77.3469	10	A	O11:H4											S	R	S	S		S	S	S		S	non-ESBL														B-O		FIB
21618	ERS357646	ERR435138	BSAC	eo1301	2006	74.7557	131	B2	O25:H4	H30-Rx	fimH30	gyrA-1AB	parC-1aAB	A	T	T	G	A	G	R	R	S	R	S	R	R	S	S	S	non-ESBL	non-CTX-M													B-O	FIA
21619	ERS358205	ERR435571	BSAC	eo1302	2006	74.1791	617	A	O162:H10											R	R	S	R	S	S	S	S	S	S	non-ESBL	non-CTX-M															FIB
21620	ERS357647	ERR434703	BSAC	eo1303	2006	80.8529	131	B2	O25:H4	H30-Rx	fimH30	gyrA-1AB	parC-1aAB	A	T	T	G	A	G	R	R	R	R	R	R	S	S	S	R	ESBL	CTX-M														FIA
21621	ERS357648	ERR435139	BSAC	eo1304	2006	74.394	131	B2	O25:H4	H30-Rx	fimH30	gyrA-1AB	parC-1aAB	A	T	T	G	A	G	R	R	S	R	S	S	I	S	S	S	non-ESBL	non-CTX-M														FIA	FIB
21622	ERS357649	ERR435140	BSAC	eo1305	2006	73.2238	73	B2	O2:H1											R	R	S	S	S	S	S	S	S	S	non-ESBL	non-CTX-M
21623	ERS357650	ERR435141	BSAC	eo1306	2006	66.3651	73	B2	O6:H1											S	S	S	S	S	S	S	S	S	S	non-ESBL	non-CTX-M															FIB
21624	ERS357651	ERR434924	BSAC	eo1307	2006	69.2842	73	B2	O6:H1											S	S	S	S	S	S	S	S	S	S	non-ESBL	non-CTX-M															FIB
21625	ERS357652	ERR434995	BSAC	eo1308	2006	73.3013	131	B2	O25:H4	H30-Rx	fimH30	gyrA-1AB	parC-1aAB	A	T	T	G	A	G	R	R	R	R	R	R	R	S	S	S	ESBL	CTX-M														FIA
21626	ERS357653	ERR434402	BSAC	eo1309	2006	80.0299	73	B2	O18:H1											S	R	S	S	S	S	S	S	S	S	non-ESBL	non-CTX-M															FIB
21627	ERS357654	ERR439580	BSAC	eo1310	2006	88.9442	73	B2	O18:H1											R	R	S	S	S	S	S	S	S	S	non-ESBL	non-CTX-M
21628	ERS357655	ERR434996	BSAC	eo1311	2006	78.4418	5491	A	O8:H21											R	R	R	R	R	R	R	S	S	S	ESBL	CTX-M														FIA	FIB			FII-s
21629	ERS357656	ERR434501	BSAC	eo1312	2006	89.6905	14	B2	O75:H5											S	R	S	S	S	S	S	S	S	S	non-ESBL	non-CTX-M															FIB			FII-s
21630	ERS357657	ERR435142	BSAC	eo1313	2006	62.6024	127	B2	O6:H31											S	R	S	S	S	S	S	S	S	S	non-ESBL	non-CTX-M																		FII-s
21631	ERS357658	ERR435231	BSAC	eo1314	2006	73.1002	410	A	O8:H21											R	R	R	R	R	R	R	S	S	S	ESBL	CTX-M														FIA	FIB
21632	ERS357659	ERR435535	BSAC	eo1315	2006	86.5677	357	B2	O13/O135:H4											S	S	S	S	S	S	S	S	S	S	non-ESBL	non-CTX-M															FIB			FII-s
21633	ERS357660	ERR434312	BSAC	eo1316	2006	73.6569	95	B2	O1:H7											S	S	S	S	S	S	S	S	S	S	non-ESBL	non-CTX-M															FIB			FII-s
21634	ERS358215	ERR435383	BSAC	eo1317	2006	67.0549	167	A	H9											R	R	R	R	R	R	R	S	S	R	ESBL	CTX-M														FIA	FIB
21635	ERS357661	ERR434586	BSAC	eo1318	2006	81.5722	127	B2	O6:H31											S	R	S	S	S	S	S	S	S	S	non-ESBL	non-CTX-M															FIB			FII-s
21636	ERS357662	ERR434997	BSAC	eo1319	2006	79.6325	131	B2	O25:H4	H30-R	fimH30	gyrA-1AB	parC-1aAB	A	T	T	G	G	A	S	R	S	R	S	S	S	S	S	S	non-ESBL	non-CTX-M														FIA	FIB
21637	ERS357663	ERR435536	BSAC	eo1320	2006	89.9245	58	B1	O9:H4											S	S	S	S	S	S	S	S	S	S	non-ESBL	non-CTX-M														FIA	FIB
21638	ERS357664	ERR434998	BSAC	eo1321	2006	68.4531	95	B2	O45:H7											S	S	S	S	S	S	S	S	S	S	non-ESBL	non-CTX-M													B-O		FIB			FII-s
21639	ERS357665	ERR434403	BSAC	eo1322	2006	75.0426	5425	B2	O18:H7											S	S	S	S	S	S	S	S	S	S	non-ESBL	non-CTX-M															FIB			FII-s
21640	ERS357666	ERR434999	BSAC	eo1323	2006	71.2056	5384	B2	O75:H7											R	R	S	S	S	S	S	S	S	R	non-ESBL	non-CTX-M															FIB
21641	ERS357762	ERR434320	BSAC	eo1324	2006	78.1772	5425	B2	O18:H7											S	S	S	S	S	S	S	S	S	S	non-ESBL	non-CTX-M															FIB
21642	ERS357763	ERR434413	BSAC	eo1325	2006	79.434	144	B2	O16:H6											S	S	S	S	S	S	S	S	S	S	non-ESBL	non-CTX-M															FIB
21643	ERS357764	ERR435548	BSAC	eo1326	2006	79.8463	69	D	O17:H18											S	R	S	S	S	S	S	S	S	S	non-ESBL	non-CTX-M															FIB
21644	ERS357730	ERR435428	BSAC	eo1327	2006	65.7126	393	F	O15:H1											R	R	S	R	S	R	S	S	S	S	non-ESBL	non-CTX-M													B-O	FIA
21645	ERS357875	ERR435163	BSAC	eo1328	2006	71.6498	393	F	O15:H1											R	R	S	R	S	S	S	S	S	S	non-ESBL	non-CTX-M														FIA
21646	ERS357765	ERR435242	BSAC	eo1329	2006	83.7492	73	B2	O6:H1											S	S	S	S	S	S	S	S	S	S	non-ESBL	non-CTX-M
21647	ERS357766	ERR434592	BSAC	eo1330	2006	86.6517	73	B2	O6:H1											S	S	S	S	S	S	S	S	S	S	non-ESBL	non-CTX-M
21648	ERS357767	ERR435154	BSAC	eo1341	2006	82.0829	73	B2	O18:H1											S	S	S	S	S	S	S	S	S	S	non-ESBL	non-CTX-M
21649	ERS357768	ERR434321	BSAC	eo1342	2006	82.414	357	B2	O13/O135:H4											S	S	S	S	S	S	S	S	S	S	non-ESBL	non-CTX-M															FIB	FIC		FII-s
21650	ERS357769	ERR435347	BSAC	eo1343	2006	70.8358	14	B2	O18:H5											R	R	S	S	S	S	S	S	S	I	non-ESBL	non-CTX-M																		FII-s
21651	ERS357770	ERR434593	BSAC	eo1344	2006	80.2083	73	B2	O6:H1											S	S	S	S	S	S	S	S	S	S	non-ESBL	non-CTX-M															FIB			FII-s
21652	ERS357771	ERR439592	BSAC	eo1345	2006	79.2076	1858	B2	O75:H5											S	S	S	S	S	S	S	S	S	S	non-ESBL	non-CTX-M															FIB			FII-s
21653	ERS357772	ERR435155	BSAC	eo1346	2006	79.7091	131	B2	O25:H4	H30-Rx	fimH30	gyrA-1AB	parC-1aAB	A	T	T	G	A	G	R	R	R	R	R	R	S	S	S	I	ESBL	CTX-M														FIA	FIB
21654	ERS357773	ERR435243	BSAC	eo1347	2006	93.3986	1081	B1	O81:H14											S	R	S	S	S	S	S	S	S	S	non-ESBL	non-CTX-M
21655	ERS357774	ERR435549	BSAC	eo1348	2006	86.9028	12	B2	O4:H1											R	R	S	S	S	S	S	S	S	S	non-ESBL	non-CTX-M														FIA	FIB			FII-s
21656	ERS357775	ERR434322	BSAC	eo1349	2006	83.0404	372	B2	O117:H28											R	R	S	S	S	S	R	S	S	R	non-ESBL	non-CTX-M																		FII-s
21657	ERS357776	ERR435348	BSAC	eo1350	2006	77.5418	93	A	O7:H4											S	S	S	S	S	S	S	S	S	S	non-ESBL	non-CTX-M															FIB
21658	ERS357777	ERR439593	BSAC	eo1381	2006	88.2458	767	B1	O8:H9											R	R	S	S	S	R	S	S	S	R	non-ESBL	non-CTX-M															FIB
21659	ERS357778	ERR434323	BSAC	eo1382	2006	76.8611	393	F	O15:H1											R	R	S	R	S	S	I	S	S	R	non-ESBL	non-CTX-M														FIA
21660	ERS357876	ERR435254	BSAC	eo1383	2006	82.3892	124	B1	O82:H20											S	R	S	S	S	S	S	S	S	S	non-ESBL	non-CTX-M
21661	ERS357877	ERR434520	BSAC	eo1384	2006	86.9227	131	B2	O25:H4	H30-Rx	fimH30	gyrA-1AB	parC-1aAB	A	T	T	G	A	G	R	R	S	R	S	S	S	S	S	R	non-ESBL	non-CTX-M													B-O	FIA
21662	ERS357898	ERR435360	BSAC	eo1385	2006	78.771	1231	B2	O18:H7											S	S	S	S	S	S	S	S	S	S	non-ESBL	non-CTX-M															FIB			FII-s
21663	ERS357780	ERR434325	BSAC	eo1386	2006	76.577	69	D	O17:H18											S	R	S	S	S	S	S	S	S	S	non-ESBL	non-CTX-M													B-O		FIB
21664	ERS357899	ERR434611	BSAC	eo1387	2006	88.3367	393	F	O15:H1											S	S	S	R	S	S	S	S	S	S	non-ESBL	non-CTX-M														FIA	FIB
21665	ERS357783	ERR434594	BSAC	eo1388	2006	88.748	1459	B2	O124:H10											S	S	S	S	S	S	S	S	S	S	non-ESBL	non-CTX-M
21666	ERS357784	ERR434595	BSAC	eo1389	2006	80.571	69	D	O17:H18											R	R	S	S	S	S	S	S	S	S	non-ESBL	non-CTX-M													B-O		FIB
21667	ERS357785	ERR434326	BSAC	eo1390	2006	68.0902	394	D	O17:H18											R	R	S	S	S	S	S	S	S	S	non-ESBL	non-CTX-M														FIA	FIB
21668	ERS357212	ERR434796	BSAC	eo141	2001	57.662	357	B2	O13/O135:H4											S	S	S	S		S	S	S		S	non-ESBL																FIB	FIC		FII-s
21669	ERS357706	ERR434408	BSAC	eo1411	2006	87.3322	12	B2	O4:H5											S	R	S	S	S	S	S	S	S	S	non-ESBL	non-CTX-M																		FII-s
21670	ERS357787	ERR434596	BSAC	eo1413	2006	90.3387	641	B1	O91:H10											S	S	S	S	S	S	S	S	S	S	non-ESBL	non-CTX-M
21671	ERS357841	ERR434603	BSAC	eo1415	2006	80.2977	73	B2	O18:H1											S	R	S	S	S	S	S	S	S	S	non-ESBL	non-CTX-M													B-O
21672	ERS357789	ERR435433	BSAC	eo1416	2006	73.1816	95	B2	O45:H7											R	R	S	S	S	S	S	S	S	S	non-ESBL	non-CTX-M													B-O		FIB			FII-s
21673	ERS357790	ERR434597	BSAC	eo1417	2006	76.0724	80	B2	O2:H7											S	S	S	S	S	S	S	S	S	S	non-ESBL	non-CTX-M
21674	ERS357791	ERR434415	BSAC	eo1418	2006	76.1436	648	F	O1:H42											S	S	S	S	S	S	S	S	S	S	non-ESBL	non-CTX-M															FIB
21675	ERS357792	ERR435244	BSAC	eo1419	2006	71.9503	38	D	O86:H18											R	R	S	S	S	S	S	S	S	S	non-ESBL	non-CTX-M															FIB
21676	ERS357192	ERR434569	BSAC	eo142	2001	89.1971	91	B2	O39:H4											S	S	S	S		S	S	S		S	non-ESBL																FIB
21677	ERS357793	ERR434598	BSAC	eo1420	2006	87.0207	416	B2	O18:H7											S	S	S	S	S	S	S	S	S	S	non-ESBL	non-CTX-M															FIB			FII-s
21678	ERS357838	ERR435161	BSAC	eo1421	2006	69.6263	131	B2	O25:H4	H30-R	fimH22	gyrA-1a	parC-1	T	A	C	A	G	G	S	S	S	S	S	S	S	S	S	S	non-ESBL	non-CTX-M															FIB
21679	ERS357795	ERR435350	BSAC	eo1422	2006	68.8685	131	B2	O25:H4	H30-Rx	fimH30	gyrA-1AB	parC-1aAB	A	T	T	G	A	G	R	R	R	R	R	R	S	S	S	R	ESBL	CTX-M														FIA
21680	ERS357796	ERR434327	BSAC	eo1423	2006	79.5343	10	A	O162:H10											R	R	S	R	S	S	S	S	S	S	non-ESBL	non-CTX-M															FIB			FII-s
21681	ERS357797	ERR434328	BSAC	eo1424	2006	90.2711	5614	B1	O172:H28											S	S	S	S	S	S	S	S	S	S	non-ESBL	non-CTX-M
21682	ERS357798	ERR434707	BSAC	eo1426	2006	72.8462	131	B2	O25:H4	H30-Rx	fimH30	gyrA-1AB	parC-1aAB	A	T	T	G	A	G	R	R	I	R	R	R	S	S	S	I	ESBL	CTX-M														FIA
21683	ERS357799	ERR435245	BSAC	eo1427	2006	78.521	998	B2	O2:H6											R	R	S	S	S	S	S	S	S	R	non-ESBL	non-CTX-M																		FII-s
21684	ERS357840	ERR439653	BSAC	eo1428	2006	65.2333	95	B2	O2:H4											R	R	S	S	S	S	S	S	S	S	non-ESBL	non-CTX-M															FIB			FII-s
21685	ERS357801	ERR439651	BSAC	eo1429	2006	58.4441	131	B2	O25:H4	H30-Rx	fimH30	gyrA-1AB	parC-1aAB	A	T	T	G	A	G	R	R	R	R	R	R	R	S	S	I	ESBL	CTX-M														FIA
21686	ERS357193	ERR435120	BSAC	eo143	2001	72.4223	79	B2	O2:H4											R	R	S	S		S	S	S		S	non-ESBL														B-O		FIB
21687	ERS357802	ERR434708	BSAC	eo1430	2006	73.2974	131	B2	O25:H4	H30-Rx	fimH30	gyrA-1AB	parC-1aAB	A	T	T	G	A	G	R	R	I	R	R	R	S	S	S	I	ESBL	CTX-M														FIA
21688	ERS357194	ERR434570	BSAC	eo144	2001	92.3046	410	A	O34:H9											R	R	S	R		S	R	S		S	non-ESBL															FIA
21689	ERS357837	ERR435160	BSAC	eo1441	2006	69.2758	405	F	O102:H6											R	R	R	R	R	R	R	I	S	I	ESBL	CTX-M														FIA	FIB			FII-s
21690	ERS357804	ERR435435	BSAC	eo1442	2006	74.9172	95	B2	O2:H7											S	S	S	S	S	S	S	S	S	S	non-ESBL	non-CTX-M																		FII-s
21691	ERS357805	ERR434417	BSAC	eo1443	2006	74.286	131	B2	O25:H4	H30-Rx	fimH30	gyrA-1AB	parC-1aAB	A	T	T	G	A	G	R	R	I	R	R	R	S	S	S	R	ESBL	CTX-M														FIA
21692	ERS357836	ERR435159	BSAC	eo1444	2006	64.1991	5360	B2	O2:H7											S	R	S	S	S	S	S	S	S	S	non-ESBL	non-CTX-M																		FII-s
21693	ERS357807	ERR434418	BSAC	eo1445	2006	73.1263	131	B2	O25:H4	H30-Rx	fimH30	gyrA-1AB	parC-1aAB	A	T	T	G	A	G	R	R	I	R	R	R	S	S	S	I	ESBL	CTX-M														FIA
21694	ERS357808	ERR435156	BSAC	eo1446	2006	73.7297	73	B2	O6:H1											R	R	S	S	S	R	S	S	S	S	non-ESBL	non-CTX-M
21695	ERS357839	ERR434420	BSAC	eo1447	2006	76.3026	14	B2	O75:H5											S	S	S	S	S	S	S	S	S	S	non-ESBL	non-CTX-M															FIB			FII-s
21696	ERS357810	ERR435351	BSAC	eo1448	2006	63.2209	95	B2	O1:H1											S	R	S	S	S	S	I	S	S	S	non-ESBL	non-CTX-M													B-O		FIB			FII-s
21697	ERS357845	ERR434516	BSAC	eo1449	2006	83.9433	131	B2	O25:H4	H30-Rx	fimH30	gyrA-1AB	parC-1aAB	A	T	T	G	A	G	R	R	R	R	R	R	S	S	S	R	ESBL	CTX-M														FIA
21698	ERS357195	ERR439538	BSAC	eo145	2001	95.2713	410	A	O34:H9											R	R	S	R		S	R	S		S	non-ESBL															FIA	FIB			FII-s
21699	ERS357812	ERR434515	BSAC	eo1450	2006	85.0564	367	A	O9:H19											S	S	S	S	S	S	S	S	S	S	non-ESBL	non-CTX-M														FIA	FIB
21700	ERS357843	ERR435440	BSAC	eo1451	2006	74.0753	648	F	O1:H6											S	R	S	R	S	R	S	S	S	S	non-ESBL	non-CTX-M
21701	ERS357814	ERR434709	BSAC	eo1452	2006	72.743	964	F	O102:H6											R	R	S	R	S	R	S	R	S	R	non-ESBL	non-CTX-M														FIA	FIB			FII-s
21702	ERS357811	ERR434514	BSAC	eo1453	2006	103.736	69	D	O17:H18											R	R	S	S	S	S	S	S	S	S	non-ESBL	non-CTX-M															FIB
21703	ERS357813	ERR434599	BSAC	eo1454	2006	73.1539	12	B2	O21:H5											R	R	S	S	S	S	S	S	S	S	non-ESBL	non-CTX-M															FIB			FII-s
21704	ERS357815	ERR435437	BSAC	eo1455	2006	74.2889	73	B2	O6:H1											S	R	S	S	S	S	S	S	S	S	non-ESBL	non-CTX-M														FIA	FIB			FII-s
21705	ERS357816	ERR435246	BSAC	eo1456	2006	75.3511	10	A	NA:H2											R	R	S	S	S	S	S	S	S	S	non-ESBL	non-CTX-M															FIB
21706	ERS357668	ERR435424	BSAC	eo1457	2006	74.1681	69	D	O17:H18											S	R	S	S	S	S	S	S	S	S	non-ESBL	non-CTX-M															FIB
21707	ERS357842	ERR435353	BSAC	eo1458	2006	77.9396	115	F	O92:H31											S	R	S	S	S	S	S	S	S	S	non-ESBL	non-CTX-M
21708	ERS357817	ERR439652	BSAC	eo1459	2006	64.8052	131	B2	O25:H4	H30-Rx	fimH30	gyrA-1AB	parC-1aAB	A	T	T	G	A	G	R	R	S	R	S	S	S	S	S	S	non-ESBL	non-CTX-M														FIA
21709	ERS357196	ERR435406	BSAC	eo146	2001	76.3178	127	B2	O6:H31											S	R	S	S		S	S	S		S	non-ESBL																			FII-s
21710	ERS357715	ERR435238	BSAC	eo1460	2006	72.276	405	F	O2:H4											S	R	S	S	S	S	S	S	S	S	non-ESBL	non-CTX-M															FIB
21711	ERS357197	ERR435210	BSAC	eo147	2001	83.1691	73	B2	O2:H1											S	S	S	R		S	R	S		S	non-ESBL																FIB
21712	ERS357822	ERR434419	BSAC	eo1471	2006	70.6044	131	B2	O25:H4	H30-Rx	fimH30	gyrA-1AB	parC-1aAB	A	T	T	G	A	G	R	R	S	R	S	S	R	S	S	R	non-ESBL	non-CTX-M														FIA
21713	ERS357823	ERR435250	BSAC	eo1472	2006	88.6597	95	B2	O1:H7											S	R	S	S	S	S	S	S	S	S	non-ESBL	non-CTX-M													B-O		FIB
21714	ERS357824	ERR435001	BSAC	eo1473	2006	65.9088	131	B2	O25:H4	H30-Rx	fimH30	gyrA-1AB	parC-1aAB	A	T	T	G	A	G	S	S	S	R	S	S	R	S	S	S	non-ESBL	non-CTX-M														FIA
21715	ERS357825	ERR434710	BSAC	eo1474	2006	64.7754	648	F	O1:H6											S	R	S	R	S	S	S	S	S	S	non-ESBL	non-CTX-M
21716	ERS357900	ERR435256	BSAC	eo1475	2006	79.1764	23	A	O78:H4											S	R	S	S	S	S	S	S	S	S	non-ESBL	non-CTX-M															FIB			FII-s
21717	ERS357826	ERR435439	BSAC	eo1476	2006	70.0412	12	B2	O4:H5											S	S	S	S	S	S	S	S	S	S	non-ESBL	non-CTX-M
21718	ERS357827	ERR435157	BSAC	eo1477	2006	71.3327	131	B2	O25:H4	H30-R	fimH22	gyrA-1a	parC-1	T	A	C	A	G	G	R	R	S	S	S	S	S	S	S	R	non-ESBL	non-CTX-M															FIB
21719	ERS357828	ERR435550	BSAC	eo1478	2006	80.9843	69	D	O15:H18											S	R	S	S	S	S	S	S	S	S	non-ESBL	non-CTX-M													B-O		FIB
21720	ERS357819	ERR435438	BSAC	eo1479	2006	70.1521	12	B2	O4:H5											S	R	S	S	S	S	S	S	S	S	non-ESBL	non-CTX-M															FIB			FII-s
21721	ERS357198	ERR435211	BSAC	eo148	2001	81.1978	10	A	O9:H9											S	R	S	S		R	S	S		S	non-ESBL																FIB
21722	ERS357199	ERR434479	BSAC	eo149	2001	75.9175	372	B2	O83:H31											R	R	S	S		R	S	S		S	non-ESBL																FIB			FII-s
21723	ERS357200	ERR434285	BSAC	eo150	2001	76.8143	73	B2	O6:H1											S	R	S	S		S	S	S		S	non-ESBL																FIB
21724	ERS357753	ERR439591	BSAC	eo1511	2007	79.7272	127	B2	O6:H31											S	S	S	S	S	S	S	S	S	S	non-ESBL	non-CTX-M															FIB			FII-s
21725	ERS357667	ERR439581	BSAC	eo1512	2007	87.4492	131	B2	O16:H5	H30-R	fimH41	gyrA-1a	parC-1	T	A	C	A	G	G	S	S	S	S	S	R	S	S	S	S	non-ESBL	non-CTX-M
21726	ERS357754	ERR435152	BSAC	eo1513	2007	70.5954	131	B2	O25:H4	H30-Rx	fimH30	gyrA-1AB	parC-1aAB	A	T	T	G	A	G	R	R	S	R	S	R	S	S	S	S	non-ESBL	non-CTX-M													B-O	FIA	FIB
21727	ERS357727	ERR434318	BSAC	eo1514	2007	70.9521	648	F	O1:H6											R	R	S	R	S	S	S	S	S	S	non-ESBL	non-CTX-M														FIA
21728	ERS357820	ERR435248	BSAC	eo1515	2007	78.1724	10	A	O81:H27											S	R	S	S	S	S	S	S	S	S	non-ESBL	non-CTX-M
21729	ERS357821	ERR435249	BSAC	eo1516	2007	90.7038	10	A	O13/O135:H11											S	R	S	S	S	S	S	S	S	S	non-ESBL	non-CTX-M
21730	ERS357829	ERR434600	BSAC	eo1517	2007	81.8259	12	B2	O4:H5											R	R	S	S	S	S	S	S	S	S	non-ESBL	non-CTX-M														FIA	FIB			FII-s
21731	ERS357830	ERR439595	BSAC	eo1518	2007	79.9395	393	F	O15:H12											R	R	S	R	S	S	R	S	S	S	non-ESBL	non-CTX-M														FIA	FIB
21732	ERS357682	ERR435540	BSAC	eo1520	2007	76.3209	69	D	O17:H18											R	R	S	S	S	S	S	S	S	S	non-ESBL	non-CTX-M													B-O		FIB
21733	ERS357831	ERR434601	BSAC	eo1551	2007	84.4789	131	B2	O25:H4	H30-Rx	fimH30	gyrA-1AB	parC-1aAB	A	T	T	G	A	G	S	R	R	R	R	R	S	S	S	S	ESBL	CTX-M														FIA	FIB
21734	ERS357832	ERR434602	BSAC	eo1552	2007	89.6453	131	B2	O25:H4	H30-Rx	fimH30	gyrA-1AB	parC-1aAB	A	T	T	G	A	G	R	R	R	R	R	R	R	S	S	S	ESBL	CTX-M														FIA	FIB
21735	ERS358159	ERR435564	BSAC	eo1553	2007	75.599	95	B2	O2:H7											S	R	S	S	S	S	S	S	S	S	non-ESBL	non-CTX-M															FIB			FII-s
21736	ERS358258	ERR434641	BSAC	eo1554	2007	93.3773	73	B2	O6:H1											R	R	S	S	S	S	S	S	S	S	non-ESBL	non-CTX-M
21737	ERS357732	ERR435342	BSAC	eo1555	2007	64.8658	62	F	O7:H45											S	R	S	S	S	S	R	S	S	S	non-ESBL	non-CTX-M														FIA	FIB			FII-s
21738	ERS358158	ERR435185	BSAC	eo1556	2007	57.4719	5242	B2	O2:H1											S	S	S	S	S	S	S	S	S	S	non-ESBL	non-CTX-M															FIB
21739	ERS357833	ERR435352	BSAC	eo1557	2007	75.6706	73	B2	O6:H1											S	S	S	S	S	S	S	S	S	S	non-ESBL	non-CTX-M
21740	ERS357834	ERR435251	BSAC	eo1558	2007	95.3479	348	B1	O110:H28											S	S	S	S	S	S	S	S	S	S	non-ESBL	non-CTX-M
21741	ERS357782	ERR435349	BSAC	eo1559	2007	70.4341	5363	A	O21:H4											S	S	S	S	S	S	S	S	S	S	non-ESBL	non-CTX-M															FIB
21742	ERS358157	ERR435376	BSAC	eo1560	2007	69.847	73	B2	O2:H1											R	R	S	S	S	S	S	S	S	S	non-ESBL	non-CTX-M															FIB
21743	ERS357818	ERR435247	BSAC	eo1561	2007	75.0842	69	D	O25:H18											R	R	S	S	S	S	S	S	S	S	non-ESBL	non-CTX-M															FIB
21744	ERS357835	ERR435158	BSAC	eo1562	2007	68.3306	88	A	O8:H11											S	S	S	S	S	S	S	S	S	S	non-ESBL	non-CTX-M															FIB
21745	ERS357909	ERR434526	BSAC	eo1563	2007	102.21	73	B2	H1											S	R	S	S	S	S	S	S	S	S	non-ESBL	non-CTX-M
21746	ERS357786	ERR434511	BSAC	eo1564	2007	97.4558	73	B2	O18:H1											S	S	S	S	S	S	S	S	S	S	non-ESBL	non-CTX-M
21747	ERS357788	ERR434512	BSAC	eo1565	2007	96.138	95	B2	O1:H7											S	S	S	S	S	S	S	S	S	S	non-ESBL	non-CTX-M															FIB			FII-s
21748	ERS357779	ERR434324	BSAC	eo1566	2007	70.3284	405	F	O102:H6											R	R	S	R	S	R	S	S	S	I	non-ESBL	non-CTX-M															FIB			FII-s
21749	ERS357781	ERR434414	BSAC	eo1567	2007	76.976	10	A	O86:H2											S	R	S	S	S	S	S	S	S	S	non-ESBL	non-CTX-M															FIB
21750	ERS358156	ERR439608	BSAC	eo1568	2007	80.0872	141	B2	O2:H6											S	S	S	S	S	S	S	S	S	S	non-ESBL	non-CTX-M															FIB			FII-s
21751	ERS357794	ERR434416	BSAC	eo1569	2007	77.6048	405	F	O2:H4											S	R	S	S	S	S	S	S	S	S	non-ESBL	non-CTX-M															FIB
21752	ERS358214	ERR439619	BSAC	eo1570	2007	81.6176	410	A	O8:H21											S	S	S	R	S	S	S	S	S	S	non-ESBL	non-CTX-M														FIA	FIB			FII-s
21753	ERS357800	ERR439594	BSAC	eo1591	2007	87.2741	131	B2	O16:H5	H30-R	fimH41	gyrA-1a	parC-1	T	A	C	A	G	G	S	S	S	S	S	S	S	S	S	S	non-ESBL	non-CTX-M
21754	ERS357803	ERR435434	BSAC	eo1592	2007	73.6209	73	B2	O6:H1											R	R	S	S	S	S	R	S	S	S	non-ESBL	non-CTX-M														FIA
21755	ERS358155	ERR435278	BSAC	eo1593	2007	68.2435	5526	B2	O2:H7											S	R	S	S	S	S	S	S	S	S	non-ESBL	non-CTX-M													B-O		FIB
21756	ERS357809	ERR434513	BSAC	eo1594	2007	101.946	88	A	O8:H4											S	R	S	S	S	S	S	S	S	S	non-ESBL	non-CTX-M															FIB			FII-s
21757	ERS357806	ERR435436	BSAC	eo1595	2007	71.0659	393	F	O15:H12											S	R	S	R	S	S	R	S	S	S	non-ESBL	non-CTX-M														FIA	FIB
21758	ERS358170	ERR435378	BSAC	eo1596	2007	63.7544	357	B2	O13/O135:H4											R	R	S	S	S	S	S	S	S	S	non-ESBL	non-CTX-M															FIB	FIC		FII-s
21759	ERS357844	ERR435354	BSAC	eo1597	2007	75.2362	14	B2	O75:H5											S	R	S	S	S	S	S	S	S	S	non-ESBL	non-CTX-M															FIB
21760	ERS358216	ERR439620	BSAC	eo1598	2007	72.1287	162	B1	O8:H19											S	S	S	S	S	S	S	S	S	S	non-ESBL	non-CTX-M															FIB
21761	ERS357737	ERR434507	BSAC	eo1599	2007	80.7216	131	B2	O25:H4	H30-R	fimH30	gyrA-1AB	parC-1aAB	A	T	T	G	G	A	S	R	S	R	S	S	R	S	S	S	non-ESBL	non-CTX-M														FIA	FIB
21762	ERS357669	ERR435143	BSAC	eo1600	2007	67.1555	131	B2	O16:H5	H30-R	fimH41	gyrA-1a	parC-1b	T	A	C	A	G	G	R	R	S	S	S	S	S	S	S	S	non-ESBL	non-CTX-M														FIA	FIB
21763	ERS357670	ERR435340	BSAC	eo1631	2007	66.5641	131	B2	O25:H4	H30-R	fimH22	gyrA-1a	parC-1	T	A	C	A	G	G	S	R	S	S	S	S	S	S	S	S	non-ESBL	non-CTX-M															FIB
21764	ERS357671	ERR435537	BSAC	eo1632	2007	85.122	57	B2	O140:H25											S	R	R	R	R	R	S	S	S	S	ESBL	non-CTX-M															FIB
21765	ERS357672	ERR435232	BSAC	eo1633	2007	71.9099	95	B2	O45:H7											S	R	S	S	S	S	S	S	S	S	non-ESBL	non-CTX-M															FIB
21766	ERS357673	ERR435538	BSAC	eo1634	2007	78.4211	62	F	O7:H45											S	R	S	S	S	S	S	S	S	S	non-ESBL	non-CTX-M															FIB			FII-s
21767	ERS357674	ERR434404	BSAC	eo1635	2007	86.5055	95	B2	O1:H7											S	R	S	S	S	S	S	S	S	S	non-ESBL	non-CTX-M													B-O		FIB			FII-s
21768	ERS357675	ERR434313	BSAC	eo1636	2007	85.0776	73	B2	O6:H1											R	R	S	S	S	S	S	S	S	S	non-ESBL	non-CTX-M													B-O
21769	ERS357676	ERR435144	BSAC	eo1637	2007	67.1049	95	B2	O1:H7											S	S	S	S	S	S	S	S	S	S	non-ESBL	non-CTX-M															FIB
21770	ERS357677	ERR435539	BSAC	eo1638	2007	70.8857	131	B2	O25:H4	H30-R	fimH22	gyrA-1a	parC-1	T	A	C	A	G	G	S	R	S	S	S	S	S	S	S	S	non-ESBL	non-CTX-M															FIB
21771	ERS357678	ERR434704	BSAC	eo1639	2007	82.2664	416	B2	O18:H7											S	S	S	S	S	R	I	S	S	S	non-ESBL	non-CTX-M															FIB			FII-s
21772	ERS357679	ERR434405	BSAC	eo1640	2007	77.8501	131	B2	O25:H4	H30-Rx	fimH30	gyrA-1AB	parC-1aAB	A	T	T	G	A	G	S	R	R	R	R	R	S	S	S	S	ESBL	CTX-M														FIA
21773	ERS357680	ERR435233	BSAC	eo1661	2007	78.2268	95	B2	O1:H7											S	S	S	S	S	S	S	S	S	S	non-ESBL	non-CTX-M															FIB			FII-s
21774	ERS357681	ERR434314	BSAC	eo1662	2007	88.7275	95	B2	O1:H7											S	R	S	S	S	S	S	S	S	S	non-ESBL	non-CTX-M													B-O		FIB			FII-s
21775	ERS357861	ERR434711	BSAC	eo1663	2007	80.781	95	B2	O1:H7											S	S	S	S	S	S	S	S	S	S	non-ESBL	non-CTX-M															FIB			FII-s
21776	ERS357683	ERR434406	BSAC	eo1664	2007	83.7304	73	B2	O25:H1											R	R	S	S	S	S	S	S	S	R	non-ESBL	non-CTX-M
21777	ERS357684	ERR435145	BSAC	eo1665	2007	71.0659	12	B2	O4:H1											R	R	S	S	S	S	R	S	S	R	non-ESBL	non-CTX-M																		FII-s
21778	ERS357685	ERR434315	BSAC	eo1666	2007	80.1388	357	B2	O13/O135:H4											S	R	S	R	S	S	S	S	S	S	non-ESBL	non-CTX-M															FIB	FIC
21779	ERS357686	ERR439582	BSAC	eo1667	2007	86.4655	101	B1	O15:H10											S	R	S	S	S	S	R	S	S	S	non-ESBL	non-CTX-M															FIB
21780	ERS357687	ERR435146	BSAC	eo1668	2007	81.9879	429	B2	O83:H4											S	S	S	S	S	S	S	S	S	S	non-ESBL	non-CTX-M															FIB			FII-s
21781	ERS357688	ERR434587	BSAC	eo1669	2007	71.5483	131	B2	O25:H4	H30-R	fimH30	gyrA-1a	parC-1a	A	T	T	G	G	G	R	R	S	S	S	S	S	S	S	S	non-ESBL	non-CTX-M														FIA	FIB
21782	ERS357689	ERR434502	BSAC	eo1670	2007	92.6567	131	B2	O25:H4	H30-Rx	fimH30	gyrA-1AB	parC-1aAB	A	T	T	G	A	G	S	R	S	R	S	S	S	S	S	S	non-ESBL	non-CTX-M														FIA
21783	ERS357690	ERR435147	BSAC	eo1671	2007	76.0289	95	B2	O1:H7											S	R	S	S	S	S	S	S	S	S	non-ESBL	non-CTX-M													B-O		FIB			FII-s
21784	ERS379219	ERR485893	BSAC	eo1672	2007	78.8181	73	B2	O6:H1											S	S	S	S	S	S	S	S	S	S	non-ESBL	non-CTX-M																		FII-s
21785	ERS357692	ERR435000	BSAC	eo1673	2007	67.9829	95	B2	O2:H7											S	R	S	S	S	S	S	S	S	S	non-ESBL	non-CTX-M													B-O					FII-s
21786	ERS357693	ERR434588	BSAC	eo1674	2007	79.2119	131	B2	O25:H4	H30-Rx	fimH30	gyrA-1AB	parC-1aAB	A	T	T	G	A	G	R	R	S	R	S	R	I	S	S	S	non-ESBL	non-CTX-M														FIA
21787	ERS357694	ERR435234	BSAC	eo1675	2007	78.8982	95	B2	O1:H7											S	S	S	S	S	S	S	S	S	S	non-ESBL	non-CTX-M															FIB			FII-s
21788	ERS357695	ERR439583	BSAC	eo1676	2007	85.5186	58	B1	O8:H25											R	R	S	S	S	S	S	S	S	S	non-ESBL	non-CTX-M													B-O		FIB
21789	ERS357696	ERR435425	BSAC	eo1677	2007	79.1859	372	B2	O18:H31											S	S	S	S	S	S	S	S	S	S	non-ESBL	non-CTX-M
21790	ERS379224	ERR485898	BSAC	eo1678	2007	84.1775	127	B2	O6:H31											S	S	S	S	S	S	S	S	S	S	non-ESBL	non-CTX-M																		FII-s
21791	ERS357698	ERR435341	BSAC	eo1679	2007	62.7601	95	B2	O1:H7											S	S	S	R	S	S	I	S	S	S	non-ESBL	non-CTX-M															FIB			FII-s
21792	ERS357699	ERR434705	BSAC	eo1680	2007	72.8697	405	F	O2:H4											R	R	R	R	R	R	R	S	S	S	non-ESBL	non-CTX-M													B-O		FIB			FII-s
21793	ERS357893	ERR435166	BSAC	eo1691	2007	72.8543	144	B2	O16:H6											S	R	S	S	S	S	S	S	S	S	non-ESBL	non-CTX-M													B-O					FII-s
21794	ERS357700	ERR434407	BSAC	eo1692	2007	85.9425	95	B2	O2:H4											S	S	S	S	S	S	S	S	S	S	non-ESBL	non-CTX-M															FIB			FII-s
21795	ERS357701	ERR435148	BSAC	eo1693	2007	71.2858	73	B2	O6:H1											S	S	S	S	S	S	S	S	S	S	non-ESBL	non-CTX-M
21796	ERS357702	ERR434503	BSAC	eo1694	2007	93.159	131	B2	O25:H4	H30-Rx	fimH30	gyrA-1AB	parC-1aAB	A	T	T	G	A	G	R	R	S	R	S	S	S	S	S	S	non-ESBL	non-CTX-M														FIA
21797	ERS357703	ERR435235	BSAC	eo1695	2007	83.8338	538	B2	O13/O135:H4											S	S	S	S	S	S	S	S	S	S	non-ESBL	non-CTX-M															FIB	FIC		FII-s
21798	ERS357704	ERR439584	BSAC	eo1696	2007	86.942	117	F	O24:H4											S	R	S	S	S	S	S	S	S	S	non-ESBL	non-CTX-M															FIB			FII-s
21799	ERS357705	ERR435236	BSAC	eo1697	2007	71.6535	141	B2	O2:H6											S	S	S	S	S	S	S	S	S	S	non-ESBL	non-CTX-M																		FII-s
21800	ERS357707	ERR434409	BSAC	eo1698	2007	89.7203	117	F	O143:H9											S	S	S	S	S	S	S	S	S	S	non-ESBL	non-CTX-M															FIB
21801	ERS357708	ERR434504	BSAC	eo1699	2007	90.123	131	B2	O25:H4	H30-Rx	fimH30	gyrA-1AB	parC-1aAB	A	T	T	G	A	G	R	R	I	R	R	R	S	S	S	S	ESBL	CTX-M														FIA
21802	ERS357709	ERR435426	BSAC	eo1700	2007	83.0403	1972	A	NA:H12											S	S	S	S	S	S	S	S	S	S	non-ESBL	non-CTX-M																		FII-s
21803	ERS357710	ERR435541	BSAC	eo1701	2007	81.5262	354	F	O25:H34											S	R	S	R	S	S	R	S	S	S	non-ESBL	non-CTX-M														FIA	FIB
21804	ERS357711	ERR439585	BSAC	eo1702	2007	91.3686	5662	D	O158:H23											S	S	S	S	S	S	S	S	S	S	non-ESBL	non-CTX-M																		FII-s
21805	ERS357712	ERR435237	BSAC	eo1703	2007	78.1408	167	A	O162:H9											R	R	R	R	R	R	R	S	S	I	non-ESBL	non-CTX-M														FIA	FIB
21806	ERS357713	ERR439586	BSAC	eo1704	2007	83.4822	69	D	O17:H18											S	S	S	S	S	S	S	S	S	S	non-ESBL	non-CTX-M															FIB
21807	ERS358169	ERR435568	BSAC	eo1705	2007	74.8639	131	B2	O25:H4	H30-R	fimH22	gyrA-1a	parC-1	T	A	C	A	G	G	S	S	S	S	S	S	S	S	S	S	non-ESBL	non-CTX-M
21808	ERS357901	ERR435257	BSAC	eo1706	2007	79.0629	10	A	O2:H48											S	S	S	S	S	S	S	S	S	S	non-ESBL	non-CTX-M
21809	ERS357716	ERR435149	BSAC	eo1707	2007	69.3467	393	F	O15:H1											S	R	S	R	S	R	S	S	S	S	non-ESBL	non-CTX-M														FIA
21810	ERS357717	ERR435427	BSAC	eo1708	2007	75.6304	5360	B2	O2:H7											S	S	S	S	S	S	S	S	S	S	non-ESBL	non-CTX-M															FIB			FII-s
21811	ERS357718	ERR434506	BSAC	eo1709	2007	100.446	131	B2	O25:H4	H30-Rx	fimH30	gyrA-1AB	parC-1aAB	A	T	T	G	A	G	S	R	S	R	R	R	S	S	S	S	ESBL	CTX-M														FIA
21812	ERS357719	ERR434589	BSAC	eo1710	2007	72.6459	95	B2	O2:H4											S	R	S	S	S	R	S	S	S	S	non-ESBL	non-CTX-M															FIB			FII-s
21813	ERS357720	ERR435239	BSAC	eo1721	2007	75.3804	131	B2	O25:H4	H30-Rx	fimH30	gyrA-1AB	parC-1aAB	A	T	T	G	A	G	R	R	S	R	R	R	S	S	S	S	ESBL	CTX-M														FIA
21814	ERS357721	ERR435542	BSAC	eo1722	2007	78.5462	95	B2	O18:H7											S	S	S	S	S	S	S	S	S	S	non-ESBL	non-CTX-M															FIB			FII-s
21815	ERS357722	ERR435543	BSAC	eo1724	2007	90.4907	681	B2	O8:H10											R	R	S	S	S	S	S	S	S	S	non-ESBL	non-CTX-M													B-O
21816	ERS357723	ERR435544	BSAC	eo1725	2007	87.093	127	B2	O6:H4											S	S	S	S	S	S	S	S	S	S	non-ESBL	non-CTX-M																		FII-s
21817	ERS357724	ERR434316	BSAC	eo1726	2007	74.6409	73	B2	O25:H1											S	S	S	S	S	S	S	S	S	S	non-ESBL	non-CTX-M
21818	ERS357725	ERR434317	BSAC	eo1727	2007	77.5658	83	B2	O6:H5											R	R	S	S	S	S	S	S	S	S	non-ESBL	non-CTX-M																		FII-s
21819	ERS358206	ERR435191	BSAC	eo1728	2007	63.9085	131	B2	O25:H4	H30-R	fimH30	gyrA-1AB	parC-1aAB	A	T	T	G	G	A	R	R	R	R	R	R	R	S	S	S	ESBL	non-CTX-M														FIA	FIB
21820	ERS357726	ERR435545	BSAC	eo1729	2007	85.4839	23	A	O15:H4											R	R	S	S	S	S	S	S	S	S	non-ESBL	non-CTX-M																		FII-s
21821	ERS358231	ERR435572	BSAC	eo1730	2007	69.8196	127	B2	O6:H12											R	R	S	S	S	S	S	S	S	S	non-ESBL	non-CTX-M															FIB			FII-s
21822	ERS357728	ERR439587	BSAC	eo1771	2008	85.1423	443	B1	O64:H21											R	R	S	R	S	R	S	S	S	R	non-ESBL	non-CTX-M												A-C		FIA	FIB
21823	ERS357729	ERR439588	BSAC	eo1772	2008	86.3299	80	B2	O75:H7											R	R	S	S	S	S	S	S	S	S	non-ESBL	non-CTX-M
21824	ERS357937	ERR434718	BSAC	eo1773	2008	83.9805	540	A	O9:H30											S	R	S	S	S	S	S	S	S	S	non-ESBL	non-CTX-M															FIB
21825	ERS358230	ERR435384	BSAC	eo1774	2008	64.622	131	B2	O25:H4	H30-Rx	fimH30	gyrA-1AB	parC-1aAB	A	T	T	G	A	G	R	R	I	R	R	R	I	S	S	I	ESBL	CTX-M														FIA
21826	ERS357733	ERR435343	BSAC	eo1775	2008	74.1908	106	D	O17:H18											R	R	S	S	S	R	S	S	S	S	non-ESBL	non-CTX-M																		FII-s
21827	ERS357734	ERR435546	BSAC	eo1776	2008	75.3351	405	F	O102:H6											R	R	R	R	R	R	R	S	S	R	ESBL	CTX-M														FIA	FIB			FII-s
21828	ERS357736	ERR439589	BSAC	eo1778	2008	75.7459	12	B2	O4:H1											R	R	S	S	S	R	S	S	S	I	non-ESBL	non-CTX-M														FIA	FIB			FII-s
21829	ERS358168	ERR435567	BSAC	eo1779	2008	69.7587	131	B2	O25:H4	H30-R	fimH30	gyrA-1AB	parC-1aAB	A	T	T	G	G	A	R	R	S	R	S	S	R	S	S	S	non-ESBL	non-CTX-M													B-O	FIA	FIB
21830	ERS357738	ERR434590	BSAC	eo1780	2008	79.3206	141	B2	O2:H6											S	S	S	S	S	S	S	S	S	S	non-ESBL	non-CTX-M																		FII-s
21831	ERS357739	ERR434319	BSAC	eo1851	2008	70.8957	131	B2	O25:H4	H30-Rx	fimH30	gyrA-1AB	parC-1aAB	A	T	T	G	A	G	S	R	R	R	R	R	R	S	S	S	ESBL	CTX-M														FIA
21832	ERS357938	ERR435004	BSAC	eo1852	2008	80.1648	540	A	O9:H10											R	R	S	S	S	S	S	S	S	S	non-ESBL	non-CTX-M														FIA	FIB
21833	ERS357740	ERR435151	BSAC	eo1853	2008	70.5077	131	B2	O25:H4	H30-Rx	fimH30	gyrA-1AB	parC-1aAB	A	T	T	G	A	G	R	R	R	R	R	R	S	S	S	I	ESBL	CTX-M														FIA	FIB
21834	ERS357939	ERR434719	BSAC	eo1855	2008	71.773	131	B2	O25:H4	H30-Rx	fimH30	gyrA-1AB	parC-1aAB	A	T	T	G	A	G	S	S	S	R	S	R	R	S	S	S	non-ESBL	non-CTX-M														FIA
21835	ERS357940	ERR439656	BSAC	eo1856	2008	66.2648	38	D	O86:H30											R	R	R	R	R	R	R	S	S	I	ESBL	CTX-M																		FII-s
21836	ERS358271	ERR435578	BSAC	eo1857	2008	71.051	73	B2	O6:H1											R	R	S	S	S	S	S	S	S	R	non-ESBL	non-CTX-M														FIA	FIB
21837	ERS357742	ERR434508	BSAC	eo1858	2008	78.5564	131	B2	O25:H4	H30-Rx	fimH30	gyrA-1AB	parC-1aAB	A	T	T	G	A	G	R	R	R	R	R	R	R	S	S	I	ESBL	CTX-M														FIA
21838	ERS357747	ERR435431	BSAC	eo1859	2008	68.9359	131	B2	O25:H4	H30-Rx	fimH30	gyrA-1AB	parC-1aAB	A	T	T	G	A	G	R	R	R	R	R	R	R	S	S	I	ESBL	CTX-M														FIA	FIB
21839	ERS357748	ERR434411	BSAC	eo1862	2008	78.4842	10	A	O9:H9											S	R	S	S	S	R	I	S	S	S	non-ESBL	non-CTX-M
21840	ERS357749	ERR434509	BSAC	eo1871	2008	90.5173	131	B2	O25:H4	H30-R	fimH30	gyrA-1a	parC-1a	A	T	T	G	G	G	R	R	S	S	S	S	I	S	S	S	non-ESBL	non-CTX-M														FIA	FIB
21841	ERS358261	ERR435195	BSAC	eo1873	2008	64.7159	73	B2	O22:H1											S	R	S	S	S	S	S	S	S	S	non-ESBL	non-CTX-M
21842	ERS357750	ERR435547	BSAC	eo1874	2008	78.132	349	D	O166:H15											S	R	S	S	S	S	S	S	S	S	non-ESBL	non-CTX-M
21843	ERS357751	ERR435240	BSAC	eo1875	2008	75.9559	357	B2	O13/O135:H4											S	S	S	S	S	S	S	S	S	S	non-ESBL	non-CTX-M															FIB	FIC
21844	ERS358262	ERR434543	BSAC	eo1876	2008	89.3208	12	B2	O4:H40											R	R	S	S	S	S	S	S	S	S	non-ESBL	non-CTX-M															FIB
21845	ERS357752	ERR435344	BSAC	eo1877	2008	71.373	12	B2	O4:H5											R	R	S	S	S	S	S	S	S	S	non-ESBL	non-CTX-M													B-O		FIB
21846	ERS357922	ERR435449	BSAC	eo1878	2008	76.0236	929	B2	O156:H14											R	R	S	S	S	S	S	S	S	S	non-ESBL	non-CTX-M
21847	ERS358263	ERR435291	BSAC	eo1879	2008	68.8173	95	B2	O1:H7											S	R	S	S	S	S	S	S	S	S	non-ESBL	non-CTX-M													B-O		FIB			FII-s
21848	ERS357923	ERR435167	BSAC	eo1880	2008	65.7471	80	B2	O75:H7											R	R	S	S	S	S	S	S	S	S	non-ESBL	non-CTX-M																		FII-s
21849	ERS357917	ERR434528	BSAC	eo1881	2008	98.5931	131	B2	O25:H4	H30-Rx	fimH30	gyrA-1AB	parC-1aAB	A	T	T	G	A	G	S	S	S	R	S	R	S	S	S	S	non-ESBL	non-CTX-M														FIA
21850	ERS357213	ERR434671	BSAC	eo191	2001	78.1888	73	B2	O6:H1											S	R	S	S		S	S	S		S	non-ESBL																			FII-s
21851	ERS357214	ERR434973	BSAC	eo192	2001	68.8922	1288	A	O9:H9											S	R	S	S		R	S	S		S	non-ESBL
21852	ERS357924	ERR435168	BSAC	eo1931	2008	75.9566	73	B2	O6:H1											S	S	S	S	S	S	S	S	S	S	non-ESBL	non-CTX-M
21853	ERS357925	ERR434529	BSAC	eo1932	2008	97.3171	352	B2	O2:H5											S	S	S	S	S	S	S	S	S	S	non-ESBL	non-CTX-M															FIB			FII-s
21854	ERS357761	ERR435346	BSAC	eo1933	2008	77.0138	73	B2	O6:H1											R	R	S	S	S	S	S	S	S	S	non-ESBL	non-CTX-M
21855	ERS357853	ERR435252	BSAC	eo1934	2008	80.1952	131	B2	O16:H5	H30-R	fimH41	gyrA-1a	parC-1	T	A	C	A	G	G	S	R	S	S	S	S	S	S	S	S	non-ESBL	non-CTX-M
21856	ERS358229	ERR439624	BSAC	eo1935	2008	68.3495	131	B2	O25:H4	H30-R	fimH22	gyrA-1a	parC-1	T	A	C	A	G	G	R	R	S	S	S	S	S	S	S	S	non-ESBL	non-CTX-M															FIB
21857	ERS357846	ERR434517	BSAC	eo1936	2008	88.5335	73	B2	O6:H1											S	S	S	S	S	S	S	S	S	S	non-ESBL	non-CTX-M
21858	ERS357847	ERR435551	BSAC	eo1937	2008	88.9624	69	D	O17:H18											S	R	S	S	S	S	S	S	S	S	non-ESBL	non-CTX-M															FIB
21859	ERS357848	ERR434329	BSAC	eo1938	2008	79.5208	59	F	O1:H7											R	R	S	S	S	S	S	S	S	S	non-ESBL	non-CTX-M
21860	ERS357849	ERR434421	BSAC	eo1939	2008	79.0176	131	B2	O25:H4	H30-Rx	fimH30	gyrA-1AB	parC-1aAB	A	T	T	G	A	G	R	R	I	R	R	R	S	S	S	I	ESBL	CTX-M														FIA
21861	ERS357215	ERR434481	BSAC	eo194	2001	93.5166	1670	D	O23:H45											S	S	S	S		S	S	S		S	non-ESBL																			FII-s
21862	ERS358167	ERR434445	BSAC	eo1944	2008	68.742	131	B2	O25:H4	H30-Rx	fimH30	gyrA-1AB	parC-1aAB	A	T	T	G	A	G	R	R	I	R	R	R	S	S	S	I	ESBL	CTX-M														FIA
21863	ERS357216	ERR439700	BSAC	eo196	2001	66.8765	297	B1	O179:H8											S	S	S	S		S	R	S		S	non-ESBL																FIB
21864	ERS357217	ERR434797	BSAC	eo197	2001	56.1249	144	B2	O16:H6											S	R	S	S		S	S	S		S	non-ESBL														B-O		FIB			FII-s
21865	ERS357218	ERR439701	BSAC	eo198	2001	71.044	95	B2	O2:H7											S	S	S	S		S	S	S		S	non-ESBL																			FII-s
21866	ERS357219	ERR434892	BSAC	eo199	2001	90.6318	345	B1	NA:H21											S	S	S	S		S	S	S		I	non-ESBL
21867	ERS357220	ERR434798	BSAC	eo200	2001	57.6247	5417	B2	O6:H31											S	S	S	S		R	S	S		S	non-ESBL																			FII-s
21868	ERS358166	ERR434352	BSAC	eo2011	2008	85.9781	131	B2	O25:H4	H30-R	fimH22	gyrA-1a	parC-1	T	A	C	A	G	G	S	S	S	S	S	S	S	S	S	S	non-ESBL	non-CTX-M															FIB
21869	ERS357850	ERR434518	BSAC	eo2012	2008	87.0125	95	B2	O1:H7											S	R	S	S	S	S	S	S	S	S	non-ESBL	non-CTX-M													B-O		FIB
21870	ERS357854	ERR435002	BSAC	eo2013	2008	63.5389	10	A	NA:H2											S	S	S	S	S	S	S	S	S	S	non-ESBL	non-CTX-M															FIB
21871	ERS357855	ERR434422	BSAC	eo2014	2008	81.6362	10	A	O49:H40											S	S	S	S	S	S	S	S	S	S	non-ESBL	non-CTX-M
21872	ERS357856	ERR434829	BSAC	eo2015	2008	93.2523	95	B2	O1:H7											S	S	S	S	S	S	S	S	S	S	non-ESBL	non-CTX-M															FIB			FII-s
21873	ERS357857	ERR434519	BSAC	eo2016	2008	88.1546	73	B2	O18:H1											R	R	S	S	S	S	S	S	S	R	non-ESBL	non-CTX-M													B-O		FIB
21874	ERS357858	ERR434605	BSAC	eo2017	2008	81.066	93	A	O11:H4											S	R	S	S	S	S	S	S	S	S	non-ESBL	non-CTX-M															FIB
21875	ERS358165	ERR435566	BSAC	eo2018	2008	73.6183	131	B2	O25:H4	H30-R	fimH22	gyrA-1a	parC-1	T	A	C	A	G	G	R	R	S	S	S	S	S	S	S	S	non-ESBL	non-CTX-M															FIB
21876	ERS357859	ERR435355	BSAC	eo2019	2008	81.1825	5470	A	O8:H9											S	R	S	S	S	S	S	S	S	S	non-ESBL	non-CTX-M																		FII-s
21877	ERS357860	ERR435162	BSAC	eo2020	2008	73.5449	95	B2	O1:H7											S	S	S	S	S	S	S	S	S	S	non-ESBL	non-CTX-M															FIB			FII-s
21878	ERS357746	ERR435430	BSAC	eo2071	2008	71.9329	38	D	O86:H18											R	R	S	S	S	S	S	S	S	S	non-ESBL	non-CTX-M															FIB
21879	ERS357862	ERR435442	BSAC	eo2072	2008	80.4656	421	B2	O1:H7											S	S	S	S	S	S	S	S	S	S	non-ESBL	non-CTX-M															FIB			FII-s
21880	ERS379221	ERR485895	BSAC	eo2073	2008	81.4964	144	B2	O16:H6											S	R	S	S	S	S	S	S	S	S	non-ESBL	non-CTX-M															FIB			FII-s
21881	ERS357864	ERR435356	BSAC	eo2074	2008	73.9768	95	B2	O2:H7											S	S	S	S	S	S	S	S	S	S	non-ESBL	non-CTX-M															FIB			FII-s
21882	ERS357865	ERR435357	BSAC	eo2075	2008	74.7279	362	F	O7:H6											S	S	S	S	S	S	S	S	S	S	non-ESBL	non-CTX-M
21883	ERS357866	ERR435253	BSAC	eo2076	2008	75.7964	106	D	O17:H18											S	R	S	S	S	S	S	S	S	S	non-ESBL	non-CTX-M															FIB
21884	ERS357867	ERR434606	BSAC	eo2077	2008	92.5348	569	B2	O134:H31											S	R	S	S	S	R	S	S	S	S	non-ESBL	non-CTX-M																		FII-s
21885	ERS357868	ERR435358	BSAC	eo2078	2008	72.4778	73	B2	O6:H1											R	R	S	S	S	R	S	S	S	I	non-ESBL	non-CTX-M
21886	ERS357869	ERR435443	BSAC	eo2079	2008	77.7099	58	B1	O8:H25											R	R	S	S	S	S	S	S	S	S	non-ESBL	non-CTX-M															FIB			FII-s
21887	ERS358164	ERR439610	BSAC	eo2080	2008	80.6199	12	B2	O4:H1											R	R	S	S	S	R	I	S	S	I	non-ESBL	non-CTX-M																		FII-s
21888	ERS358228	ERR434638	BSAC	eo2091	2008	86.4015	144	B2	O16:H6											S	R	S	S	S	S	S	S	S	S	non-ESBL	non-CTX-M													B-O		FIB			FII-s
21889	ERS358163	ERR435186	BSAC	eo2092	2008	59.7439	69	D	O17:H18											S	R	S	S	S	S	S	S	S	S	non-ESBL	non-CTX-M															FIB
21890	ERS357870	ERR434712	BSAC	eo2093	2008	75.3645	69	D	O17:H18											R	R	S	S	S	S	S	S	S	S	non-ESBL	non-CTX-M															FIB
21891	ERS357871	ERR434330	BSAC	eo2094	2008	82.9813	73	B2	O6:H1											R	R	S	S	S	S	S	S	S	I	non-ESBL	non-CTX-M														FIA	FIB
21892	ERS357872	ERR435444	BSAC	eo2095	2008	75.1998	95	B2	O1:H7											S	R	S	S	S	S	S	S	S	S	non-ESBL	non-CTX-M															FIB			FII-s
21893	ERS357873	ERR435359	BSAC	eo2096	2008	69.1289	648	F	O1:H42											R	R	S	S	S	S	S	S	S	S	non-ESBL	non-CTX-M
21894	ERS357874	ERR434713	BSAC	eo2097	2008	77.6681	88	A	NA:H12											R	R	S	S	S	S	S	S	S	S	non-ESBL	non-CTX-M															FIB
21895	ERS357878	ERR439725	BSAC	eo2098	2008	66.3545	73	B2	O6:H1											S	S	S	S	S	S	S	S	S	S	non-ESBL	non-CTX-M															FIB
21896	ERS357879	ERR434521	BSAC	eo2099	2008	94.2005	73	B2	O6:H1											S	S	S	S	S	S	S	S	S	S	non-ESBL	non-CTX-M															FIB
21897	ERS357157	ERR434969	BSAC	eo21	2001	76.7449	421	B2	O1:H7											S	S	S	S		S	S	S		S	non-ESBL																FIB
21898	ERS357880	ERR439654	BSAC	eo2100	2008	64.2116	393	F	O15:H1											S	R	S	S	R	R	S	S	S	S	non-ESBL	non-CTX-M														FIA
21899	ERS357221	ERR434287	BSAC	eo211	2001	75.9266	404	B2	O75:H5											S	R	S	S		S	R	S		S	non-ESBL																			FII-s
21900	ERS357222	ERR434288	BSAC	eo212	2001	78.5214	12	B2	O21:H5											R	R	S	S		S	S	S		S	non-ESBL															FIA	FIB			FII-s
21901	ERS357223	ERR434482	BSAC	eo213	2001	85.4051	80	B2	O75:H7											S	R	S	S		S	S	S		S	non-ESBL																FIB
21902	ERS357881	ERR434714	BSAC	eo2131	2008	69.1646	973	D	NA:H15											R	R	S	S	S	S	R	S	S	S	non-ESBL	non-CTX-M														FIA	FIB			FII-s
21903	ERS357882	ERR434607	BSAC	eo2132	2008	85.3812	141	B2	O2:H6											S	R	S	S	S	R	S	S	S	S	non-ESBL	non-CTX-M																		FII-s
21904	ERS358178	ERR439613	BSAC	eo2133	2008	81.817	131	B2	O25:H4	H30-Rx	fimH30	gyrA-1AB	parC-1aAB	A	T	T	G	A	G	S	R	S	R	S	S	S	S	S	S	non-ESBL	non-CTX-M														FIA
21905	ERS357883	ERR435164	BSAC	eo2134	2008	75.2204	69	D	O17:H18											S	R	S	S	S	S	S	S	S	S	non-ESBL	non-CTX-M															FIB
21906	ERS357884	ERR435445	BSAC	eo2135	2008	70.1022	131	B2	O25:H4	H30-R	fimH30	gyrA-1AB	parC-1aAB	A	T	T	G	G	A	S	R	S	R	S	S	S	S	S	S	non-ESBL	non-CTX-M														FIA	FIB
21907	ERS358227	ERR435285	BSAC	eo2136	2008	64.6382	131	B2	O25:H4	H30-R	fimH22	gyrA-1a	parC-1	T	A	C	A	G	G	S	S	S	S	S	S	S	S	S	S	non-ESBL	non-CTX-M															FIB
21908	ERS357886	ERR434715	BSAC	eo2137	2008	66.5789	62	F	O7:H45											S	S	S	S	S	S	S	S	S	S	non-ESBL	non-CTX-M															FIB			FII-s
21909	ERS357887	ERR435165	BSAC	eo2138	2008	71.6939	131	B2	O25:H4	H30-Rx	fimH30	gyrA-1AB	parC-1aAB	A	T	T	G	A	G	R	R	S	R	S	S	S	S	S	S	non-ESBL	non-CTX-M														FIA
21910	ERS357888	ERR434331	BSAC	eo2139	2008	93.4261	12	B2	O4:H1											S	R	S	S	S	S	S	S	S	S	non-ESBL	non-CTX-M													B-O	FIA	FIB
21911	ERS357889	ERR434608	BSAC	eo2140	2008	76.8112	12	B2	O4:H1											S	R	S	S	S	S	S	S	S	S	non-ESBL	non-CTX-M													B-O	FIA	FIB			FII-s
21912	ERS357224	ERR439702	BSAC	eo215	2001	71.4569	10	A	O9:H9											S	R	S	S		S	S	S		S	non-ESBL
21913	ERS357890	ERR434423	BSAC	eo2151	2008	77.8362	38	D	O86:H18											S	R	S	S	S	S	S	S	S	S	non-ESBL	non-CTX-M															FIB
21914	ERS358226	ERR435284	BSAC	eo2152	2008	74.6258	372	B2	O18:H31											S	R	S	S	S	S	S	S	S	S	non-ESBL	non-CTX-M
21915	ERS357891	ERR435446	BSAC	eo2153	2008	70.5653	73	B2	O6:H1											S	S	S	S	S	S	S	S	S	S	non-ESBL	non-CTX-M															FIB
21916	ERS357755	ERR434510	BSAC	eo2154	2008	85.7372	73	B2	O6:H1											S	S	S	S	S	S	S	S	S	S	non-ESBL	non-CTX-M															FIB			FII-s
21917	ERS358209	ERR435283	BSAC	eo2155	2008	68.2579	127	B2	O6:H31											S	S	S	S	S	S	S	S	S	S	non-ESBL	non-CTX-M													B-O		FIB			FII-s
21918	ERS357756	ERR435153	BSAC	eo2156	2008	73.193	131	B2	O25:H4	H30-Rx	fimH30	gyrA-1AB	parC-1aAB	A	T	T	G	A	G	R	R	R	R	R	R	R	S	S	S	ESBL	CTX-M														FIA	FIB
21919	ERS357757	ERR434412	BSAC	eo2157	2008	74.4978	95	B2	O25:H4											S	R	S	S	S	S	S	S	S	S	non-ESBL	non-CTX-M															FIB			FII-s
21920	ERS357225	ERR434799	BSAC	eo216	2001	60.8603	1531	B2	O1:H7											S	R	S	S		S	S	S		S	non-ESBL																FIB
21921	ERS358208	ERR434635	BSAC	eo2161	2008	77.0126	394	D	O17:H18											R	R	R	S	R	R	R	S	S	S	ESBL	CTX-M													B-O	FIA	FIB
21922	ERS357758	ERR435345	BSAC	eo2162	2008	77.3922	421	B2	O1:H7											S	S	S	S	S	S	S	S	S	S	non-ESBL	non-CTX-M															FIB			FII-s
21923	ERS357759	ERR435432	BSAC	eo2163	2008	71.7393	5383	D	O86:H18											S	R	S	S	S	S	S	S	S	S	non-ESBL	non-CTX-M															FIB
21924	ERS357226	ERR434672	BSAC	eo218	2001	71.9547	393	F	O15:H12											R	R	S	S		S	S	S		S	non-ESBL														B-O
21925	ERS357227	ERR434893	BSAC	eo219	2001	125.366	12	B2	O4:H1											S	R	S	S		S	S	S		S	non-ESBL															FIA	FIB
21926	ERS357760	ERR435241	BSAC	eo2191	2008	91.2016	978	B2	O83:H27											S	S	S	S	S	R	S	S	S	S	non-ESBL	non-CTX-M
21927	ERS357902	ERR439726	BSAC	eo2192	2008	66.7498	73	B2	O6:H1											S	R	S	S	S	S	S	S	S	S	non-ESBL	non-CTX-M															FIB
21928	ERS357903	ERR434332	BSAC	eo2193	2008	102.792	538	B2	O13/O135:H4											S	S	S	S	S	S	S	S	S	S	non-ESBL	non-CTX-M															FIB	FIC		FII-s
21929	ERS357904	ERR434925	BSAC	eo2194	2008	65.5205	131	B2	O25:H4	H30-Rx	fimH30	gyrA-1AB	parC-1aAB	A	T	T	G	A	G	R	R	R	R	R	R	R	S	S	I	ESBL	CTX-M														FIA	FIB
21930	ERS357905	ERR435258	BSAC	eo2195	2008	81.142	62	F	O7:H45											S	R	S	S	S	S	S	S	S	S	non-ESBL	non-CTX-M													B-O		FIB
21931	ERS358225	ERR435477	BSAC	eo2196	2008	85.5031	69	D	O17:H18											S	R	S	S	S	S	S	S	S	S	non-ESBL	non-CTX-M													B-O	FIA	FIB
21932	ERS357906	ERR435447	BSAC	eo2197	2008	68.6033	73	B2	H1											S	S	S	S	S	S	S	S	S	S	non-ESBL	non-CTX-M															FIB
21933	ERS357907	ERR434524	BSAC	eo2198	2008	90.7411	73	B2	O6:H1											S	S	S	S	S	S	S	S	S	S	non-ESBL	non-CTX-M
21934	ERS357908	ERR434525	BSAC	eo2199	2008	99.7756	393	F	O15:H1											S	S	S	S	S	S	S	S	S	S	non-ESBL	non-CTX-M
21935	ERS357894	ERR434610	BSAC	eo2202	2008	79.766	73	B2	O6:H1											R	R	S	I	S	S	S	S	S	S	non-ESBL	non-CTX-M															FIB
21936	ERS357478	ERR434491	BSAC	eo222	2001	84.2381	539	B1	O159:H28											R	R	S	R		S	R	S		S	non-ESBL															FIA	FIB			FII-s
21937	ERS357228	ERR434673	BSAC	eo224	2001	76.3659	73	B2	O6:H1											S	S	S	S		S	S	S		S	non-ESBL																FIB
21938	ERS357229	ERR434974	BSAC	eo225	2001	69.2231	636	B2	O21:H7											R	R	S	S		S	S	S		S	non-ESBL																			FII-s
21939	ERS357230	ERR434674	BSAC	eo226	2001	76.6746	404	B2	O75:H5											S	R	S	S		S	S	S		S	non-ESBL																FIB			FII-s
21940	ERS357895	ERR435255	BSAC	eo2272	2009	76.6539	127	B2	O6:H31											S	S	S	S	S	S	S	S	S	S	non-ESBL	non-CTX-M
21941	ERS357896	ERR434830	BSAC	eo2273	2009	94.5712	405	F	O2:H4											S	R	S	S	S	S	S	S	S	S	non-ESBL	non-CTX-M													B-O		FIB
21942	ERS358264	ERR439628	BSAC	eo2274	2009	70.042	12	B2	O18:H5											R	R	S	S	S	S	S	S	S	R	non-ESBL	non-CTX-M														FIA				FII-s
21943	ERS357897	ERR434523	BSAC	eo2275	2009	89.3615	131	B2	O25:H4	H30-Rx	fimH30	gyrA-1AB	parC-1aAB	A	T	T	G	A	G	S	R	S	R	S	S	S	S	S	S	non-ESBL	non-CTX-M														FIA
21944	ERS358177	ERR435470	BSAC	eo2276	2009	77.8488	69	D	O17:H18											S	R	S	S	S	S	R	S	S	S	non-ESBL	non-CTX-M													B-O	FIA	FIB
21945	ERS358266	ERR434544	BSAC	eo2277	2009	84.255	2253	A	O15:H33											S	R	S	S	S	S	S	S	S	S	non-ESBL	non-CTX-M															FIB
21946	ERS358265	ERR435483	BSAC	eo2278	2009	79.4765	12	B2	O4:H5											S	S	S	S	S	S	S	S	S	S	non-ESBL	non-CTX-M
21947	ERS357918	ERR434926	BSAC	eo2279	2009	69.0804	131	B2	O25:H4	H30-R	fimH22	gyrA-1a	parC-1	T	A	C	A	G	G	S	S	S	S	S	R	S	S	S	S	non-ESBL	non-CTX-M															FIB
21948	ERS357231	ERR435498	BSAC	eo228	2001	77.5268	641	B1	O8:H25											S	R	S	S		S	S	S		S	non-ESBL																FIB			FII-s
21949	ERS357919	ERR435361	BSAC	eo2280	2009	81.2758	5639	D	O17:H18											S	R	S	S	S	S	S	S	S	S	non-ESBL	non-CTX-M															FIB
21950	ERS358176	ERR435569	BSAC	eo2281	2009	71.7406	131	B2	O25:H4	H30-R	fimH22	gyrA-1a	parC-1	T	A	C	A	G	G	S	R	S	S	S	S	S	S	S	S	non-ESBL	non-CTX-M															FIB
21951	ERS357158	ERR435309	BSAC	eo23	2001	78.7677	73	B2	O6:H1											S	S	S	S		S	S	S		S	non-ESBL																			FII-s
21952	ERS357232	ERR434975	BSAC	eo230	2001	74.1056	117	F	O24:H4											R	R	S	S		S	S	S		S	non-ESBL
21953	ERS357233	ERR439703	BSAC	eo231	2001	62.6228	73	B2	O6:H1											S	S	S	S		S	S	S		S	non-ESBL
21954	ERS357234	ERR439704	BSAC	eo233	2001	78.5222	73	B2	O2:H1											S	S	S	S		S	S	S		S	non-ESBL
21955	ERS357235	ERR435061	BSAC	eo234	2001	87.6982	91	B2	O39:H4											S	S	S	S		S	S	S		S	non-ESBL
21956	ERS357920	ERR434716	BSAC	eo2351	2009	67.3768	131	B2	O25:H4	H30-Rx	fimH30	gyrA-1AB	parC-1aAB	A	T	T	G	A	G	R	R	R	R	R	R	R	S	S	I	ESBL	CTX-M														FIA
21957	ERS358267	ERR434642	BSAC	eo2352	2009	72.3888	95	B2	O1:H7											S	S	S	S	S	S	S	S	S	S	non-ESBL	non-CTX-M															FIB
21958	ERS358268	ERR435387	BSAC	eo2353	2009	52.5774	1442	B2	O8:H10											S	S	S	S	S	S	S	S	S	S	non-ESBL	non-CTX-M															FIB
21959	ERS358269	ERR434545	BSAC	eo2354	2009	79.5764	131	B2	O25:H4	H30-Rx	fimH30	gyrA-1AB	parC-1aAB	A	T	T	G	A	G	S	R	S	R	S	S	S	S	S	S	non-ESBL	non-CTX-M														FIA
21960	ERS357921	ERR435554	BSAC	eo2355	2009	80.5563	127	B2	O6:H31											S	S	S	S	S	S	S	S	S	S	non-ESBL	non-CTX-M															FIB			FII-s
21961	ERS357910	ERR435003	BSAC	eo2356	2009	81.4131	95	B2	O1:H7											S	S	S	S	S	S	S	S	S	S	non-ESBL	non-CTX-M													B-O					FII-s
21962	ERS357911	ERR434527	BSAC	eo2358	2009	99.7609	131	B2	O25:H4	H30-R	finH27	gyrA-1a	parC-1	T	A	T	G	G	G	R	R	S	S	S	S	R	S	S	I	non-ESBL	non-CTX-M																		FII-s
21963	ERS357912	ERR435096	BSAC	eo2359	2009	74.7616	131	B2	O25:H4	H30-Rx	fimH30	gyrA-1AB	parC-1aAB	A	T	T	G	A	G	S	R	R	R	R	R	S	S	S	S	ESBL	CTX-M													B-O	FIA	FIB
21964	ERS357913	ERR435552	BSAC	eo2362	2009	86.8489	131	B2	O25:H4	H30-R	finH27	gyrA-1a	parC-1	T	A	T	G	G	G	R	R	S	S	S	S	R	S	S	I	non-ESBL	non-CTX-M																		FII-s
21965	ERS357914	ERR435553	BSAC	eo2364	2009	88.9342	86	B1	O86:H10											S	R	S	S	S	S	S	S	S	S	non-ESBL	non-CTX-M														FIA	FIB
21966	ERS357915	ERR435448	BSAC	eo2371	2009	72.8557	648	F	O2:H42											R	R	S	S	S	R	S	S	S	R	non-ESBL	non-CTX-M															FIB
21967	ERS358270	ERR434546	BSAC	eo2372	2009	75.6388	73	B2	O18:H1											S	S	S	S	S	S	S	S	S	S	non-ESBL	non-CTX-M
21968	ERS357916	ERR434333	BSAC	eo2373	2009	83.5759	73	B2	O18:H1											S	S	S	S	S	S	S	S	S	S	non-ESBL	non-CTX-M
21969	ERS357934	ERR439655	BSAC	eo2374	2009	65.4077	12	B2	O4:H1											R	R	S	S	S	S	S	S	S	S	non-ESBL	non-CTX-M
21970	ERS357935	ERR435451	BSAC	eo2375	2009	71.1799	657	F	O183:H18											S	S	S	S	S	S	S	S	S	S	non-ESBL	non-CTX-M
21971	ERS358175	ERR435187	BSAC	eo2376	2009	57.0019	95	B2	O1:H7											S	S	S	S	S	S	S	S	S	S	non-ESBL	non-CTX-M															FIB
21972	ERS358174	ERR439612	BSAC	eo2377	2009	73.3361	69	D	O15:H18											S	R	S	S	S	S	S	S	S	S	non-ESBL	non-CTX-M															FIB
21973	ERS358173	ERR439611	BSAC	eo2378	2009	87.9124	680	B2	O169:H1											S	S	S	S	S	S	S	S	S	S	non-ESBL	non-CTX-M
21974	ERS357936	ERR434927	BSAC	eo2379	2009	81.1845	14	B2	O75:H5											S	S	S	S	S	S	S	S	S	S	non-ESBL	non-CTX-M															FIB			FII-s
21975	ERS357236	ERR434894	BSAC	eo238	2001	100.271	12	B2	O4:H5											S	S	S	S		S	S	S		S	non-ESBL
21976	ERS357926	ERR435097	BSAC	eo2380	2009	72.9417	38	D	O86:H18											S	R	S	I	S	R	S	S	S	S	non-ESBL	non-CTX-M														FIA
21977	ERS357237	ERR434675	BSAC	eo239	2001	72.3137	767	B1	O8:H9											S	R	S	S		S	S	S		S	non-ESBL															FIA	FIB		FII-K
21978	ERS357159	ERR435209	BSAC	eo24	2001	81.7088	127	B2	O6:H31											R	R	S	S		S	S	S		S	non-ESBL															FIA
21979	ERS357885	ERR434522	BSAC	eo2431	2009	107.508	5604	B2	O4:H5											R	R	S	S	S	R	S	S	S	S	non-ESBL	non-CTX-M															FIB			FII-s
21980	ERS358172	ERR434353	BSAC	eo2432	2009	89.0321	453	B1	O23:H16											R	R	S	S	S	S	S	S	S	R	non-ESBL	non-CTX-M
21981	ERS357927	ERR439596	BSAC	eo2433	2009	87.5444	648	F	O83:H42											S	R	S	S	S	S	S	S	S	S	non-ESBL	non-CTX-M
21982	ERS357928	ERR434831	BSAC	eo2434	2009	99.2855	2020	D	O11:H4											S	R	S	S	S	S	S	S	S	S	non-ESBL	non-CTX-M															FIB
21983	ERS357929	ERR434424	BSAC	eo2435	2009	82.4355	409	A	O75:H38											S	R	S	S	S	S	S	S	S	S	non-ESBL	non-CTX-M																		FII-s
21984	ERS357930	ERR435450	BSAC	eo2436	2009	69.6083	73	B2	O18:H1											R	R	R	S	S	R	S	S	S	R	ESBL	non-CTX-M															FIB
21985	ERS357931	ERR435259	BSAC	eo2437	2009	81.5417	73	B2	O6:H1											S	S	S	S	S	S	S	S	S	S	non-ESBL	non-CTX-M															FIB
21986	ERS357932	ERR434530	BSAC	eo2438	2009	108.531	127	B2	O6:H31											S	R	S	S	S	S	S	S	S	S	non-ESBL	non-CTX-M																		FII-s
21987	ERS357933	ERR434717	BSAC	eo2439	2009	72.9557	144	B2	O16:H6											R	R	S	S	S	S	S	S	S	S	non-ESBL	non-CTX-M															FIB			FII-s
21988	ERS357714	ERR434505	BSAC	eo2441	2009	101.155	131	B2	O25:H4	H30-R	fimH30	gyrA-1AB	parC-1aAB	A	T	T	G	G	A	S	R	S	R	S	S	R	S	S	S	non-ESBL	non-CTX-M														FIA	FIB
21989	ERS357160	ERR434565	BSAC	eo25	2001	79.4161	5346	B2	O16:H6											S	R	S	S		S	S	S		S	non-ESBL																FIB
21990	ERS357731	ERR434410	BSAC	eo2511	2009	83.1633	1262	B2	O2:H1											S	S	S	S	S	S	S	S	S	S	non-ESBL	non-CTX-M
21991	ERS358171	ERR434634	BSAC	eo2512	2009	65.5096	428	B2	O117:H4											R	R	S	S	S	S	S	S	S	S	non-ESBL	non-CTX-M															FIB			FII-s
21992	ERS357851	ERR434604	BSAC	eo2513	2009	81.864	393	F	O15:H1											R	R	R	R	R	R	S	S	S	S	ESBL	non-CTX-M														FIA
21993	ERS357852	ERR435441	BSAC	eo2514	2009	68.214	131	B2	O25:H4	H30-Rx	fimH30	gyrA-1AB	parC-1aAB	A	T	T	G	A	G	R	R	R	R	R	R	S	S	S	S	ESBL	CTX-M														FIA
21994	ERS357743	ERR435429	BSAC	eo2515	2009	74.9343	131	B2	O25:H4	H30-Rx	fimH30	gyrA-1AB	parC-1aAB	A	T	T	G	A	G	R	R	S	R	S	R	S	S	S	S	non-ESBL	non-CTX-M															FIB
21995	ERS357744	ERR434591	BSAC	eo2516	2009	92.3496	540	A	O9:H30											S	R	S	S	S	S	S	S	S	S	non-ESBL	non-CTX-M
21996	ERS357745	ERR439590	BSAC	eo2517	2009	77.111	131	B2	O25:H4	H30-R	fimH22	gyrA-1a	parC-1	T	A	C	A	G	G	S	S	S	S	S	S	S	S	S	S	non-ESBL	non-CTX-M															FIB
21997	ERS357941	ERR434334	BSAC	eo2519	2009	74.8042	405	F	O2:H4											R	R	S	S	S	R	S	S	S	R	non-ESBL	non-CTX-M																		FII-s
21998	ERS357942	ERR435169	BSAC	eo2520	2009	71.1414	127	B2	O6:H31											S	S	S	S	S	S	S	S	S	S	non-ESBL	non-CTX-M
21999	ERS357943	ERR435260	BSAC	eo2521	2009	68.7072	73	B2	O22:H1											S	R	S	S	S	S	S	S	S	S	non-ESBL	non-CTX-M															FIB
22000	ERS357979	ERR439658	BSAC	eo2571	2009	66.9369	131	B2	O25:H4	H30-R	fimH30	gyrA-1A	parC-4A	A	T	T	G	G	G	R	R	S	S	S	S	S	S	S	S	non-ESBL	non-CTX-M														FIA	FIB
22001	ERS357944	ERR435170	BSAC	eo2572	2009	74.6646	73	B2	O6:H1											R	R	S	S	S	S	S	S	S	S	non-ESBL	non-CTX-M															FIB
22002	ERS357945	ERR434612	BSAC	eo2573	2009	87.1245	73	B2	O6:H1											R	R	S	S	S	S	S	S	S	S	non-ESBL	non-CTX-M														FIA	FIB
22003	ERS357964	ERR435006	BSAC	eo2574	2009	77.0807	69	D	O17:H18											R	R	I	S	S	S	S	S	S	R	non-ESBL	non-CTX-M															FIB
22004	ERS358030	ERR439661	BSAC	eo2575	2009	63.612	38	D	O86:H18											R	R	S	S	S	R	S	S	S	S	non-ESBL	non-CTX-M															FIB
22005	ERS357946	ERR439597	BSAC	eo2576	2009	78.7951	69	D	O17:H18											R	R	S	S	S	S	S	S	S	S	non-ESBL	non-CTX-M															FIB
22006	ERS358029	ERR434340	BSAC	eo2577	2009	91.9975	73	B2	O6:H1											R	R	S	S	S	S	S	S	S	S	non-ESBL	non-CTX-M														FIA	FIB
22007	ERS358186	ERR439617	BSAC	eo2578	2009	77.4175	345	B1	O8:H21											S	R	S	S	S	S	S	S	S	S	non-ESBL	non-CTX-M															FIB
22008	ERS357947	ERR434531	BSAC	eo2579	2009	103.375	405	F	O2:H4											R	R	S	S	S	R	S	S	S	S	non-ESBL	non-CTX-M													B-O
22009	ERS357948	ERR434613	BSAC	eo2581	2009	88.3239	73	B2	O2:H1											S	S	S	S	S	R	S	S	S	S	non-ESBL	non-CTX-M
22010	ERS358185	ERR435471	BSAC	eo2591	2009	71.1479	69	D	O17:H18											S	S	S	S	S	R	S	S	S	S	non-ESBL	non-CTX-M													B-O	FIA	FIB
22011	ERS358224	ERR434541	BSAC	eo2592	2009	77.3361	2307	B1	O103:H2											S	R	S	S	S	S	S	S	S	S	non-ESBL	non-CTX-M															FIB
22012	ERS357949	ERR435452	BSAC	eo2593	2009	70.2864	88	A	NA:H4											S	S	S	S	S	S	S	S	S	S	non-ESBL	non-CTX-M															FIB
22013	ERS357950	ERR435453	BSAC	eo2594	2009	75.4107	80	B2	O75:H7											R	R	S	S	S	S	S	S	S	S	non-ESBL	non-CTX-M
22014	ERS357951	ERR434425	BSAC	eo2595	2009	75.3877	95	B2	O2:H7											S	R	S	S	S	S	S	S	S	S	non-ESBL	non-CTX-M															FIB			FII-s
22015	ERS357952	ERR435362	BSAC	eo2596	2009	78.2131	162	B1	O8:H19											S	S	S	S	S	S	S	S	S	S	non-ESBL	non-CTX-M
22016	ERS357953	ERR434720	BSAC	eo2597	2009	75.1332	10	A	O12:H4											S	S	S	S	S	S	S	S	S	S	non-ESBL	non-CTX-M															FIB
22017	ERS358184	ERR439616	BSAC	eo2598	2009	68.8231	404	B2	O75:H5											S	S	S	S	S	S	S	S	S	S	non-ESBL	non-CTX-M															FIB			FII-s
22018	ERS357954	ERR435363	BSAC	eo2599	2009	61.7768	88	A	O8:H9											R	R	R	S	R	R	S	S	S	S	non-ESBL	non-CTX-M															FIB
22019	ERS357161	ERR434475	BSAC	eo26	2001	78.8575	73	B2	O6:H1											R	R	S	S		S	S	S		S	non-ESBL																FIB
22020	ERS357955	ERR434721	BSAC	eo2605	2009	79.5299	73	B2	O6:H1											S	R	S	S	S	S	S	S	S	S	non-ESBL	non-CTX-M
22021	ERS357238	ERR439705	BSAC	eo261	2002	82.2884	5082	B1	O170:H7											R	R	I	S	S	R	S	S	S	I	non-ESBL	non-CTX-M
22022	ERS357239	ERR434676	BSAC	eo262	2002	66.5612	95	B2	O1:H7											S	S	S	S	S	S	S	S	S	S	non-ESBL	non-CTX-M
22023	ERS357240	ERR439539	BSAC	eo263	2002	83.6662	73	B2	O6:H1											S	S	S	S	S	S	S	S	S	S	non-ESBL	non-CTX-M															FIB
22024	ERS357956	ERR435005	BSAC	eo2631	2009	72.2835	59	F	O1:H7											S	R	S	S	S	S	S	S	S	S	non-ESBL	non-CTX-M													B-O		FIB
22025	ERS357957	ERR439657	BSAC	eo2632	2009	61.403	131	B2	O25:H4	H30-Rx	fimH30	gyrA-1AB	parC-1aAB	A	T	T	G	A	G	R	R	S	R	S	R	S	S	S	S	non-ESBL	non-CTX-M														FIA
22026	ERS357958	ERR434614	BSAC	eo2633	2009	75.4015	69	D	O17:H18											S	S	S	S	S	S	S	S	S	S	non-ESBL	non-CTX-M														FIA	FIB
22027	ERS357959	ERR435454	BSAC	eo2634	2009	75.5577	5328	B2	O185:H10											S	S	S	S	S	S	S	S	S	S	non-ESBL	non-CTX-M															FIB	FIC
22028	ERS357960	ERR434335	BSAC	eo2635	2009	93.5531	676	B2	O16:H5											S	S	S	S	S	S	S	S	S	S	non-ESBL	non-CTX-M																		FII-s
22029	ERS358183	ERR439615	BSAC	eo2636	2009	75.7157	393	F	O15:H12											S	S	S	R	S	S	S	S	S	S	non-ESBL	non-CTX-M														FIA	FIB
22030	ERS357961	ERR434722	BSAC	eo2637	2009	83.018	131	B2	O25:H4	H30-Rx	fimH30	gyrA-1AB	parC-1aAB	A	T	T	G	A	G	R	R	I	R	R	R	S	S	S	S	ESBL	CTX-M														FIA
22031	ERS358239	ERR435288	BSAC	eo2638	2009	73.8807	69	D	O17:H18											S	S	S	S	S	R	S	S	S	S	non-ESBL	non-CTX-M														FIA	FIB
22032	ERS357987	ERR434429	BSAC	eo2639	2009	82.1133	415	F	O1											S	S	S	S	S	S	S	S	S	S	non-ESBL	non-CTX-M															FIB
22033	ERS357241	ERR434976	BSAC	eo264	2002	78.3586	12	B2	O4:H5											S	S	S	S	S	S	S	S	S	S	non-ESBL	non-CTX-M
22034	ERS358238	ERR439625	BSAC	eo2640	2009	74.5796	10	A	NA:H40											R	R	S	S	S	R	S	S	S	S	non-ESBL	non-CTX-M														FIA	FIB
22035	ERS357464	ERR435225	BSAC	eo265	2002	77.3899	10	A	O2:H48											S	S	S	S	S	S	S	S	S	S	non-ESBL	non-CTX-M
22036	ERS357962	ERR434615	BSAC	eo2651	2009	82.1666	394	D	O17:H18											S	R	S	S	S	S	S	S	S	S	non-ESBL	non-CTX-M															FIB
22037	ERS357963	ERR434426	BSAC	eo2652	2009	81.4922	131	B2	O25:H4	H30-R	fimH30	gyrA-1A	parC-1a	A	NA	T	G	G	G	R	R	S	S	S	S	S	S	S	S	non-ESBL	non-CTX-M														FIA	FIB
22038	ERS358237	ERR434449	BSAC	eo2653	2009	73.3852	95	B2	O1:H7											S	S	S	S	S	S	S	S	S	S	non-ESBL	non-CTX-M															FIB			FII-s
22039	ERS357965	ERR435455	BSAC	eo2654	2009	68.0931	12	B2	O4:H1											S	S	S	S	S	S	S	S	S	S	non-ESBL	non-CTX-M
22040	ERS357966	ERR435261	BSAC	eo2655	2009	68.1268	69	D	O17:H18											R	R	S	S	S	S	S	S	S	S	non-ESBL	non-CTX-M															FIB
22041	ERS357967	ERR435171	BSAC	eo2656	2009	74.6873	95	B2	O1:H7											S	R	S	S	S	R	S	S	S	S	non-ESBL	non-CTX-M																		FII-s
22042	ERS357968	ERR434723	BSAC	eo2657	2009	68.7617	131	B2	O25:H4	H30-Rx	fimH30	gyrA-1AB	parC-1aAB	A	T	T	G	A	G	R	R	R	R	R	R	S	S	S	S	ESBL	CTX-M														FIA	FIB
22043	ERS357969	ERR434532	BSAC	eo2658	2009	82.9395	80	B2	O75:H7											R	R	S	S	S	R	S	S	S	S	non-ESBL	non-CTX-M													B-O
22044	ERS357970	ERR435262	BSAC	eo2659	2009	76.8993	117	F	O161:H4											S	R	S	S	S	S	S	S	S	S	non-ESBL	non-CTX-M															FIB
22045	ERS357242	ERR434895	BSAC	eo266	2002	111.706	393	F	O15:H1											S	S	S	S	S	S	S	S	S	S	non-ESBL	non-CTX-M
22046	ERS358012	ERR439727	BSAC	eo2660	2009	85.0812	73	B2	O2:H1											R	R	S	S	S	S	S	S	S	S	non-ESBL	non-CTX-M
22047	ERS357243	ERR434977	BSAC	eo267	2002	69.0405	73	B2	O6:H1											R	R	S	S	S	S	S	S	S	R	non-ESBL	non-CTX-M															FIB
22048	ERS357244	ERR434289	BSAC	eo269	2002	77.1995	12	B2	O18:H5											S	R	S	S	S	R	S	S	S	I	non-ESBL	non-CTX-M
22049	ERS357971	ERR435456	BSAC	eo2691	2009	73.8053	141	B2	O2:H6											S	S	S	S	S	S	S	S	S	S	non-ESBL	non-CTX-M																		FII-s
22050	ERS358236	ERR435193	BSAC	eo2692	2009	65.4966	73	B2	O6:H1											R	R	S	S	S	S	S	S	S	S	non-ESBL	non-CTX-M															FIB
22051	ERS358021	ERR435099	BSAC	eo2693	2009	73.4967	10	A	O16:H4											S	R	S	S	S	S	S	S	S	S	non-ESBL	non-CTX-M
22052	ERS358027	ERR435013	BSAC	eo2694	2009	79.6	349	D	O86:H2											S	R	S	S	S	S	S	S	S	S	non-ESBL	non-CTX-M															FIB
22053	ERS357972	ERR434832	BSAC	eo2695	2009	102.299	69	D	O17:H18											R	R	S	S	S	S	S	S	S	S	non-ESBL	non-CTX-M															FIB
22054	ERS358032	ERR434731	BSAC	eo2696	2009	86.6755	357	B2	O13/O135:H4											S	S	S	S	S	S	S	S	S	S	non-ESBL	non-CTX-M																FIC		FII-s
22055	ERS357973	ERR435007	BSAC	eo2697	2009	76.2515	12	B2	O18:H5											S	R	S	S	S	S	S	S	S	S	non-ESBL	non-CTX-M															FIB
22056	ERS358033	ERR434341	BSAC	eo2698	2009	75.7538	73	B2	O2:H1											S	S	S	S	S	S	S	S	S	S	non-ESBL	non-CTX-M
22057	ERS357974	ERR434427	BSAC	eo2699	2009	75.6941	73	B2	O6:H1											S	S	S	S	S	S	S	S	S	S	non-ESBL	non-CTX-M															FIB
22058	ERS357162	ERR434476	BSAC	eo27	2001	79.0431	73	B2	O6:H1											S	S	S	S		S	S	S		S	non-ESBL
22059	ERS357472	ERR434814	BSAC	eo270	2002	72.3724	73	B2	O2:H1											S	S	S	S	S	S	S	S	S	S	non-ESBL	non-CTX-M
22060	ERS357975	ERR434533	BSAC	eo2700	2009	88.4543	12	B2	O4:H1											S	R	S	S	S	R	S	S	S	S	non-ESBL	non-CTX-M														FIA	FIB
22061	ERS357163	ERR435310	BSAC	eo28	2001	78.8108	967	F	O36:H42											S	S	S	S		S	S	S		S	non-ESBL
22062	ERS358034	ERR434928	BSAC	eo2835	2010	82.6525	73	B2	O2:H1											S	S	S	S	S	S	S	S	S	S	non-ESBL	non-CTX-M
22063	ERS358035	ERR439729	BSAC	eo2837	2010	75.9395	12	B2	O4:H1											S	R	S	S	S	R	S	S	S	S	non-ESBL	non-CTX-M													B-O		FIB			FII-s
22064	ERS357976	ERR434616	BSAC	eo2838	2010	77.0345	131	B2	O25:H4	H30-R	*	gyrA-1a	parC-1	T	A	C	A	G	G	S	S	S	S	S	S	S	S	S	S	non-ESBL	non-CTX-M
22065	ERS357977	ERR435555	BSAC	eo2839	2010	77.4627	117	F	NA:H4											S	R	S	S	S	S	S	S	S	S	non-ESBL	non-CTX-M																		FII-s
22066	ERS357978	ERR434724	BSAC	eo2842	2010	67.7791	12	B2	O4:H5											R	R	S	S	S	S	S	S	S	S	non-ESBL	non-CTX-M
22067	ERS358235	ERR435478	BSAC	eo2843	2010	87.4973	95	B2	O2:H4											S	S	S	S	S	S	S	S	S	S	non-ESBL	non-CTX-M															FIB
22068	ERS358065	ERR434437	BSAC	eo2844	2010	83.3438	1972	A	O86:H5											S	S	S	S	S	R	S	S	S	S	non-ESBL	non-CTX-M
22069	ERS358260	ERR435482	BSAC	eo2846	2010	85.3713	641	B1	O70:H10											R	R	R	S	R	R	S	S	S	S	non-ESBL	non-CTX-M
22070	ERS357980	ERR434428	BSAC	eo2847	2010	72.9702	12	B2	O4:H5											S	S	S	S	S	S	S	S	S	S	non-ESBL	non-CTX-M
22071	ERS358111	ERR434734	BSAC	eo2848	2010	67.5545	1394	F	O15:H1											R	R	S	R	S	S	S	S	S	S	non-ESBL	non-CTX-M														FIA
22072	ERS357981	ERR434725	BSAC	eo2850	2010	68.575	144	B2	O16:H6											S	R	S	S	S	S	S	S	S	S	non-ESBL	non-CTX-M															FIB			FII-s
22073	ERS358124	ERR434631	BSAC	eo2851	2010	83.6868	73	B2	O6:H1											R	R	S	S	S	S	S	S	S	S	non-ESBL	non-CTX-M															FIB
22074	ERS357982	ERR435364	BSAC	eo2854	2010	78.0707	58	B1	O8:H25											S	R	S	S	S	S	S	S	S	S	non-ESBL	non-CTX-M															FIB
22075	ERS357983	ERR434617	BSAC	eo2855	2010	79.3899	73	B2	O6:H1											S	S	S	S	S	S	S	S	S	S	non-ESBL	non-CTX-M																		FII-s
22076	ERS357984	ERR434726	BSAC	eo2856	2010	68.624	141	B2	O2:H6											S	S	S	S	S	S	S	S	S	S	non-ESBL	non-CTX-M																		FII-s
22077	ERS357985	ERR435172	BSAC	eo2857	2010	65.921	69	D	O17:H18											R	R	S	S	S	S	S	S	S	R	non-ESBL	non-CTX-M															FIB
22078	ERS357986	ERR435263	BSAC	eo2858	2010	76.6083	5491	A	O8:H21											R	R	R	R	R	R	R	S	S	S	ESBL	CTX-M														FIA	FIB
22079	ERS358182	ERR439614	BSAC	eo2859	2010	80.2753	10	A	O160:H11											S	S	S	S	S	S	S	S	S	S	non-ESBL	non-CTX-M
22080	ERS357988	ERR434727	BSAC	eo2860	2010	69.5149	131	B2	O25:H4	H30-Rx	fimH30	gyrA-1AB	parC-1aAB	A	T	T	G	A	G	S	R	S	R	S	S	R	S	S	S	non-ESBL	non-CTX-M														FIA
22081	ERS357989	ERR434336	BSAC	eo2862	2010	82.6726	73	B2	O120:H31											R	R	S	S	S	R	S	S	S	S	non-ESBL	non-CTX-M
22082	ERS357990	ERR435556	BSAC	eo2891	2010	78.0763	131	B2	O25:H4	H30-R	fimH22	gyrA-1a	parC-1	T	A	C	A	G	G	S	S	S	S	S	S	S	S	S	S	non-ESBL	non-CTX-M
22083	ERS357991	ERR439659	BSAC	eo2892	2010	55.281	393	F	O15:H1											S	R	S	R	S	S	R	S	S	S	non-ESBL	non-CTX-M															FIB
22084	ERS357992	ERR435008	BSAC	eo2893	2010	71.9686	131	B2	O25:H4	H30-Rx	fimH30	gyrA-1AB	parC-1aAB	A	T	T	G	A	G	R	R	I	R	R	R	S	S	S	R	ESBL	CTX-M														FIA
22085	ERS357993	ERR434337	BSAC	eo2897	2010	81.7823	95	B2	O2:H4											R	R	S	S	S	S	S	S	S	S	non-ESBL	non-CTX-M															FIB			FII-s
22086	ERS357994	ERR434618	BSAC	eo2898	2010	70.9327	69	D	O17:H18											S	R	S	S	S	S	S	S	S	S	non-ESBL	non-CTX-M
22087	ERS358038	ERR435268	BSAC	eo2899	2010	69.3561	14	B2	O75:H5											S	R	S	S	S	S	S	S	S	S	non-ESBL	non-CTX-M															FIB			FII-s
22088	ERS357164	ERR435401	BSAC	eo29	2001	77.4094	405	F	O102:H6											S	R	S	S		S	S	S		S	non-ESBL																FIB			FII-s
22089	ERS358039	ERR434434	BSAC	eo2900	2010	77.3978	1618	B2	O4:H1											S	S	S	S	S	S	S	S	S	S	non-ESBL	non-CTX-M
22090	ERS357995	ERR434728	BSAC	eo2901	2010	70.7893	59	F	O1:H7											S	S	S	S	S	S	S	S	S	S	non-ESBL	non-CTX-M
22091	ERS357996	ERR434833	BSAC	eo2902	2010	90.5707	141	B2	O2:H6											S	S	S	S	S	S	S	S	S	S	non-ESBL	non-CTX-M															FIB			FII-s
22092	ERS357997	ERR435009	BSAC	eo2904	2010	64.6918	14	B2	O18:H5											S	S	S	S	S	S	S	S	S	S	non-ESBL	non-CTX-M															FIB			FII-s
22093	ERS357998	ERR435264	BSAC	eo2961	2010	73.9191	415	F	O1:H7											R	S	S	S	S	S	S	S	S	S	non-ESBL	non-CTX-M													B-O		FIB
22094	ERS358040	ERR435269	BSAC	eo2963	2010	63.6954	62	F	O7:H45											S	S	S	S	S	S	S	S	S	S	non-ESBL	non-CTX-M															FIB
22095	ERS357999	ERR435457	BSAC	eo2964	2010	68.6802	131	B2	O25:H4	H30-Rx	fimH30	gyrA-1AB	parC-1aAB	A	T	T	G	A	G	R	R	S	R	S	R	S	S	S	S	non-ESBL	non-CTX-M															FIB
22096	ERS358000	ERR434430	BSAC	eo2965	2010	82.4223	404	B2	O75:H5											S	S	S	S	S	S	S	S	S	S	non-ESBL	non-CTX-M															FIB			FII-s
22097	ERS358001	ERR435458	BSAC	eo2966	2010	71.0024	104	B2	O22:H1											S	S	S	S	S	R	S	S	S	S	non-ESBL	non-CTX-M
22098	ERS358041	ERR435177	BSAC	eo2967	2010	68.354	62	F	O7:H45											S	S	S	S	S	S	S	S	S	S	non-ESBL	non-CTX-M													B-O					FII-s
22099	ERS358002	ERR434431	BSAC	eo2969	2010	86.3234	12	B2	O4:H1											S	S	S	S	S	S	S	S	S	S	non-ESBL	non-CTX-M																		FII-s
22100	ERS358042	ERR434621	BSAC	eo2971	2010	84.671	73	B2	O22:H1											S	S	S	S	S	S	S	S	S	S	non-ESBL	non-CTX-M															FIB
22101	ERS358003	ERR434534	BSAC	eo2972	2010	91.0842	12	B2	O21:H5											S	R	S	S	S	S	S	S	S	S	non-ESBL	non-CTX-M														FIA	FIB
22102	ERS358004	ERR435010	BSAC	eo2973	2010	66.062	38	D	O1:H18											R	R	S	S	S	S	S	S	S	S	non-ESBL	non-CTX-M
22103	ERS358217	ERR439621	BSAC	eo2975	2010	73.3187	73	B2	O6:H1											R	R	S	S	S	S	S	S	S	S	non-ESBL	non-CTX-M
22104	ERS358043	ERR435557	BSAC	eo2976	2010	80.6777	90	A	O108:H9											R	R	S	R	S	S	I	S	S	S	non-ESBL	non-CTX-M															FIB
22105	ERS358005	ERR434338	BSAC	eo2979	2010	79.1882	131	B2	O25:H4	H30-Rx	fimH30	gyrA-1AB	parC-1aAB	A	T	T	G	A	G	R	R	S	R	S	R	R	S	S	S	non-ESBL	non-CTX-M														FIA
22106	ERS358006	ERR435265	BSAC	eo2982	2010	77.781	12	B2	O4:H5											S	S	S	S	S	S	S	S	S	S	non-ESBL	non-CTX-M																		FII-s
22107	ERS358007	ERR434619	BSAC	eo2984	2010	98.8103	537	B2	O75:H5											S	S	S	S	S	R	S	S	S	S	non-ESBL	non-CTX-M
22108	ERS358008	ERR435173	BSAC	eo2985	2010	69.8709	80	B2	O75:H7											R	R	S	S	S	S	S	S	S	S	non-ESBL	non-CTX-M
22109	ERS358031	ERR435175	BSAC	eo2986	2010	75.4705	446	B1	O103:H8											S	R	S	S	S	S	S	S	S	S	non-ESBL	non-CTX-M															FIB
22110	ERS358009	ERR434535	BSAC	eo2988	2010	93.0962	453	B1	O23:H16											S	R	S	S	S	S	S	S	S	S	non-ESBL	non-CTX-M														FIA	FIB
22111	ERS357165	ERR434380	BSAC	eo30	2001	83.7728	73	B2	O6:H1											S	R	S	S		S	S	S		S	non-ESBL																FIB
22112	ERS358010	ERR434620	BSAC	eo3003	2010	87.6948	131	B2	O25:H4	H30-Rx	fimH30	gyrA-1AB	parC-1aAB	A	T	T	G	A	G	R	R	S	R	S	R	S	S	S	R	non-ESBL	non-CTX-M														FIA
22113	ERS358011	ERR434339	BSAC	eo3004	2010	96.5168	357	B2	O13/O135:H4											S	S	S	S	S	S	S	S	S	S	non-ESBL	non-CTX-M																FIC		FII-s
22114	ERS358048	ERR435459	BSAC	eo3005	2010	67.8736	74	B2	O25:H1											S	S	S	S	S	S	S	S	S	S	non-ESBL	non-CTX-M
22115	ERS358253	ERR434450	BSAC	eo3006	2010	78.3234	131	B2	O16:H5	H30-R	fimH41	gyrA-1A	parC-1b	T	A	C	A	G	G	S	R	S	S	S	R	R	S	S	S	non-ESBL	non-CTX-M															FIB
22116	ERS358013	ERR435011	BSAC	eo3007	2010	87.098	95	B2	O18:H7											S	S	S	S	S	S	S	S	S	S	non-ESBL	non-CTX-M															FIB
22117	ERS358014	ERR435266	BSAC	eo3008	2010	78.8086	998	B2	O2:H6											S	R	S	S	S	S	S	S	S	S	non-ESBL	non-CTX-M														FIA	FIB			FII-s
22118	ERS358015	ERR435267	BSAC	eo3009	2010	76.0808	80	B2	O2:H7											S	R	S	S	S	S	S	S	S	S	non-ESBL	non-CTX-M													B-O
22119	ERS357245	ERR434896	BSAC	eo301	2002	97.0459	73	B2	O6:H1											S	S	S	S	S	S	S	S	S	S	non-ESBL	non-CTX-M																		FII-s
22120	ERS358016	ERR434729	BSAC	eo3011	2010	72.4859	2914	D	O166:H15											S	R	S	S	S	S	S	S	S	S	non-ESBL	non-CTX-M
22121	ERS358017	ERR439660	BSAC	eo3014	2010	51.9768	404	B2	O75:H5											S	R	S	S	S	S	S	S	S	S	non-ESBL	non-CTX-M															FIB			FII-s
22122	ERS358049	ERR434929	BSAC	eo3015	2010	82.6391	73	B2	O6:H1											S	R	S	S	S	S	S	S	S	S	non-ESBL	non-CTX-M															FIB			FII-s
22123	ERS357246	ERR434978	BSAC	eo302	2002	68.4573	95	B2	O18:H7											S	S	S	S	S	S	S	S	S	S	non-ESBL	non-CTX-M															FIB			FII-s
22124	ERS357247	ERR434290	BSAC	eo303	2002	79.307	5476	F	O15:H1											S	R	S	R	S	S	R	S	S	S	non-ESBL	non-CTX-M														FIA
22125	ERS358018	ERR434536	BSAC	eo3032	2010	81.8398	5661	B2	O18:H7											S	R	S	S	S	S	S	S	S	S	non-ESBL	non-CTX-M															FIB			FII-s
22126	ERS358019	ERR434730	BSAC	eo3033	2010	74.896	117	F	O24:H4											S	R	S	S	S	S	S	S	S	S	non-ESBL	non-CTX-M															FIB
22127	ERS358020	ERR435098	BSAC	eo3035	2010	76.6021	12	B2	O4:H5											S	R	S	S	S	S	S	S	S	S	non-ESBL	non-CTX-M															FIB
22128	ERS358181	ERR435570	BSAC	eo3036	2010	65.865	12	B2	O4:H1											S	R	S	S	S	S	S	S	S	S	non-ESBL	non-CTX-M																		FII-s
22129	ERS358022	ERR435365	BSAC	eo3037	2010	70.4103	95	B2	O45:H7											S	R	S	S	S	S	S	S	S	S	non-ESBL	non-CTX-M													B-O					FII-s
22130	ERS358023	ERR435174	BSAC	eo3038	2010	71.5316	73	B2	O6:H1											R	R	S	S	S	S	S	S	S	S	non-ESBL	non-CTX-M														FIA	FIB
22131	ERS358050	ERR435367	BSAC	eo3039	2010	73.3502	127	B2	O6:H31											S	S	S	S	S	S	S	S	S	S	non-ESBL	non-CTX-M																	FII-K	FII-s
22132	ERS357248	ERR435499	BSAC	eo304	2002	75.5446	95	B2	O45:H7											S	R	S	S	S	S	S	S	S	S	non-ESBL	non-CTX-M															FIB			FII-s
22133	ERS358024	ERR435012	BSAC	eo3040	2010	78.2225	73	B2	O6:H1											S	S	S	S	S	S	S	S	S	S	non-ESBL	non-CTX-M
22134	ERS358025	ERR434432	BSAC	eo3041	2010	79.5771	73	B2	O6:H1											R	R	S	S	S	R	S	S	S	S	non-ESBL	non-CTX-M
22135	ERS358026	ERR434433	BSAC	eo3043	2010	75.7296	73	B2	O25:H1											S	S	S	S	S	S	S	S	S	S	non-ESBL	non-CTX-M
22136	ERS357249	ERR434677	BSAC	eo305	2002	71.8005	393	F	O15:H1											R	R	S	R	S	S	S	S	S	S	non-ESBL	non-CTX-M														FIA
22137	ERS357250	ERR434291	BSAC	eo306	2002	78.9723	10	A	O126:H2											S	S	S	S	S	S	S	S	S	S	non-ESBL	non-CTX-M														FIA	FIB
22138	ERS357251	ERR435062	BSAC	eo308	2002	80.8955	73	B2	O2:H1											S	S	S	S	S	S	S	S	S	S	non-ESBL	non-CTX-M
22139	ERS357252	ERR434385	BSAC	eo309	2002	84.7723	354	F	O51:H34											S	S	S	R	S	S	R	S	S	S	non-ESBL	non-CTX-M															FIB
22140	ERS357166	ERR434566	BSAC	eo31	2001	80.4471	95	B2	O2:H4											S	S	S	S		S	S	S		S	non-ESBL																FIB			FII-s
22141	ERS357253	ERR434678	BSAC	eo310	2002	67.7803	73	B2	O25:H1											S	S	S	S	S	S	S	S	S	S	non-ESBL	non-CTX-M															FIB
22142	ERS357473	ERR434905	BSAC	eo311	2002	86.1856	12	B2	O18:H5											R	R	S	S	S	S	S	S	S	S	non-ESBL	non-CTX-M														FIA	FIB
22143	ERS358051	ERR435559	BSAC	eo3116	2010	83.7972	80	B2	O75:H7											S	S	S	S	S	S	S	S	S	S	non-ESBL	non-CTX-M
22144	ERS357254	ERR439639	BSAC	eo312	2002	57.5578	363	B2	O134:H31											R	R	S	S	S	S	S	S	S	S	non-ESBL	non-CTX-M													B-O		FIB
22145	ERS358180	ERR435379	BSAC	eo3120	2010	53.58	127	B2	O6:H31											R	R	S	S	S	S	S	S	S	S	non-ESBL	non-CTX-M														FIA	FIB			FII-s
22146	ERS358036	ERR434342	BSAC	eo3121	2010	80.4324	95	B2	O1:H7											S	S	S	S	S	S	S	S	S	S	non-ESBL	non-CTX-M
22147	ERS358037	ERR435176	BSAC	eo3122	2010	69.4969	95	B2	O2:H4											R	R	S	S	S	S	S	S	S	R	non-ESBL	non-CTX-M															FIB			FII-s
22148	ERS358044	ERR434622	BSAC	eo3123	2010	87.9662	14	B2	O18:H5											S	R	S	S	S	S	S	S	S	S	non-ESBL	non-CTX-M																		FII-s
22149	ERS358045	ERR435366	BSAC	eo3124	2010	69.072	69	D	O15:H18											S	R	S	S	S	S	S	S	S	S	non-ESBL	non-CTX-M															FIB
22150	ERS358046	ERR435558	BSAC	eo3125	2010	85.3426	69	D	O17:H18											S	R	S	S	S	R	S	S	S	S	non-ESBL	non-CTX-M															FIB
22151	ERS358047	ERR435270	BSAC	eo3126	2010	72.2026	127	B2	O6:H31											S	R	S	S	S	S	S	S	S	S	non-ESBL	non-CTX-M																		FII-s
22152	ERS358028	ERR439728	BSAC	eo3128	2010	81.1963	167	A	O162:H9											R	R	S	R	S	S	R	S	S	R	non-ESBL	non-CTX-M															FIB
22153	ERS357255	ERR439540	BSAC	eo313	2002	83.5936	95	B2	O18:H7											S	S	S	S	S	S	S	S	S	S	non-ESBL	non-CTX-M																		FII-s
22154	ERS357256	ERR434292	BSAC	eo314	2002	73.0785	641	B1	O8:H25											R	R	S	R	S	S	S	S	S	S	non-ESBL	non-CTX-M															FIB
22155	ERS357257	ERR434800	BSAC	eo315	2002	61.8324	12	B2	O4:H1											S	S	S	S	S	S	S	S	S	S	non-ESBL	non-CTX-M															FIB
22156	ERS357258	ERR434293	BSAC	eo316	2002	78.3006	106	D	O17:H18											S	R	S	S	S	S	S	S	S	S	non-ESBL	non-CTX-M															FIB
22157	ERS357259	ERR434801	BSAC	eo317	2002	66.5015	711	B1	O120:H10											R	R	S	S	S	S	S	S	S	S	non-ESBL	non-CTX-M
22158	ERS357260	ERR434679	BSAC	eo318	2002	75.4929	95	B2	O18:H7											S	R	S	S	S	S	S	S	S	S	non-ESBL	non-CTX-M														FIA	FIB			FII-s
22159	ERS358234	ERR435287	BSAC	eo3186	2010	68.1943	393	F	O15:H1											R	R	S	R	S	S	S	S	S	S	non-ESBL	non-CTX-M													B-O	FIA
22160	ERS358052	ERR434537	BSAC	eo3187	2010	87.7968	88	A	O9:H19											R	R	S	S	S	S	S	S	S	S	non-ESBL	non-CTX-M													B-O	FIA	FIB
22161	ERS358053	ERR435460	BSAC	eo3188	2010	79.2903	538	B2	O13/O135:H4											S	S	S	S	S	S	S	S	S	S	non-ESBL	non-CTX-M															FIB	FIC
22162	ERS357261	ERR439640	BSAC	eo319	2002	60.9091	12	B2	O4:H1											S	R	S	S	S	S	S	S	S	S	non-ESBL	non-CTX-M															FIB
22163	ERS358054	ERR435461	BSAC	eo3190	2010	73.9313	73	B2	O18:H1											S	R	S	S	S	S	S	S	S	S	non-ESBL	non-CTX-M															FIB
22164	ERS358055	ERR434343	BSAC	eo3191	2010	86.9527	1423	B1	O48:H7											S	R	S	S	S	S	S	S	S	S	non-ESBL	non-CTX-M														FIA	FIB
22165	ERS358056	ERR435368	BSAC	eo3194	2010	73.0754	127	B2	O6:H31											S	R	S	S	S	S	S	S	S	S	non-ESBL	non-CTX-M													B-O		FIB			FII-s
22166	ERS358057	ERR434435	BSAC	eo3195	2010	80.3029	73	B2	O22:H1											S	S	S	S	S	S	S	S	S	S	non-ESBL	non-CTX-M
22167	ERS358058	ERR435462	BSAC	eo3196	2010	78.2181	117	F	O24:H4											R	R	S	S	S	S	S	S	S	S	non-ESBL	non-CTX-M															FIB
22168	ERS358059	ERR435369	BSAC	eo3197	2010	70.6073	91	B2	O39:H4											R	R	S	S	S	S	S	S	S	S	non-ESBL	non-CTX-M													B-O		FIB
22169	ERS358060	ERR434623	BSAC	eo3198	2010	82.9961	3290	F	O79:H1											S	R	S	S	S	S	S	S	S	S	non-ESBL	non-CTX-M															FIB	FIC
22170	ERS357167	ERR434567	BSAC	eo32	2001	82.5298	14	B2	O75:H5											S	S	S	S		S	S	S		S	non-ESBL																FIB			FII-s
22171	ERS357262	ERR439641	BSAC	eo320	2002	58.8659	405	F	O102:H6											R	R	S	R	S	R	S	S	S	I	non-ESBL	non-CTX-M																		FII-s
22172	ERS357263	ERR435121	BSAC	eo331	2002	78.3882	88	A	O8:H4											R	R	S	S	S	S	S	S	S	S	non-ESBL	non-CTX-M															FIB
22173	ERS358061	ERR434436	BSAC	eo3311	2011	75.1466	95	B2	O18:H7											S	R	S	S	S	S	S	S	S	S	non-ESBL	non-CTX-M														FIA	FIB			FII-s
22174	ERS358062	ERR435463	BSAC	eo3312	2011	78.2926	83	B2	O6:H5											S	R	S	S	S	S	S	S	S	S	non-ESBL	non-CTX-M																		FII-s
22175	ERS358063	ERR434624	BSAC	eo3313	2011	84.0053	38	D	O102:H6											S	R	S	S	S	S	R	S	S	S	non-ESBL	non-CTX-M
22176	ERS358064	ERR434344	BSAC	eo3314	2011	87.0978	73	B2	O6:H1											S	S	S	S	S	S	S	S	S	S	non-ESBL	non-CTX-M
22177	ERS358179	ERR439664	BSAC	eo3315	2011	73.7683	38	D	O7:H15											S	S	S	S	S	S	S	S	S	S	non-ESBL	non-CTX-M
22178	ERS358066	ERR434625	BSAC	eo3316	2011	79.5034	73	B2	O6:H1											S	S	S	S	S	S	S	S	S	S	non-ESBL	non-CTX-M																		FII-s
22179	ERS358194	ERR435473	BSAC	eo3317	2011	76.8503	131	B2	O16:H5	H30-R	fimH41	gyrA-1A	parC-1b	T	A	C	A	G	G	S	S	S	S	S	S	S	S	S	S	non-ESBL	non-CTX-M													B-O		FIB
22180	ERS358233	ERR435573	BSAC	eo3318	2011	70.4491	141	B2	O2:H6											S	S	S	S	S	S	S	S	S	S	non-ESBL	non-CTX-M
22181	ERS358067	ERR435464	BSAC	eo3319	2011	68.4576	405	F	O102:H6											R	R	S	R	S	S	R	S	S	S	non-ESBL	non-CTX-M														FIA	FIB
22182	ERS357264	ERR435500	BSAC	eo332	2002	73.2272	12	B2	O4:H5											S	S	S	S	S	S	S	S	S	S	non-ESBL	non-CTX-M
22183	ERS358193	ERR435280	BSAC	eo3321	2011	68.3447	59	F	O1:H7											S	S	S	S	S	S	S	S	S	S	non-ESBL	non-CTX-M															FIB
22184	ERS379218	ERR485892	BSAC	eo333	2002	81.6224	393	F	O15:H1											R	R	S	R	S	R	S	S	S	S	non-ESBL	non-CTX-M														FIA	FIB
22185	ERS357265	ERR434802	BSAC	eo334	2002	66.3331	399	A	O25:H12											S	S	S	S	S	S	S	S	S	S	non-ESBL	non-CTX-M
22186	ERS357266	ERR439541	BSAC	eo335	2002	86.4988	5519	B1	O8:H9											S	S	S	S	S	S	S	S	S	S	non-ESBL	non-CTX-M
22187	ERS357267	ERR434979	BSAC	eo336	2002	81.0536	95	B2	O2:H7											S	S	S	S	S	S	S	S	S	S	non-ESBL	non-CTX-M
22188	ERS358068	ERR434345	BSAC	eo3367	2011	81.2675	73	B2	O6:H1											S	S	S	S	S	S	S	S	S	S	non-ESBL	non-CTX-M
22189	ERS358069	ERR434438	BSAC	eo3368	2011	80.9725	69	D	O17:H18											S	S	S	S	S	S	S	S	S	S	non-ESBL	non-CTX-M
22190	ERS358232	ERR435286	BSAC	eo3369	2011	60.1737	95	B2	O45:H7											S	R	S	S	S	S	S	S	S	S	non-ESBL	non-CTX-M															FIB			FII-s
22191	ERS357268	ERR434386	BSAC	eo337	2002	79.7805	550	B2	O75:H5											R	S	S	S	S	S	S	S	S	R	non-ESBL	non-CTX-M														FIA	FIB			FII-s
22192	ERS358070	ERR435271	BSAC	eo3370	2011	69.6033	69	D	O17:H18											S	R	S	R	S	S	S	S	S	S	non-ESBL	non-CTX-M													B-O	FIA	FIB
22193	ERS358071	ERR434346	BSAC	eo3371	2011	82.5748	95	B2	O2:H4											S	R	S	S	S	S	S	S	S	S	non-ESBL	non-CTX-M															FIB
22194	ERS358072	ERR435014	BSAC	eo3372	2011	77.2992	95	B2	O1:H7											S	R	S	S	S	S	S	S	S	S	non-ESBL	non-CTX-M															FIB			FII-s
22195	ERS358247	ERR435574	BSAC	eo3375	2011	67.1497	648	F	O1:H6											S	R	S	R	S	S	S	S	S	S	non-ESBL	non-CTX-M
22196	ERS358192	ERR435279	BSAC	eo3376	2011	68.4418	95	B2	O2:H4											S	R	S	S	S	S	S	S	S	S	non-ESBL	non-CTX-M															FIB			FII-s
22197	ERS358073	ERR434347	BSAC	eo3378	2011	79.8776	131	B2	O25:H4	H30-Rx	fimH30	gyrA-1AB	parC-1aAB	A	T	T	G	A	G	R	R	R	R	R	R	S	S	S	S	ESBL	CTX-M														FIA	FIB
22198	ERS358074	ERR434348	BSAC	eo3379	2011	93.2942	10	A	O12:H4											S	S	S	S	S	S	S	S	S	S	non-ESBL	non-CTX-M															FIB
22199	ERS357475	ERR435527	BSAC	eo338	2002	79.6113	1486	A	O12:H20											S	S	S	S	S	S	S	S	S	S	non-ESBL	non-CTX-M
22200	ERS358075	ERR435178	BSAC	eo3381	2011	61.2556	12	B2	O4:H5											S	R	S	S	S	S	S	S	S	S	non-ESBL	non-CTX-M															FIB
22201	ERS358076	ERR434626	BSAC	eo3382	2011	70.4397	12	B2	O4:H5											S	R	S	S	S	S	S	S	S	S	non-ESBL	non-CTX-M															FIB
22202	ERS358077	ERR434538	BSAC	eo3383	2011	96.1069	95	B2	O1:H7											S	S	S	S	S	S	S	S	S	S	non-ESBL	non-CTX-M															FIB			FII-s
22203	ERS358078	ERR435179	BSAC	eo3384	2011	62.5625	127	B2	O6:H31											S	S	S	S	S	S	S	S	S	S	non-ESBL	non-CTX-M															FIB			FII-s
22204	ERS358246	ERR435480	BSAC	eo3385	2011	85.6498	131	B2	O25:H4	H30-Rx	fimH30	gyrA-1AB	parC-1aAB	A	T	T	G	A	G	S	S	S	R	S	S	S	S	S	S	non-ESBL	non-CTX-M														FIA
22205	ERS358079	ERR439730	BSAC	eo3386	2011	69.4537	567	B2	O83:H33											S	S	S	S	S	S	S	S	S	S	non-ESBL	non-CTX-M															FIB			FII-s
22206	ERS358080	ERR435015	BSAC	eo3387	2011	77.7865	617	A	O162:H10											R	R	R	R	R	R	R	S	S	S	ESBL	CTX-M														FIA	FIB
22207	ERS358081	ERR434349	BSAC	eo3388	2011	100.8	372	B2	O18:H31											S	S	S	S	S	S	S	S	S	S	non-ESBL	non-CTX-M
22208	ERS358245	ERR435194	BSAC	eo3389	2011	64.1069	131	B2	O25:H4	H30-Rx	fimH30	gyrA-1AB	parC-1aAB	A	T	T	G	A	G	R	R	R	R	R	R	R	S	S	S	ESBL	CTX-M														FIA	FIB
22209	ERS357269	ERR435501	BSAC	eo339	2002	73.2266	73	B2	O2:H1											S	S	S	S	S	S	S	S	S	S	non-ESBL	non-CTX-M
22210	ERS358082	ERR435016	BSAC	eo3390	2011	74.9224	131	B2	O25:H4	H30-R	fimH30	gyrA-1AB	parC-1aAB	A	T	T	G	G	A	S	R	I	R	R	R	S	S	S	S	ESBL	CTX-M														FIA
22211	ERS357270	ERR435212	BSAC	eo341	2002	74.2058	73	B2	O6:H1											R	R	S	S	S	R	S	S	S	R	non-ESBL	non-CTX-M														FIA	FIB
22212	ERS357271	ERR435122	BSAC	eo342	2002	79.354	393	F	O15:H1											R	R	S	R	S	S	S	S	S	R	non-ESBL	non-CTX-M														FIA
22213	ERS358244	ERR439626	BSAC	eo3423	2011	77.6403	394	D	O17:H18											S	S	S	S	S	S	S	S	S	S	non-ESBL	non-CTX-M
22214	ERS358083	ERR434627	BSAC	eo3424	2011	87.908	73	B2	O6:H1											S	S	S	S	S	S	S	S	S	S	non-ESBL	non-CTX-M															FIB
22215	ERS358191	ERR434540	BSAC	eo3425	2011	76.8926	95	B2	O1:H7											S	S	S	S	S	S	S	S	S	S	non-ESBL	non-CTX-M													B-O		FIB
22216	ERS358084	ERR439662	BSAC	eo3426	2011	55.8863	95	B2	O25:H4											R	R	S	S	S	S	S	S	S	S	non-ESBL	non-CTX-M													B-O		FIB			FII-s
22217	ERS358085	ERR435560	BSAC	eo3427	2011	77.7423	73	B2	O2:H1											S	S	S	S	S	S	S	S	S	S	non-ESBL	non-CTX-M															FIB
22218	ERS358086	ERR435561	BSAC	eo3428	2011	82.7496	69	D	O17:H18											S	R	S	S	S	S	S	S	S	S	non-ESBL	non-CTX-M														FIA	FIB
22219	ERS358243	ERR435479	BSAC	eo3429	2011	82.4013	405	F	O102:H6											S	S	S	S	S	S	S	S	S	S	non-ESBL	non-CTX-M
22220	ERS358087	ERR435272	BSAC	eo3430	2011	74.1477	131	B2	O25:H4	H30-R	fimH22	gyrA-1a	parC-1	T	A	C	A	G	G	R	R	S	S	S	S	S	S	S	S	non-ESBL	non-CTX-M													B-O		FIB
22221	ERS358249	ERR435575	BSAC	eo3431	2011	76.1094	141	B2	O2:H6											S	S	S	S	S	S	S	S	S	S	non-ESBL	non-CTX-M																		FII-s
22222	ERS358088	ERR434628	BSAC	eo3436	2011	93.1267	73	B2	O6:H1											S	S	S	S	S	S	S	S	S	S	non-ESBL	non-CTX-M															FIB
22223	ERS357272	ERR439642	BSAC	eo344	2002	72.0271	73	B2	O6:H1											S	S	S	S	S	S	S	S	I	S	non-ESBL	non-CTX-M															FIB
22224	ERS357273	ERR434483	BSAC	eo345	2002	83.1625	73	B2	O6:H1											S	R	S	S	S	S	S	S	S	S	non-ESBL	non-CTX-M
22225	ERS357274	ERR439542	BSAC	eo346	2002	74.4198	357	B2	O13/O135:H4											S	S	S	S	S	S	S	S	S	S	non-ESBL	non-CTX-M															FIB			FII-s
22226	ERS357275	ERR434680	BSAC	eo347	2002	74.729	127	B2	O6:H31											R	R	S	S	S	S	S	S	S	S	non-ESBL	non-CTX-M															FIB			FII-s
22227	ERS357276	ERR434294	BSAC	eo348	2002	71.7552	452	B2	O81:H27											S	S	S	S	S	S	S	S	S	S	non-ESBL	non-CTX-M																		FII-s
22228	ERS358190	ERR435472	BSAC	eo3481	2011	75.9309	131	B2	O25:H4	H30-R	fimH22	gyrA-1a	parC-1	T	A	C	A	G	G	S	S	S	S	S	S	S	S	S	S	non-ESBL	non-CTX-M															FIB
22229	ERS358089	ERR435562	BSAC	eo3482	2011	70.5698	88	A	NA:H19											R	R	I	S	I	R	S	S	S	S	non-ESBL	non-CTX-M															FIB
22230	ERS358090	ERR434732	BSAC	eo3483	2011	75.0031	73	B2	O6:H1											S	R	S	S	S	S	S	S	S	S	non-ESBL	non-CTX-M
22231	ERS358091	ERR435465	BSAC	eo3486	2011	72.8133	127	B2	O6:H31											S	S	S	S	S	S	S	S	S	S	non-ESBL	non-CTX-M																		FII-s
22232	ERS358093	ERR435370	BSAC	eo3487	2011	66.2848	69	D	O15:H18											S	R	S	S	S	S	S	S	S	S	non-ESBL	non-CTX-M													B-O
22233	ERS358092	ERR435017	BSAC	eo3488	2011	72.2006	73	B2	O6:H1											S	S	S	S	S	S	S	S	S	S	non-ESBL	non-CTX-M
22234	ERS358094	ERR435018	BSAC	eo3489	2011	61.3729	421	B2	O1:H7											S	S	S	S	S	S	S	S	S	S	non-ESBL	non-CTX-M															FIB			FII-s
22235	ERS357277	ERR434295	BSAC	eo349	2002	83.6066	5461	B2	O1:H7											S	S	S	S	S	S	S	S	S	S	non-ESBL	non-CTX-M															FIB			FII-s
22236	ERS358095	ERR439598	BSAC	eo3490	2011	79.2992	69	D	O15:H18											S	R	S	S	S	S	S	S	S	S	non-ESBL	non-CTX-M													B-O		FIB
22237	ERS358096	ERR434350	BSAC	eo3491	2011	93.8034	131	B2	O25:H4	H30-R	fimH30	gyrA-1A	parC-1a	A	T	T	G	G	G	R	R	S	S	S	S	S	S	S	S	non-ESBL	non-CTX-M														FIA	FIB
22238	ERS358248	ERR435290	BSAC	eo3492	2011	71.8831	69	D	O17:H18											S	R	S	S	S	S	S	S	S	S	non-ESBL	non-CTX-M															FIB
22239	ERS357168	ERR435495	BSAC	eo35	2001	68.7676	12	B2	O4:H5											S	S	S	S		S	S	S		S	non-ESBL
22240	ERS357476	ERR435329	BSAC	eo350	2002	78.4927	73	B2	O6:H1											S	R	S	S	S	S	S	S	S	I	non-ESBL	non-CTX-M															FIB
22241	ERS358242	ERR434354	BSAC	eo3509	2011	85.2167	95	B2	O2:H4											S	S	S	S	S	S	S	S	S	S	non-ESBL	non-CTX-M															FIB			FII-s
22242	ERS358097	ERR434629	BSAC	eo3512	2011	89.6461	73	B2	O2:H1											S	S	S	S	S	S	S	S	S	S	non-ESBL	non-CTX-M
22243	ERS358241	ERR435289	BSAC	eo3513	2011	74.7072	131	B2	O25:H4	H30-Rx	fimH30	gyrA-1AB	parC-1aAB	A	T	T	G	A	G	R	R	R	R	R	R	R	S	S	S	ESBL	CTX-M														FIA	FIB
22244	ERS358098	ERR435019	BSAC	eo3514	2011	93.9033	95	B2	O1:H7											S	R	S	S	S	S	S	S	S	S	non-ESBL	non-CTX-M															FIB			FII-s
22245	ERS358099	ERR435371	BSAC	eo3515	2011	62.4102	410	A	O8:H9											S	S	S	S	S	S	S	S	S	S	non-ESBL	non-CTX-M															FIB
22246	ERS358100	ERR435466	BSAC	eo3516	2011	72.458	73	B2	O6:H1											R	R	S	S	S	S	S	S	S	S	non-ESBL	non-CTX-M
22247	ERS358101	ERR434733	BSAC	eo3517	2011	70.2	95	B2	O1:H7											S	S	S	S	S	S	S	S	S	S	non-ESBL	non-CTX-M															FIB			FII-s
22248	ERS358102	ERR434630	BSAC	eo3518	2011	91.6117	10	A	O29:H4											S	S	S	R	S	S	S	S	S	S	non-ESBL	non-CTX-M													B-O
22249	ERS358103	ERR434439	BSAC	eo3519	2011	81.3602	95	B2	O2:H4											S	R	S	S	S	S	S	S	S	S	non-ESBL	non-CTX-M															FIB
22250	ERS358240	ERR435385	BSAC	eo3520	2011	66.0747	131	B2	O25:H4	H30-Rx	fimH30	gyrA-1AB	parC-1aAB	A	T	T	G	A	G	R	R	R	R	R	R	R	S	S	S	ESBL	CTX-M														FIA	FIB
22251	ERS358189	ERR439618	BSAC	eo3536	2011	75.8308	95	B2	O18:H7											S	S	S	S	S	S	S	S	S	S	non-ESBL	non-CTX-M															FIB			FII-s
22252	ERS358188	ERR435380	BSAC	eo3537	2011	66.8247	62	F	O7:H45											R	R	S	S	S	S	S	S	S	S	non-ESBL	non-CTX-M															FIB
22253	ERS358257	ERR435386	BSAC	eo3538	2011	59.473	131	B2	O25:H4	H30-Rx	fimH30	gyrA-1AB	parC-1aAB	A	T	T	G	A	G	R	R	S	R	R	R	S	S	S	S	ESBL	CTX-M														FIA
22254	ERS358104	ERR435020	BSAC	eo3539	2011	82.9402	131	B2	O25:H4	H30-Rx	fimH30	gyrA-1AB	parC-1aAB	A	T	T	G	A	G	R	R	S	R	S	S	S	S	S	S	non-ESBL	non-CTX-M														FIA
22255	ERS358105	ERR439731	BSAC	eo3540	2011	69.0914	973	D	NA:H15											S	S	S	S	S	S	S	S	S	S	non-ESBL	non-CTX-M														FIA	FIB			FII-s
22256	ERS358256	ERR435577	BSAC	eo3542	2011	77.898	38	D	O1:H18											R	R	S	S	S	S	S	S	S	S	non-ESBL	non-CTX-M															FIB
22257	ERS358187	ERR439665	BSAC	eo3543	2011	64.3003	73	B2	O25:H1											S	S	S	S	S	S	S	S	S	S	non-ESBL	non-CTX-M															FIB
22258	ERS358199	ERR435189	BSAC	eo3544	2011	57.9117	95	B2	O45:H7											S	R	S	S	S	S	S	S	S	S	non-ESBL	non-CTX-M													B-O		FIB			FII-s
22259	ERS358198	ERR435281	BSAC	eo3545	2011	71.8343	95	B2	O2:H7											S	R	S	S	S	S	S	S	S	S	non-ESBL	non-CTX-M													B-O		FIB			FII-s
22260	ERS358106	ERR439663	BSAC	eo3546	2011	66.9054	131	B2	O25:H4	H30-R	fimH30	gyrA-1AB	parC-1aAB	A	T	T	G	G	A	S	R	S	R	S	S	R	S	S	S	non-ESBL	non-CTX-M														FIA	FIB
22261	ERS358107	ERR435467	BSAC	eo3563	2011	68.9184	73	B2	O18:H1											S	S	S	S	S	S	S	S	S	S	non-ESBL	non-CTX-M															FIB
22262	ERS358197	ERR434737	BSAC	eo3564	2011	70.2273	73	B2	O6:H1											S	S	S	S	S	S	S	S	S	S	non-ESBL	non-CTX-M															FIB
22263	ERS358108	ERR435021	BSAC	eo3565	2011	77.359	58	B1	O126:H2											S	S	S	S	S	S	S	S	S	S	non-ESBL	non-CTX-M
22264	ERS358255	ERR434640	BSAC	eo3566	2011	93.2645	131	B2	O25:H4	H30-Rx	fimH30	gyrA-1AB	parC-1aAB	A	T	T	G	A	G	R	R	R	R	R	R	R	S	S	S	ESBL	CTX-M														FIA	FIB
22265	ERS358109	ERR434440	BSAC	eo3567	2011	76.8515	95	B2	O1:H7											S	R	S	S	S	S	S	S	S	S	non-ESBL	non-CTX-M													B-O		FIB			FII-s
22266	ERS358110	ERR435180	BSAC	eo3568	2011	71.7695	372	B2	O83:H31											S	R	S	S	S	S	S	S	S	S	non-ESBL	non-CTX-M															FIB			FII-s
22267	ERS358254	ERR434639	BSAC	eo3569	2011	98.8503	73	B2	O6:H1											S	S	S	S	S	S	S	S	S	S	non-ESBL	non-CTX-M
22268	ERS358196	ERR435188	BSAC	eo3570	2011	57.2658	131	B2	O25:H4	H30-Rx	fimH30	gyrA-1AB	parC-1aAB	A	T	T	G	A	G	R	R	R	R	R	R	S	S	S	S	ESBL	CTX-M														FIA
22269	ERS358112	ERR435372	BSAC	eo3571	2011	67.9934	73	B2	O6:H1											S	R	S	S	S	S	S	S	S	S	non-ESBL	non-CTX-M
22270	ERS358113	ERR435022	BSAC	eo3572	2011	72.8357	73	B2	O6:H1											R	R	S	S	S	S	S	S	S	S	non-ESBL	non-CTX-M
22271	ERS357169	ERR434381	BSAC	eo36	2001	77.1813	14	B2	O75:H5											R	R	S	S		S	S	S		I	non-ESBL																FIB			FII-s
22272	ERS358114	ERR435181	BSAC	eo3675	2011	67.5748	1618	B2	O4:H1											S	S	S	S	S	S	S	S	S	S	non-ESBL	non-CTX-M
22273	ERS358115	ERR435023	BSAC	eo3676	2011	73.9068	131	B2	O25:H4	H30-Rx	fimH30	gyrA-1AB	parC-1aAB	A	T	T	G	A	G	R	R	R	R	R	R	S	S	S	S	ESBL	CTX-M														FIA	FIB
22274	ERS358116	ERR434351	BSAC	eo3677	2011	99.4341	58	B1	O9:H25											S	S	S	S	S	S	S	S	S	S	non-ESBL	non-CTX-M
22275	ERS358117	ERR435024	BSAC	eo3678	2011	81.5564	398	A	NA:H20											S	S	S	S	S	S	S	S	S	S	non-ESBL	non-CTX-M																		FII-s
22276	ERS358118	ERR434834	BSAC	eo3679	2011	71.2508	12	B2	O4:H1											R	R	S	S	S	S	S	S	S	S	non-ESBL	non-CTX-M																		FII-s
22277	ERS358119	ERR435273	BSAC	eo3680	2011	76.8288	88	A	O108:H9											S	R	S	S	S	S	S	S	S	S	non-ESBL	non-CTX-M																		FII-s
22278	ERS358120	ERR435468	BSAC	eo3681	2011	74.0595	10	A	NA:H4											S	S	S	S	S	S	S	S	S	S	non-ESBL	non-CTX-M															FIB			FII-s
22279	ERS358252	ERR435576	BSAC	eo3682	2011	80.8137	10	A	O10:H4											R	R	S	S	S	R	S	S	S	S	non-ESBL	non-CTX-M
22280	ERS358121	ERR435182	BSAC	eo3683	2011	66.599	73	B2	O6:H1											S	R	S	S	S	S	S	S	S	S	non-ESBL	non-CTX-M														FIA	FIB
22281	ERS358122	ERR435025	BSAC	eo3684	2011	66.3944	73	B2	O25:H1											S	S	S	S	S	S	S	S	S	S	non-ESBL	non-CTX-M
22282	ERS357170	ERR435402	BSAC	eo37	2001	81.457	14	B2	O75:H5											S	R	S	S		S	S	S		S	non-ESBL														B-O		FIB			FII-s
22283	ERS357278	ERR435313	BSAC	eo371	2002	87.5289	73	B2	O6:H1											S	R	S	S	S	S	S	S	S	S	non-ESBL	non-CTX-M															FIB
22284	ERS357279	ERR434484	BSAC	eo372	2002	74.3133	5363	A	O21:H4											S	S	S	S	S	S	S	S	S	S	non-ESBL	non-CTX-M
22285	ERS357280	ERR439643	BSAC	eo373	2002	67.2342	59	F	O1:H7											S	S	S	S	S	S	S	S	S	S	non-ESBL	non-CTX-M															FIB
22286	ERS357281	ERR439543	BSAC	eo374	2002	75.192	91	B2	O39:H4											S	S	S	S	S	S	S	S	S	S	non-ESBL	non-CTX-M															FIB
22287	ERS357282	ERR434803	BSAC	eo375	2002	58.684	372	B2	O83:H31											S	S	S	S	S	S	S	S	S	S	non-ESBL	non-CTX-M
22288	ERS358195	ERR435474	BSAC	eo3759	2011	67.1768	131	B2	O25:H4	H30-R	fimH22	gyrA-1a	parC-1	T	A	C	A	G	G	S	S	S	S	S	S	S	S	S	S	non-ESBL	non-CTX-M															FIB
22289	ERS357477	ERR434815	BSAC	eo376	2002	72.214	393	F	O15:H1											R	R	S	I	S	S	S	S	S	R	non-ESBL	non-CTX-M														FIA	FIB
22290	ERS358123	ERR434441	BSAC	eo3760	2011	72	73	B2	O2:H1											S	R	S	S	S	S	S	S	S	S	non-ESBL	non-CTX-M
22291	ERS358251	ERR435481	BSAC	eo3761	2011	95.1613	73	B2	O22:H1											S	S	S	S	S	S	S	S	S	S	non-ESBL	non-CTX-M
22292	ERS358125	ERR435274	BSAC	eo3762	2011	78.6551	998	B2	O2:H6											S	R	S	S	S	S	S	S	S	S	non-ESBL	non-CTX-M															FIB			FII-s
22293	ERS358126	ERR435183	BSAC	eo3763	2011	66.3496	538	B2	O13/O135:H4											S	S	S	S	S	S	S	S	S	S	non-ESBL	non-CTX-M															FIB	FIC		FII-s
22294	ERS358127	ERR434735	BSAC	eo3764	2011	72.3088	450	A	O86:H2											S	R	S	S	S	S	R	S	S	S	non-ESBL	non-CTX-M														FIA	FIB
22295	ERS358128	ERR435026	BSAC	eo3765	2011	61.7367	48	A	O6:H16											S	S	S	R	S	S	S	S	S	S	non-ESBL	non-CTX-M															FIB
22296	ERS358129	ERR434930	BSAC	eo3766	2011	71.3508	448	B1	O8:H8											R	R	R	R	I	R	S	S	S	S	non-ESBL	non-CTX-M														FIA	FIB
22297	ERS358130	ERR435373	BSAC	eo3768	2011	80.8633	69	D	O17:H18											S	S	S	S	S	S	S	S	S	S	non-ESBL	non-CTX-M
22298	ERS358250	ERR434542	BSAC	eo3769	2011	80.1138	973	D	O11:H15											R	R	S	S	S	S	S	S	S	S	non-ESBL	non-CTX-M														FIA	FIB			FII-s
22299	ERS357283	ERR435502	BSAC	eo377	2002	71.727	963	F	O2:H18											S	S	S	S	S	S	S	S	S	S	non-ESBL	non-CTX-M															FIB			FII-s
22300	ERS379217	ERR485891	BSAC	eo378	2002	75.8139	69	D	O17:H18											R	R	S	S	S	R	S	S	S	S	non-ESBL	non-CTX-M													B-O		FIB
22301	ERS357285	ERR434296	BSAC	eo379	2002	85.3859	59	F	O1:H7											S	R	S	S	S	S	S	S	S	S	non-ESBL	non-CTX-M															FIB
22302	ERS357210	ERR434971	BSAC	eo38	2001	71.5075	10	A	O8:H4											S	R	S	S		S	S	S		S	non-ESBL																FIB
22303	ERS357479	ERR434906	BSAC	eo380	2002	94.8806	428	B2	O120:H4											S	R	S	S	S	S	S	S	S	S	non-ESBL	non-CTX-M															FIB			FII-s
22304	ERS357171	ERR435496	BSAC	eo39	2001	79.5835	681	B2	O8:H10											S	S	S	S		S	S	S		S	non-ESBL
22305	ERS357286	ERR435123	BSAC	eo391	2002	78.7474	59	F	O1:H7											S	S	S	S	S	S	S	S	S	S	non-ESBL	non-CTX-M
22306	ERS357287	ERR435314	BSAC	eo392	2002	84.0067	73	B2	O6:H1											S	R	S	S	S	S	S	S	S	S	non-ESBL	non-CTX-M															FIB
22307	ERS357288	ERR434681	BSAC	eo393	2002	73.1243	14	B2	O75:H5											S	R	S	S	S	S	S	S	S	S	non-ESBL	non-CTX-M															FIB			FII-s
22308	ERS357289	ERR434980	BSAC	eo394	2002	75.5534	73	B2	O6:H1											R	R	S	S	S	S	S	S	S	S	non-ESBL	non-CTX-M
22309	ERS357290	ERR434897	BSAC	eo395	2002	108.053	5630	B2	O25:H4		fimH22	gyrA-1a	parC-1							R	R	S	S	S	S	S	S	S	S	non-ESBL	non-CTX-M															FIB
22310	ERS357291	ERR434981	BSAC	eo396	2002	70.9515	366	B1	O93:H8											S	R	S	S	S	S	S	S	S	S	non-ESBL	non-CTX-M
22311	ERS357480	ERR435072	BSAC	eo397	2002	87.1901	95	B2	O2:H7											S	R	S	S	S	S	S	S	S	S	non-ESBL	non-CTX-M													B-O		FIB			FII-s
22312	ERS357292	ERR439706	BSAC	eo398	2002	62.8743	73	B2	O6:H1											S	R	S	S	S	S	S	S	S	S	non-ESBL	non-CTX-M
22313	ERS379225	ERR485899	BSAC	eo399	2002	84.6097	95	B2	O2:H4											R	R	S	S	S	S	S	S	S	S	non-ESBL	non-CTX-M														FIA	FIB			FII-s
22314	ERS357211	ERR434972	BSAC	eo40	2001	66.2517	95	B2	O1:H7											S	R	S	S		R	S	S		S	non-ESBL														B-O					FII-s
22315	ERS357490	ERR434819	BSAC	eo400	2002	70.0131	144	B2	O16:H6											S	R	R	S	R	S	S	S	S	S	ESBL	non-CTX-M													B-O					FII-s
22316	ERS379226	ERR485900	BSAC	eo441	2002	77.1111	73	B2	O6:H1											S	S	S	S	S	S	S	S	S	S	non-ESBL	non-CTX-M																		FII-s
22317	ERS357378	ERR435414	BSAC	eo442	2002	79.8358	141	B2	O2:H6											S	S	S	S	S	R	S	S	S	S	non-ESBL	non-CTX-M																		FII-s
22318	ERS357465	ERR434989	BSAC	eo443	2002	72.9563	2230	A	O78:H4											R	R	R	S	R	R	S	S	S	S	ESBL	non-CTX-M															FIB			FII-s
22319	ERS357379	ERR435516	BSAC	eo444	2002	70.2965	2230	A	O78:H4											R	R	R	S	R	R	S	S	S	S	ESBL	non-CTX-M															FIB			FII-s
22320	ERS357295	ERR434387	BSAC	eo445	2002	75.0689	59	F	O1:H7											S	R	S	S	S	S	I	S	S	S	non-ESBL	non-CTX-M															FIB
22321	ERS357296	ERR435503	BSAC	eo446	2002	73.1178	83	B2	O6:H5											S	R	S	S	S	S	S	S	S	S	non-ESBL	non-CTX-M														FIA	FIB
22322	ERS357297	ERR435213	BSAC	eo447	2002	74.8798	73	B2	O6:H1											R	R	S	S	S	S	S	S	S	S	non-ESBL	non-CTX-M															FIB
22323	ERS357298	ERR434388	BSAC	eo448	2002	74.2789	38	D	O86:H18											R	R	S	S	S	S	S	S	S	S	non-ESBL	non-CTX-M															FIB
22324	ERS357299	ERR435124	BSAC	eo449	2002	72.1479	73	B2	O6:H1											R	R	S	S	S	S	S	S	S	S	non-ESBL	non-CTX-M															FIB
22325	ERS357300	ERR435504	BSAC	eo450	2002	72.931	73	B2	O6:H1											S	R	S	S	S	S	S	S	S	S	non-ESBL	non-CTX-M															FIB
22326	ERS357301	ERR434389	BSAC	eo461	2002	80.7759	79	B2	O2:H4											S	R	S	S	S	S	S	S	S	S	non-ESBL	non-CTX-M															FIB			FII-s
22327	ERS357302	ERR435315	BSAC	eo462	2002	76.3756	618	F	O157:H45											S	R	S	S	S	S	S	S	S	S	non-ESBL	non-CTX-M													B-O		FIB
22328	ERS357303	ERR435316	BSAC	eo463	2002	87.1044	88	A	O8:H19											S	R	S	S	S	S	S	S	S	S	non-ESBL	non-CTX-M															FIB
22329	ERS357304	ERR434571	BSAC	eo464	2002	83.0862	117	F	O24:H4											R	R	S	S	S	S	S	S	S	I	non-ESBL	non-CTX-M															FIB
22330	ERS357305	ERR435408	BSAC	eo465	2002	75.0655	73	B2	O2:H1											R	R	S	S	S	S	S	S	S	S	non-ESBL	non-CTX-M
22331	ERS357306	ERR439544	BSAC	eo466	2002	79.5869	73	B2	O6:H1											S	S	S	S	S	S	S	S	S	S	non-ESBL	non-CTX-M
22332	ERS357307	ERR434572	BSAC	eo467	2002	83.0058	73	B2	O6:H1											S	R	S	S	S	S	S	S	S	S	non-ESBL	non-CTX-M
22333	ERS357308	ERR439545	BSAC	eo468	2002	81.7814	58	B1	O9:H25											S	R	S	S	S	S	S	S	S	S	non-ESBL	non-CTX-M													B-O	FIA	FIB			FII-s
22334	ERS357309	ERR435317	BSAC	eo469	2002	70.5731	95	B2	O45:H7											S	S	S	S	S	S	S	S	S	S	non-ESBL	non-CTX-M															FIB			FII-s
22335	ERS357310	ERR435214	BSAC	eo470	2002	89.769	73	B2	O6:H1											S	R	S	S	S	S	S	S	S	S	non-ESBL	non-CTX-M													B-O		FIB
22336	ERS357311	ERR434573	BSAC	eo471	2002	80.2881	73	B2	O6:H1											R	R	S	S	S	S	R	S	S	S	non-ESBL	non-CTX-M
22337	ERS357312	ERR435505	BSAC	eo472	2002	83.2945	420	B2	NA:H31											S	R	S	S	S	S	S	S	S	S	non-ESBL	non-CTX-M															FIB			FII-s
22338	ERS357313	ERR435215	BSAC	eo473	2002	86.9847	141	B2	O2:H6											S	S	S	S	S	S	S	S	S	S	non-ESBL	non-CTX-M																		FII-s
22339	ERS357314	ERR439546	BSAC	eo474	2002	75.4994	88	A	O8:H4											S	R	S	S	S	S	S	S	S	S	non-ESBL	non-CTX-M															FIB
22340	ERS357315	ERR435409	BSAC	eo475	2002	85.4886	73	B2	O6:H1											R	R	S	S	S	S	S	S	S	S	non-ESBL	non-CTX-M															FIB
22341	ERS357316	ERR435216	BSAC	eo476	2002	82.2766	12	B2	O21:H5											R	R	R	S	R	R	I	S	S	S	ESBL	non-CTX-M														FIA	FIB			FII-s
22342	ERS357317	ERR434574	BSAC	eo477	2002	79.3557	38	D	O86:H18											S	R	S	S	S	S	S	S	S	S	non-ESBL	non-CTX-M															FIB
22343	ERS357466	ERR435069	BSAC	eo478	2002	81.4868	38	D	O86:H18											S	R	S	S	S	S	S	S	S	S	non-ESBL	non-CTX-M															FIB
22344	ERS357318	ERR434682	BSAC	eo479	2002	76.9237	73	B2	O6:H1											S	S	S	S	S	S	S	S	S	S	non-ESBL	non-CTX-M															FIB
22345	ERS357319	ERR439644	BSAC	eo480	2002	68.7668	141	B2	O2:H6											S	S	S	S	S	S	S	S	S	S	non-ESBL	non-CTX-M
22346	ERS357320	ERR439547	BSAC	eo481	2002	88.5934	1001	B1	NA:H2											S	S	S	S	S	S	S	S	S	S	non-ESBL	non-CTX-M
22347	ERS357321	ERR439548	BSAC	eo482	2002	83.147	106	D	O17:H18											S	S	S	S	S	R	S	S	S	S	non-ESBL	non-CTX-M
22348	ERS357322	ERR435506	BSAC	eo483	2002	79.9715	1155	B2	O39:H4											S	S	S	S	S	S	S	S	S	S	non-ESBL	non-CTX-M															FIB	FIC
22349	ERS357323	ERR435217	BSAC	eo484	2002	99.9025	59	F	O1:H7											S	R	S	S	S	S	S	S	S	S	non-ESBL	non-CTX-M													B-O		FIB
22350	ERS357324	ERR435218	BSAC	eo485	2002	94.8768	59	F	O1:H7											S	R	S	S	S	S	S	S	S	S	non-ESBL	non-CTX-M													B-O		FIB
22351	ERS357325	ERR439549	BSAC	eo486	2002	82.1502	420	B2	O134:H31											S	R	S	S	S	S	S	S	S	S	non-ESBL	non-CTX-M															FIB			FII-s
22352	ERS357326	ERR435507	BSAC	eo487	2002	76.3734	127	B2	O6:H31											S	S	S	S	S	S	S	S	S	S	non-ESBL	non-CTX-M
22353	ERS357327	ERR435508	BSAC	eo488	2002	78.9943	141	B2	O2:H6											S	S	S	S	S	S	S	S	S	S	non-ESBL	non-CTX-M																		FII-s
22354	ERS357328	ERR435410	BSAC	eo489	2002	89.2784	691	F	NA:H20											S	S	S	S	S	S	S	S	S	S	non-ESBL	non-CTX-M														FIA	FIB
22355	ERS357329	ERR435411	BSAC	eo490	2002	81.276	405	F	O102:H6											S	R	S	R	S	S	R	S	S	S	non-ESBL	non-CTX-M														FIA	FIB
22356	ERS357330	ERR434390	BSAC	eo511	2003	75.72	95	B2	O1:H7											S	S	S	S	S	S	S	S	S	S	non-ESBL	non-CTX-M													B-O		FIB			FII-s
22357	ERS357332	ERR435509	BSAC	eo513	2003	74.0605	369	A	O78:H4											S	R	S	S	S	S	S	S	S	S	non-ESBL	non-CTX-M															FIB			FII-s
22358	ERS357333	ERR434575	BSAC	eo514	2003	86.4573	73	B2	O6:H1											R	R	S	S	S	S	S	S	S	S	non-ESBL	non-CTX-M
22359	ERS357334	ERR435510	BSAC	eo515	2003	79.1393	12	B2	O4:H5											S	R	S	S	S	S	S	S	S	S	non-ESBL	non-CTX-M															FIB			FII-s
22360	ERS357335	ERR435318	BSAC	eo516	2003	73.2871	95	B2	O45:H7											S	R	S	S	S	S	S	S	S	S	non-ESBL	non-CTX-M													B-O		FIB			FII-s
22361	ERS357336	ERR439550	BSAC	eo517	2003	78.3483	141	B2	O2:H6											S	R	S	S	S	S	S	S	S	S	non-ESBL	non-CTX-M																		FII-s
22362	ERS357337	ERR435511	BSAC	eo518	2003	80.5683	10	A	O11:H4											S	R	S	S	S	S	S	S	S	S	non-ESBL	non-CTX-M															FIB
22363	ERS358135	ERR435184	BSAC	eo519	2003	62.4066	73	B2	O6:H1											S	R	S	S	S	S	S	S	S	S	non-ESBL	non-CTX-M															FIB
22364	ERS357338	ERR439551	BSAC	eo551	2003	79.2708	69	D	O25:H18											S	R	S	S	S	S	S	S	S	S	non-ESBL	non-CTX-M															FIB
22365	ERS357339	ERR435512	BSAC	eo552	2003	87.6784	48	A	O30:H11											S	S	S	S	S	S	S	S	S	S	non-ESBL	non-CTX-M
22366	ERS357340	ERR434576	BSAC	eo553	2003	82.5038	95	B2	O1:H7											S	S	S	S	S	S	S	S	S	S	non-ESBL	non-CTX-M													B-O		FIB			FII-s
22367	ERS357341	ERR439552	BSAC	eo554	2003	84.3926	12	B2	O4:H1											R	R	S	S	S	S	S	S	S	S	non-ESBL	non-CTX-M																		FII-s
22368	ERS357342	ERR435125	BSAC	eo555	2003	70.8437	73	B2	O6:H1											S	S	S	S	S	S	S	S	S	S	non-ESBL	non-CTX-M
22369	ERS357343	ERR435319	BSAC	eo556	2003	73.9259	73	B2	O25:H1											R	R	S	S	S	S	S	S	S	S	non-ESBL	non-CTX-M
22370	ERS357344	ERR439553	BSAC	eo557	2003	83.5087	73	B2	O2:H1											R	R	S	S	S	R	I	S	S	R	non-ESBL	non-CTX-M
22371	ERS357345	ERR439554	BSAC	eo558	2003	93.6796	62	F	O7:H45											R	R	S	S	S	S	S	S	S	S	non-ESBL	non-CTX-M															FIB			FII-s
22372	ERS357346	ERR439555	BSAC	eo559	2003	92.7458	62	F	O7:H45											S	R	S	S	S	S	S	S	S	S	non-ESBL	non-CTX-M													B-O		FIB			FII-s
22373	ERS357347	ERR434485	BSAC	eo560	2003	94.1781	10	A	O182:H19											S	S	S	S	S	S	S	S	S	S	non-ESBL	non-CTX-M
22374	ERS357348	ERR435320	BSAC	eo561	2003	78.762	95	B2	O18:H7											S	S	S	S	S	S	S	S	S	S	non-ESBL	non-CTX-M															FIB			FII-s
22375	ERS357349	ERR435513	BSAC	eo562	2003	80.6802	537	B2	O75:H5											S	S	S	S	S	S	S	S	S	S	non-ESBL	non-CTX-M
22376	ERS357350	ERR435219	BSAC	eo564	2003	89.6094	62	F	O7:H45											S	S	S	S	S	S	S	S	S	S	non-ESBL	non-CTX-M															FIB			FII-s
22377	ERS357351	ERR435413	BSAC	eo565	2003	74.0628	131	B2	O25:H4	H30-R	fimH30	gyrA-1a	parC-1a	A	T	T	G	G	G	R	R	S	S	S	S	S	S	S	S	non-ESBL	non-CTX-M														FIA	FIB
22378	ERS357352	ERR435514	BSAC	eo566	2003	79.7998	363	B2	O134:H31											S	R	S	S	S	S	S	S	S	S	non-ESBL	non-CTX-M															FIB
22379	ERS357353	ERR439556	BSAC	eo567	2003	88.7322	73	B2	O2:H1											R	R	S	S	S	S	S	S	S	R	non-ESBL	non-CTX-M															FIB
22380	ERS357354	ERR439557	BSAC	eo568	2003	77.2813	4260	B2	O54:H14											S	R	S	S	S	S	S	S	S	S	non-ESBL	non-CTX-M															FIB
22381	ERS357355	ERR434486	BSAC	eo569	2003	83.7143	62	F	O7:H45											S	S	S	S	S	S	S	S	S	S	non-ESBL	non-CTX-M															FIB
22382	ERS357356	ERR439558	BSAC	eo570	2003	81.2789	131	B2	O16:H5	H30-R	fimH41	gyrA-1a	parC-1b	T	A	C	A	G	G	R	R	S	S	S	R	S	S	S	R	non-ESBL	non-CTX-M
22383	ERS357357	ERR439645	BSAC	eo571	2003	68.5924	2253	A	O15:H33											S	R	S	I	S	S	R	S	S	S	non-ESBL	non-CTX-M															FIB			FII-s
22384	ERS357358	ERR435321	BSAC	eo572	2003	83.6021	131	B2	O16:H5	H30-R	fimH41	gyrA-1a	parC-1	T	A	C	A	G	G	S	R	S	S	S	S	S	S	S	S	non-ESBL	non-CTX-M														FIA
22385	ERS357467	ERR435070	BSAC	eo573	2003	81.6317	38	D	O86:H18											S	R	S	S	S	S	S	S	S	S	non-ESBL	non-CTX-M															FIB			FII-s
22386	ERS357359	ERR435322	BSAC	eo574	2003	79.4869	2494	B2	O2:H6											S	R	S	S	S	S	S	S	S	S	non-ESBL	non-CTX-M															FIB
22387	ERS357360	ERR439559	BSAC	eo575	2003	80.2973	80	B2	O75:H7											S	S	S	S	S	S	S	S	S	S	non-ESBL	non-CTX-M															FIB
22388	ERS357361	ERR434391	BSAC	eo576	2003	88.7461	131	B2	O25:H4	H30-Rx	fimH30	gyrA-1AB	parC-1aAB	A	T	T	G	A	G	S	R	S	R	S	R	S	S	S	S	non-ESBL	non-CTX-M														FIA
22389	ERS357362	ERR435126	BSAC	eo577	2003	72.8777	1394	F	O15:H1											R	R	S	R	S	S	S	S	S	S	non-ESBL	non-CTX-M
22390	ERS357468	ERR435071	BSAC	eo578	2003	78.6865	167	A	O162:H9											S	R	S	R	S	S	S	S	S	S	non-ESBL	non-CTX-M													B-O	FIA	FIB
22391	ERS357482	ERR439717	BSAC	eo579	2003	63.7653	131	B2	O25:H4	H30-Rx	fimH30	gyrA-1AB	parC-1aAB	A	T	T	G	A	G	R	R	R	R	R	R	S	S	S	R	ESBL	CTX-M														FIA
22392	ERS357483	ERR434816	BSAC	eo580	2003	68.4429	38	D	O86:H18											R	R	S	S	S	R	S	S	S	I	non-ESBL	non-CTX-M															FIB
22393	ERS357484	ERR434817	BSAC	eo591	2003	69.7447	73	B2	O2:H1											S	S	S	S	S	S	S	S	S	S	non-ESBL	non-CTX-M															FIB
22394	ERS357485	ERR434992	BSAC	eo592	2003	69.044	73	B2	O2:H1											S	S	S	S	S	S	S	S	S	S	non-ESBL	non-CTX-M
22395	ERS357486	ERR435128	BSAC	eo593	2003	72.5469	79	B2	O2:H4											R	R	S	S	S	S	S	S	S	S	non-ESBL	non-CTX-M													B-O		FIB			FII-s
22396	ERS357487	ERR435073	BSAC	eo594	2003	81.1549	62	F	O7:H45											S	R	S	S	S	S	S	S	S	S	non-ESBL	non-CTX-M													B-O		FIB			FII-s
22397	ERS357488	ERR434818	BSAC	eo595	2003	71.0015	69	D	O15:H18											R	R	S	S	S	S	S	S	S	S	non-ESBL	non-CTX-M															FIB
22398	ERS357489	ERR434993	BSAC	eo596	2003	67.622	12	B2	O4:H5											R	R	S	S	S	S	S	S	S	S	non-ESBL	non-CTX-M													B-O		FIB			FII-s
22399	ERS357363	ERR435515	BSAC	eo597	2003	76.294	144	B2	O16:H6											S	R	S	S	S	S	S	S	S	S	non-ESBL	non-CTX-M													B-O		FIB			FII-s
22400	ERS357364	ERR439560	BSAC	eo598	2003	81.3684	369	A	O78:H4											R	R	S	S	S	S	S	S	S	R	non-ESBL	non-CTX-M															FIB			FII-s
22401	ERS357365	ERR434577	BSAC	eo599	2003	84.5529	131	B2	O25:H4	H30-R	*	gyrA-1a	parC-1	T	A	C	A	G	G	R	R	S	S	S	S	S	S	S	R	non-ESBL	non-CTX-M														FIA	FIB			FII-s
22402	ERS357366	ERR435323	BSAC	eo600	2003	82.9126	73	B2	O2:H1											S	S	S	S	S	S	S	S	S	S	non-ESBL	non-CTX-M
22403	ERS357367	ERR435220	BSAC	eo631	2003	78.4133	80	B2	O75:H7											S	S	S	S	S	S	S	S	S	S	non-ESBL	non-CTX-M
22404	ERS357368	ERR435324	BSAC	eo632	2003	76.7329	491	B2	O131:H45											R	R	S	S	S	S	S	S	S	S	non-ESBL	non-CTX-M															FIB
22405	ERS357369	ERR439561	BSAC	eo633	2003	88.1532	491	B2	O131:H45											R	R	S	S	S	S	S	S	S	S	non-ESBL	non-CTX-M															FIB
22406	ERS357370	ERR434392	BSAC	eo634	2003	88.9941	73	B2	O6:H1											S	S	S	S	S	S	S	S	S	S	non-ESBL	non-CTX-M
22407	ERS357371	ERR435221	BSAC	eo635	2003	72.4134	73	B2	O6:H1											S	S	S	S	S	S	S	S	S	S	non-ESBL	non-CTX-M															FIB
22408	ERS357372	ERR439562	BSAC	eo636	2003	82.4086	12	B2	O4:H5											S	R	S	S	S	S	S	S	S	S	non-ESBL	non-CTX-M															FIB
22409	ERS357373	ERR435222	BSAC	eo637	2003	78.7031	12	B2	O18:H5											S	R	S	S	S	S	S	S	S	S	non-ESBL	non-CTX-M														FIA	FIB			FII-s
22410	ERS357375	ERR434393	BSAC	eo638	2003	97.022	5552	B1	O54:H28											S	S	S	S	S	S	S	S	S	S	non-ESBL	non-CTX-M
22411	ERS357376	ERR439563	BSAC	eo639	2003	81.5044	127	B2	O6:H31											S	S	S	S	S	S	S	S	S	S	non-ESBL	non-CTX-M
22412	ERS357377	ERR434297	BSAC	eo640	2003	88.7473	685	A	NA:H30											S	S	S	S	S	S	S	S	S	S	non-ESBL	non-CTX-M																		FII-s
22413	ERS379220	ERR485894	BSAC	eo651	2003	81.9812	10	A	O9:H9											S	R	S	S	S	S	S	S	S	S	non-ESBL	non-CTX-M															FIB
22414	ERS357380	ERR434298	BSAC	eo652	2003	85.3296	167	A	O162:H9											R	R	R	R	R	R	R	S	S	R	ESBL	CTX-M														FIA	FIB
22415	ERS357381	ERR434299	BSAC	eo653	2003	75.8887	95	B2	O1:H7											S	S	S	S	S	R	S	S	S	S	non-ESBL	non-CTX-M													B-O		FIB			FII-s
22416	ERS357382	ERR435326	BSAC	eo654	2003	71.9444	405	F	O2:H4											S	S	S	S	S	S	S	S	S	S	non-ESBL	non-CTX-M															FIB			FII-s
22417	ERS357383	ERR434683	BSAC	eo655	2003	66.8616	73	B2	O2:H1											S	S	S	S	S	S	S	S	S	S	non-ESBL	non-CTX-M
22418	ERS357384	ERR434487	BSAC	eo656	2003	86.518	12	B2	O18:H5											S	R	S	S	S	S	S	S	S	S	non-ESBL	non-CTX-M															FIB
22419	ERS357385	ERR434394	BSAC	eo657	2003	77.904	405	F	O102:H6											S	R	S	S	S	S	S	S	S	S	non-ESBL	non-CTX-M													B-O		FIB
22420	ERS357386	ERR439564	BSAC	eo658	2003	85.1934	131	B2	O25:H4	H30-Rx	fimH30	gyrA-1AB	parC-1aAB	A	T	T	G	A	G	S	R	S	R	S	S	S	S	S	S	non-ESBL	non-CTX-M														FIA
22421	ERS357387	ERR434300	BSAC	eo659	2003	76.8441	58	B1	O9:H25											R	R	S	S	S	S	S	S	S	R	non-ESBL	non-CTX-M															FIB
22422	ERS357388	ERR435517	BSAC	eo660	2003	67.0471	1810	F	O7:H45											S	S	S	S	S	S	S	S	S	S	non-ESBL	non-CTX-M													B-O
22423	ERS357389	ERR434488	BSAC	eo661	2003	97.1006	2567	B2	O83:H6											S	S	S	S	S	S	S	S	S	S	non-ESBL	non-CTX-M																		FII-s
22424	ERS357390	ERR439646	BSAC	eo662	2003	58.9699	38	D	O86:H18											S	S	S	S	S	S	S	S	S	S	non-ESBL	non-CTX-M															FIB
22425	ERS357391	ERR435518	BSAC	eo663	2003	75.2082	69	D	O17:H18											S	R	S	S	S	S	S	S	S	S	non-ESBL	non-CTX-M															FIB
22426	ERS357392	ERR435127	BSAC	eo664	2003	71.4185	127	B2	O6:H31											S	R	S	S	S	S	S	S	S	S	non-ESBL	non-CTX-M																		FII-s
22427	ERS357393	ERR435519	BSAC	eo665	2003	68.5499	69	D	O17:H18											S	R	S	S	S	S	S	S	S	S	non-ESBL	non-CTX-M															FIB
22428	ERS358201	ERR435475	BSAC	eo666	2003	63.519	46	A	O9:H4											S	S	S	S	S	S	S	S	S	S	non-ESBL	non-CTX-M													B-O		FIB
22429	ERS357394	ERR434804	BSAC	eo667	2003	56.43	131	B2	O25:H4	H30-R	fimH30	gyrA-1a	parC-1a	A	T	T	G	G	G	R	R	S	S	S	S	S	S	S	S	non-ESBL	non-CTX-M														FIA	FIB
22430	ERS357395	ERR435520	BSAC	eo668	2003	76.494	95	B2	O1:H7											S	S	S	S	S	S	S	S	S	S	non-ESBL	non-CTX-M															FIB			FII-s
22431	ERS357396	ERR435063	BSAC	eo669	2003	78.6905	117	F	O24:H4											S	R	S	S	S	S	S	S	S	S	non-ESBL	non-CTX-M															FIB			FII-s
22432	ERS357397	ERR434684	BSAC	eo670	2003	67.044	5440	A	NA:H4											R	R	S	S	S	S	S	S	S	S	non-ESBL	non-CTX-M													B-O		FIB			FII-s
22433	ERS357398	ERR434982	BSAC	eo681	2003	69.8954	131	B2	O25:H4	H30-R	fimH30	gyrA-1A	parC-1a	A	T	T	G	G	G	R	R	S	S	S	S	S	S	S	S	non-ESBL	non-CTX-M														FIA	FIB
22434	ERS357399	ERR434898	BSAC	eo682	2003	113.028	131	B2	O25:H4	H30-Rx	fimH30	gyrA-1AB	parC-1aAB	A	T	T	G	A	G	S	R	S	R	S	S	S	S	S	S	non-ESBL	non-CTX-M														FIA
22435	ERS357374	ERR435325	BSAC	eo683	2003	66.9726	73	B2	O6:H1											S	R	S	S	S	S	S	S	S	S	non-ESBL	non-CTX-M															FIB
22436	ERS357400	ERR434301	BSAC	eo684	2003	63.0964	405	F	O2:H4											S	R	S	S	S	S	S	S	S	S	non-ESBL	non-CTX-M													B-O		FIB			FII-s
22437	ERS357401	ERR439707	BSAC	eo685	2003	63.5249	131	B2	O25:H4	H30-R	fimH22	gyrA-1a	parC-1	T	A	C	A	G	G	S	S	S	S	S	S	S	S	S	S	non-ESBL	non-CTX-M
22438	ERS357402	ERR435521	BSAC	eo686	2003	78.8067	73	B2	O6:H1											S	S	S	S	S	S	S	S	S	S	non-ESBL	non-CTX-M
22439	ERS357403	ERR434805	BSAC	eo687	2003	62.9785	12	B2	O4:H1											S	R	S	S	S	S	S	S	S	S	non-ESBL	non-CTX-M														FIA	FIB
22440	ERS357404	ERR435522	BSAC	eo688	2003	79.0169	73	B2	O6:H1											S	S	S	S	S	S	S	S	S	S	non-ESBL	non-CTX-M															FIB
22441	ERS357405	ERR435064	BSAC	eo689	2003	92.2518	73	B2	O6:H1											S	S	S	S	S	S	S	S	S	S	non-ESBL	non-CTX-M															FIB
22442	ERS357406	ERR435223	BSAC	eo690	2003	73.8676	12	B2	O4:H5											S	R	S	S	S	S	S	S	S	S	non-ESBL	non-CTX-M													B-O		FIB
22443	ERS357407	ERR434685	BSAC	eo691	2003	67.4333	131	B2	O25:H4	H30-R	fimH22	gyrA-1a	parC-1	T	A	C	A	G	G	S	S	S	S	S	S	S	S	S	S	non-ESBL	non-CTX-M															FIB
22444	ERS357408	ERR434686	BSAC	eo692	2003	74.1042	95	B2	O1:H7											S	S	S	S	S	S	S	S	S	S	non-ESBL	non-CTX-M																		FII-s
22445	ERS357573	ERR434495	BSAC	eo693	2003	85.2433	393	F	O15:H12											R	R	S	R	S	S	S	S	S	S	non-ESBL	non-CTX-M														FIA
22446	ERS357409	ERR434983	BSAC	eo694	2003	71.717	648	F	O1:H6											S	R	R	R	R	R	S	S	S	S	ESBL	CTX-M														FIA	FIB
22447	ERS357410	ERR439708	BSAC	eo695	2003	64.2774	14	B2	O75:H5											S	S	S	S	S	S	S	S	S	S	non-ESBL	non-CTX-M															FIB			FII-s
22448	ERS358210	ERR434447	BSAC	eo696	2003	71.7852	59	F	O1:H7											S	S	S	S	S	S	S	S	S	S	non-ESBL	non-CTX-M													B-O
22449	ERS357411	ERR435523	BSAC	eo697	2003	74.0874	393	F	O15:H1											S	R	S	R	S	S	S	S	S	S	non-ESBL	non-CTX-M														FIA
22450	ERS357412	ERR435524	BSAC	eo698	2003	66.8971	73	B2	O6:H1											S	R	S	S	S	S	S	S	S	S	non-ESBL	non-CTX-M														FIA	FIB
22451	ERS357413	ERR439709	BSAC	eo699	2003	68.5081	393	F	O15:H1											R	R	S	R	S	S	S	S	S	R	non-ESBL	non-CTX-M														FIA
22452	ERS358134	ERR435469	BSAC	eo700	2003	75.2957	68	D	NA:H6											R	R	S	R	S	R	S	S	S	S	non-ESBL	non-CTX-M															FIB			FII-s
22453	ERS357414	ERR434984	BSAC	eo711	2003	73.9976	127	B2	O6:H31											S	S	S	S	S	S	S	S	S	S	non-ESBL	non-CTX-M															FIB	FIC
22454	ERS357415	ERR439565	BSAC	eo712	2003	71.6186	80	B2	O75:H7											S	R	S	S	S	S	S	S	S	S	non-ESBL	non-CTX-M
22455	ERS357416	ERR434395	BSAC	eo713	2003	72.1703	127	B2	O6:H31											R	R	S	S	S	S	S	S	S	S	non-ESBL	non-CTX-M															FIB
22456	ERS357417	ERR439710	BSAC	eo714	2003	62.926	73	B2	O25:H1											S	S	S	S	S	S	S	S	S	S	non-ESBL	non-CTX-M
22457	ERS357418	ERR439566	BSAC	eo715	2003	66.7511	73	B2	O2:H1											R	R	S	S	S	S	S	S	S	S	non-ESBL	non-CTX-M
22458	ERS357419	ERR434899	BSAC	eo716	2003	81.5792	73	B2	O6:H1											S	R	S	S	S	S	S	S	S	S	non-ESBL	non-CTX-M
22459	ERS358133	ERR439599	BSAC	eo717	2003	86.3739	1125	B1	O139:H19											S	S	S	S	S	S	S	S	S	S	non-ESBL	non-CTX-M															FIB
22460	ERS357420	ERR435327	BSAC	eo718	2003	67.8681	95	B2	O2:H7											R	R	S	S	S	S	S	S	S	S	non-ESBL	non-CTX-M													B-O		FIB			FII-s
22461	ERS357421	ERR439567	BSAC	eo719	2003	87.477	10	A	NA:H40											S	S	S	S	S	S	S	S	S	S	non-ESBL	non-CTX-M															FIB
22462	ERS357172	ERR434668	BSAC	eo72	2001	77.2756	155	B1	O21:H21											S	R	S	R		S	S	S		S	non-ESBL																FIB
22463	ERS358132	ERR434442	BSAC	eo720	2003	76.5138	69	D	NA:H18											R	R	S	S	S	S	S	S	S	S	non-ESBL	non-CTX-M															FIB
22464	ERS357173	ERR435403	BSAC	eo73	2001	84.0795	95	B2	O2:H7											S	S	S	S		S	S	S		S	non-ESBL																FIB
22465	ERS358211	ERR435192	BSAC	eo74	2001	67.628	144	B2	O16:H6											S	S	S	S		S	S	S		S	non-ESBL																FIB			FII-s
22466	ERS357174	ERR435497	BSAC	eo75	2001	76.848	95	B2	O45:H7											S	S	S	S		S	S	S		S	non-ESBL																FIB			FII-s
22467	ERS357175	ERR434382	BSAC	eo76	2001	82.4429	73	B2	O6:H1											S	S	S	S		S	S	S		S	non-ESBL																FIB
22468	ERS357422	ERR434687	BSAC	eo761	2004	76.0131	73	B2	O6:H1											S	S	S	S	S	S	S	S	S	R	non-ESBL	non-CTX-M
22469	ERS357423	ERR434985	BSAC	eo763	2004	72.5332	73	B2	O22:H1											S	S	S	S	S	R	S	S	S	R	non-ESBL	non-CTX-M
22470	ERS357424	ERR434302	BSAC	eo764	2004	77.0867	73	B2	O6:H1											R	R	S	S	S	S	S	S	S	S	non-ESBL	non-CTX-M														FIA	FIB
22471	ERS357425	ERR434489	BSAC	eo765	2004	87.3776	69	D	O17:H18											S	R	S	S	S	S	S	S	S	I	non-ESBL	non-CTX-M															FIB
22472	ERS357426	ERR434806	BSAC	eo766	2004	58.6727	73	B2	O22:H1											S	S	S	S	S	S	S	S	S	I	non-ESBL	non-CTX-M															FIB
22473	ERS357427	ERR435065	BSAC	eo767	2004	85.8185	73	B2	O6:H1											S	S	S	S	S	S	S	S	S	I	non-ESBL	non-CTX-M															FIB
22474	ERS357428	ERR434807	BSAC	eo768	2004	61.3134	127	B2	O6:H31											S	S	S	R	S	S	S	S	S	S	non-ESBL	non-CTX-M																		FII-s
22475	ERS357429	ERR439711	BSAC	eo769	2004	77.414	131	B2	O25:H4	H30-Rx	fimH30	gyrA-1AB	parC-1aAB	A	T	T	G	A	G	R	R	S	R	S	S	R	S	S	R	non-ESBL	non-CTX-M														FIA
22476	ERS357430	ERR435066	BSAC	eo770	2004	84.1662	73	B2	O6:H1											S	R	S	S	S	S	S	S	S	S	non-ESBL	non-CTX-M															FIB
22477	ERS357176	ERR434477	BSAC	eo80	2001	83.6463	405	F	O102:H6											R	R	S	R		R	S	S		I	non-ESBL																			FII-s
22478	ERS357431	ERR434688	BSAC	eo801	2004	66.727	393	F	O15:H1											R	R	S	R	S	S	S	S	S	R	non-ESBL	non-CTX-M														FIA
22479	ERS357432	ERR434490	BSAC	eo802	2004	100.663	95	B2	O1:H7											S	S	S	S	S	S	S	S	S	I	non-ESBL	non-CTX-M																		FII-s
22480	ERS358131	ERR434736	BSAC	eo803	2004	65.0253	62	F	O7:H45											S	S	S	S	S	S	S	S	S	S	non-ESBL	non-CTX-M															FIB			FII-s
22481	ERS357433	ERR439712	BSAC	eo804	2004	68.7607	131	B2	O25:H4	H30-Rx	fimH30	gyrA-1AB	parC-1aAB	A	T	T	G	A	G	S	S	S	R	S	R	S	S	S	S	non-ESBL	non-CTX-M														FIA
22482	ERS357434	ERR435328	BSAC	eo805	2004	77.1659	10	A	O12:H4											R	R	S	S	S	S	S	S	S	I	non-ESBL	non-CTX-M													B-O
22483	ERS379222	ERR485896	BSAC	eo806	2004	80.0186	73	B2	O6:H1											S	S	S	S	S	S	S	S	S	I	non-ESBL	non-CTX-M															FIB
22484	ERS357435	ERR434986	BSAC	eo806	2004	72.628	127	B2	O6:H31											S	R	S	S	S	S	S	S	S	S	non-ESBL	non-CTX-M															FIB			FII-s
22485	ERS358146	ERR439605	BSAC	eo807	2004	82.2622	390	B2	O18:H7											S	S	S	S	S	S	S	S	S	I	non-ESBL	non-CTX-M															FIB			FII-s
22486	ERS357436	ERR435525	BSAC	eo808	2004	69.4618	73	B2	O6:H1											S	R	S	S	S	S	S	S	S	S	non-ESBL	non-CTX-M
22487	ERS357437	ERR434808	BSAC	eo809	2004	60.4023	5609	B2	O75:H7											S	S	S	S	S	S	S	S	S	I	non-ESBL	non-CTX-M
22488	ERS357438	ERR439713	BSAC	eo810	2004	62.818	144	B2	O16:H6											S	R	S	S	S	S	S	S	S	S	non-ESBL	non-CTX-M													B-O		FIB			FII-s
22489	ERS358202	ERR435382	BSAC	eo811	2004	67.8241	59	F	O1:H7											S	S	S	S	S	S	S	S	S	S	non-ESBL	non-CTX-M															FIB
22490	ERS357439	ERR434809	BSAC	eo812	2004	66.0448	537	B2	O75:H5											S	S	S	S	S	S	S	S	S	I	non-ESBL	non-CTX-M
22491	ERS357440	ERR439568	BSAC	eo813	2004	76.0843	73	B2	O6:H1											S	S	S	S	S	S	S	S	S	R	non-ESBL	non-CTX-M
22492	ERS357441	ERR435067	BSAC	eo814	2004	82.4565	131	B2	O25:H4	H30-Rx	fimH30	gyrA-1AB	parC-1aAB	A	T	T	G	A	G	R	R	S	R	S	S	R	S	S	S	non-ESBL	non-CTX-M														FIA
22493	ERS358145	ERR435374	BSAC	eo815	2004	82.2514	405	F	O102:H6											R	R	S	R	R	R	S	S	S	R	ESBL	non-CTX-M																		FII-s
22494	ERS358144	ERR439604	BSAC	eo816	2004	79.2493	88	A	O8:H4											S	R	S	S	S	S	S	S	S	S	non-ESBL	non-CTX-M															FIB
22495	ERS358143	ERR435276	BSAC	eo817	2004	68.0922	73	B2	O6:H1											S	S	S	S	S	S	S	S	S	S	non-ESBL	non-CTX-M															FIB
22496	ERS357442	ERR434900	BSAC	eo818	2004	75.4389	80	B2	O75:H7											S	S	S	S	S	S	S	S	S	S	non-ESBL	non-CTX-M
22497	ERS357443	ERR434810	BSAC	eo819	2004	66.4727	95	B2	O45:H7											S	S	S	S	S	S	S	S	S	I	non-ESBL	non-CTX-M															FIB			FII-s
22498	ERS357444	ERR435068	BSAC	eo820	2004	81.8835	95	B2	O2:H7											S	S	S	S	S	S	S	S	S	S	non-ESBL	non-CTX-M															FIB			FII-s
22499	ERS358203	ERR435282	BSAC	eo821	2004	72.7122	38	D	O7:H18											S	S	S	S	S	S	S	S	S	R	non-ESBL	non-CTX-M
22500	ERS358142	ERR434443	BSAC	eo822	2004	69.8287	393	F	O15:H12											S	R	S	R	S	S	S	S	S	S	non-ESBL	non-CTX-M														FIA
22501	ERS357445	ERR434987	BSAC	eo823	2004	81.368	131	B2	O25:H4	H30-R	fimH22	gyrA-1A	parC-1	T	A	C	A	G	G	S	R	S	S	S	S	S	S	S	S	non-ESBL	non-CTX-M													B-O		FIB
22502	ERS357446	ERR434988	BSAC	eo824	2004	77.2209	73	B2	O2:H1											R	R	S	S	S	R	S	S	S	R	non-ESBL	non-CTX-M															FIB
22503	ERS357447	ERR434396	BSAC	eo825	2004	80.9564	567	B2	O83:H33											S	R	S	S	S	S	S	S	S	S	non-ESBL	non-CTX-M															FIB			FII-s
22504	ERS357448	ERR435526	BSAC	eo826	2004	66.4219	69	D	O17:H18											S	R	S	S	S	S	S	S	S	I	non-ESBL	non-CTX-M													B-O		FIB
22505	ERS358204	ERR435190	BSAC	eo827	2004	62.282	131	B2	O25:H4	H30-R	fimH30	gyrA-1AB	parC-1aAB	A	T	T	G	G	A	S	R	S	R	S	R	R	S	S	I	non-ESBL	non-CTX-M														FIA	FIB
22506	ERS358141	ERR439603	BSAC	eo828	2004	87.9141	681	B2	O8:H10											S	S	S	S	S	S	S	S	S	I	non-ESBL	non-CTX-M
22507	ERS357449	ERR439569	BSAC	eo829	2004	84.1863	1604	B2	O75:H5											S	R	S	S	S	S	S	S	S	S	non-ESBL	non-CTX-M													B-O
22508	ERS357450	ERR439714	BSAC	eo830	2004	63.1169	393	F	O15:H12											S	S	S	R	S	S	S	S	S	I	non-ESBL	non-CTX-M														FIA
22509	ERS357451	ERR434901	BSAC	eo841	2004	85.7759	95	B2	O45:H7											S	S	S	S	S	S	S	S	S	S	non-ESBL	non-CTX-M
22510	ERS357452	ERR434811	BSAC	eo842	2004	61.2125	73	B2	O6:H1											S	S	S	S	S	S	S	S	S	S	non-ESBL	non-CTX-M
22511	ERS357453	ERR434902	BSAC	eo843	2004	80.5466	537	B2	O75:H5											S	S	S	S	S	S	S	S	S	I	non-ESBL	non-CTX-M
22512	ERS357454	ERR434812	BSAC	eo844	2004	60.8184	12	B2	O4:H1											S	R	S	S	S	S	S	S	S	R	non-ESBL	non-CTX-M													B-O					FII-s
22513	ERS357455	ERR434813	BSAC	eo845	2004	67.7308	95	B2	O1:H7											S	S	S	S	S	S	S	S	S	S	non-ESBL	non-CTX-M															FIB
22514	ERS358140	ERR439602	BSAC	eo847	2004	75.3217	405	F	O2:H4											S	R	S	S	S	R	S	S	S	I	non-ESBL	non-CTX-M															FIB			FII-s
22515	ERS357457	ERR434903	BSAC	eo848	2004	86.7178	961	B2	O4:H5											S	S	S	S	S	S	S	S	S	S	non-ESBL	non-CTX-M
22516	ERS357458	ERR435224	BSAC	eo849	2004	76.1456	95	B2	O2:H7											S	S	S	S	S	S	S	S	S	S	non-ESBL	non-CTX-M															FIB			FII-s
22517	ERS357459	ERR439715	BSAC	eo850	2004	48.3202	69	D	O15:H18											S	R	S	S	S	S	S	S	S	I	non-ESBL	non-CTX-M													B-O		FIB
22518	ERS357460	ERR434397	BSAC	eo881	2004	79.372	69	D	O15:H18											S	S	S	S	S	S	S	S	S	S	non-ESBL	non-CTX-M
22519	ERS357461	ERR439716	BSAC	eo882	2004	58.9397	141	B2	O2:H6											S	S	S	S	S	S	S	S	S	S	non-ESBL	non-CTX-M																		FII-s
22520	ERS357462	ERR434904	BSAC	eo883	2004	76.2297	393	F	O15:H1											S	S	S	R	S	S	S	S	S	S	non-ESBL	non-CTX-M														FIA
22521	ERS357463	ERR439647	BSAC	eo884	2004	62.3984	95	B2	O1:H7											S	R	S	S	S	S	S	S	S	S	non-ESBL	non-CTX-M													B-O		FIB			FII-s
22522	ERS357504	ERR435080	BSAC	eo885	2004	83.2675	1431	B1	NA:H19											S	R	S	S	S	S	S	S	S	S	non-ESBL	non-CTX-M															FIB
22523	ERS357505	ERR435081	BSAC	eo886	2004	79.877	131	B2	O25:H4	H30-Rx	fimH30	gyrA-1AB	parC-1aAB	A	T	T	G	A	G	S	R	S	R	S	S	S	S	S	S	non-ESBL	non-CTX-M															FIB
22524	ERS357506	ERR435129	BSAC	eo887	2004	78.037	550	B2	O75:H5											S	S	S	S	S	S	S	S	S	S	non-ESBL	non-CTX-M																		FII-s
22525	ERS357507	ERR434911	BSAC	eo888	2004	83.3423	567	B2	O83:H33											S	S	S	S	S	S	S	S	S	S	non-ESBL	non-CTX-M																		FII-s
22526	ERS357508	ERR435082	BSAC	eo889	2004	78.9068	393	F	O15:H1											S	S	S	I	S	S	S	S	S	S	non-ESBL	non-CTX-M														FIA	FIB
22527	ERS357509	ERR434912	BSAC	eo890	2004	71.9254	393	F	O15:H1											S	S	S	R	S	S	S	S	S	S	non-ESBL	non-CTX-M														FIA
22528	ERS357177	ERR434383	BSAC	eo91	2001	87.337	144	B2	O16:H6											S	S	S	S		S	S	S		S	non-ESBL																			FII-s
22529	ERS357510	ERR434690	BSAC	eo911	2004	73.0263	131	B2	O25:H4	H30-R	fimH22	gyrA-1a	parC-1	T	A	C	A	G	G	R	R	R	S	R	R	R	S	S	S	ESBL	non-CTX-M															FIB		FII-K	FII-s
22530	ERS357511	ERR439719	BSAC	eo912	2004	86.7278	62	F	O7:H45											R	R	S	S	S	S	S	S	S	S	non-ESBL	non-CTX-M													B-O		FIB
22531	ERS357512	ERR434492	BSAC	eo913	2004	76.8184	12	B2	O21:H5											S	S	S	S	S	S	S	S	S	S	non-ESBL	non-CTX-M														FIA	FIB			FII-s
22532	ERS357513	ERR434493	BSAC	eo914	2004	83.6059	144	B2	O16:H6											S	R	S	S	S	S	S	S	S	S	non-ESBL	non-CTX-M													B-O		FIB			FII-s
22533	ERS357514	ERR435083	BSAC	eo915	2004	85.8106	62	F	O7:H45											S	S	S	S	S	S	S	S	S	S	non-ESBL	non-CTX-M																		FII-s
22534	ERS357515	ERR435084	BSAC	eo916	2004	80.46	117	F	O159:H4											S	R	S	S	S	S	S	S	S	S	non-ESBL	non-CTX-M															FIB
22535	ERS357516	ERR435085	BSAC	eo917	2004	78.1922	349	D	O166:H15											S	S	S	S	S	S	S	S	S	S	non-ESBL	non-CTX-M															FIB
22536	ERS357517	ERR435415	BSAC	eo918	2004	75.596	141	B2	O2:H6											S	S	S	S	S	S	S	S	S	S	non-ESBL	non-CTX-M																		FII-s
22537	ERS357518	ERR434691	BSAC	eo919	2004	65.1485	421	B2	O1:H7											S	S	S	S	S	S	S	S	S	S	non-ESBL	non-CTX-M															FIB			FII-s
22538	ERS357519	ERR434304	BSAC	eo920	2004	88.5863	131	B2	O25:H4	H30-Rx	fimH30	gyrA-1AB	parC-1aAB	A	T	T	G	A	G	R	R	R	R	R	R	S	S	S	S	ESBL	CTX-M
22539	ERS357520	ERR435086	BSAC	eo921	2004	78.9104	73	B2	O2:H1											S	S	S	S	S	S	S	S	S	S	non-ESBL	non-CTX-M
22540	ERS357521	ERR434578	BSAC	eo922	2004	86.7082	73	B2	O6:H1											S	R	S	S	S	S	S	S	S	S	non-ESBL	non-CTX-M															FIB			FII-s
22541	ERS357522	ERR434579	BSAC	eo923	2004	83.963	1946	B2	O15:H7											S	R	S	S	S	S	S	S	S	S	non-ESBL	non-CTX-M															FIB
22542	ERS357491	ERR435074	BSAC	eo924	2004	89.2716	58	B1	O8:H25											S	R	S	S	S	S	S	S	S	S	non-ESBL	non-CTX-M															FIB
22543	ERS357523	ERR439648	BSAC	eo925	2004	60.2695	95	B2	O2:H7											S	S	S	S	S	S	S	S	S	S	non-ESBL	non-CTX-M															FIB			FII-s
22544	ERS357492	ERR435075	BSAC	eo926	2004	90.7589	95	B2	O2:H7											S	S	S	S	S	S	S	S	S	S	non-ESBL	non-CTX-M															FIB			FII-s
22545	ERS357493	ERR435076	BSAC	eo927	2004	84.3828	79	B2	O2:H4											R	R	S	S	S	S	S	S	S	S	non-ESBL	non-CTX-M													B-O		FIB			FII-s
22546	ERS379216	ERR485890	BSAC	eo928	2004	84.305	95	B2	O2:H7											S	S	S	I	S	S	S	S	S	S	non-ESBL	non-CTX-M															FIB			FII-s
22547	ERS357525	ERR434398	BSAC	eo929	2004	78.2388	106	D	O17:H18											S	R	S	S	S	S	S	S	S	S	non-ESBL	non-CTX-M															FIB
22548	ERS358259	ERR439627	BSAC	eo93	2001	79.6006	998	B2	O2:H6											R	R	S	S		R	I	S		R	non-ESBL																			FII-s
22549	ERS357526	ERR434494	BSAC	eo930	2004	92.3609	73	B2	O6:H1											S	S	S	S	S	S	S	S	S	S	non-ESBL	non-CTX-M																		FII-s
22550	ERS357178	ERR435311	BSAC	eo94	2001	73.6915	12	B2	O4:H4											S	S	S	S		S	S	S		S	non-ESBL																			FII-s
22551	ERS357527	ERR434821	BSAC	eo941	2004	71.8464	12	B2	O4:H1											R	R	S	S	S	S	S	S	S	S	non-ESBL	non-CTX-M														FIA	FIB			FII-s
22552	ERS357528	ERR435087	BSAC	eo942	2004	74.3017	131	B2	O25:H4	H30-Rx	fimH30	gyrA-1AB	parC-1aAB	A	T	T	G	A	G	R	R	S	R	R	R	S	S	S	I	ESBL	CTX-M														FIA
22553	ERS357529	ERR434913	BSAC	eo943	2004	83.4519	706	B2	O85:H1											R	R	S	S	S	R	S	S	S	S	non-ESBL	non-CTX-M															FIB
22554	ERS357530	ERR435088	BSAC	eo944	2004	77.1163	131	B2	O25:H4	H30-Rx	fimH30	gyrA-1AB	parC-1aAB	A	T	T	G	A	G	S	S	S	R	S	S	S	S	S	S	non-ESBL	non-CTX-M														FIA
22555	ERS379223	ERR485897	BSAC	eo945	2004	80.7577	12	B2	O4:H1											R	R	S	S	S	S	S	S	S	S	non-ESBL	non-CTX-M													B-O	FIA	FIB			FII-s
22556	ERS357532	ERR435089	BSAC	eo946	2004	77.1662	95	B2	O2:H4											S	S	S	S	S	S	S	S	S	S	non-ESBL	non-CTX-M															FIB			FII-s
22557	ERS357533	ERR434914	BSAC	eo947	2004	90.0573	95	B2	O1:H7											S	S	S	S	S	S	S	S	S	S	non-ESBL	non-CTX-M															FIB			FII-s
22558	ERS357534	ERR434915	BSAC	eo948	2004	70.5309	131	B2	O25:H4	H30-Rx	fimH30	gyrA-1AB	parC-1aAB	A	T	T	G	A	G	R	R	S	R	R	R	S	S	S	S	ESBL	CTX-M														FIA
22559	ERS357535	ERR434994	BSAC	eo949	2004	61.5869	131	B2	NA:H4	H30-Rx	fimH30	gyrA-1AB	parC-1aAB	A	T	T	G	A	G	R	R	S	R	R	R	S	S	S	I	ESBL	CTX-M														FIA
22560	ERS357179	ERR435116	BSAC	eo95	2001	79.0293	126	B2	NA:H5											S	S	S	S		S	S	S		S	non-ESBL																			FII-s
22561	ERS357536	ERR435090	BSAC	eo950	2004	74.8253	73	B2	O2:H1											S	S	S	S	S	S	S	S	S	S	non-ESBL	non-CTX-M
22562	ERS357537	ERR439720	BSAC	eo951	2004	85.2866	491	B2	O54:H45											S	R	S	S	S	R	S	S	S	S	non-ESBL	non-CTX-M															FIB
22563	ERS357538	ERR434916	BSAC	eo952	2004	66.7316	131	B2	O25:H4	H30-R	fimH30	gyrA-1AB	parC-1aAB	A	T	T	G	G	A	R	R	S	R	S	S	S	S	S	S	non-ESBL	non-CTX-M														FIA	FIB
22564	ERS357539	ERR434822	BSAC	eo953	2004	76.9151	421	B2	O1:H7											S	R	S	S	S	S	S	S	S	S	non-ESBL	non-CTX-M													B-O		FIB
22565	ERS357540	ERR439721	BSAC	eo954	2004	73.3888	131	B2	O25:H4	H30-Rx	fimH30	gyrA-1AB	parC-1aAB	A	T	T	G	A	G	R	R	S	R	S	R	S	S	S	R	non-ESBL	non-CTX-M														FIA
22566	ERS357541	ERR434692	BSAC	eo955	2004	70.5659	73	B2	O6:H1											S	S	S	S	S	S	S	S	S	S	non-ESBL	non-CTX-M
22567	ERS357542	ERR434917	BSAC	eo956	2004	67.7555	95	B2	O1:H7											S	S	S	S	S	S	S	S	S	S	non-ESBL	non-CTX-M															FIB			FII-s
22568	ERS357543	ERR434823	BSAC	eo957	2004	83.5528	95	B2	O2:H7											S	R	S	S	S	S	S	S	S	S	non-ESBL	non-CTX-M													B-O		FIB			FII-s
22569	ERS357544	ERR434693	BSAC	eo958	2004	69.4866	141	B2	O2:H6											S	R	S	S	S	S	S	S	S	S	non-ESBL	non-CTX-M															FIB			FII-s
22570	ERS357495	ERR435077	BSAC	eo959	2004	77.204	59	F	O1:H7											S	S	S	S	S	S	S	S	S	S	non-ESBL	non-CTX-M															FIB
22571	ERS357180	ERR435404	BSAC	eo96	2001	72.636	144	B2	O16:H6											S	S	S	S		S	S	S		S	non-ESBL																FIB			FII-s
22572	ERS357545	ERR434694	BSAC	eo960	2004	70.5617	38	D	O1:H15											R	R	S	R	S	R	S	S	S	S	non-ESBL	non-CTX-M														FIA	FIB
22573	ERS357181	ERR435117	BSAC	eo97	2001	70.1024	550	B2	O75:H5											S	S	S	S		S	S	S		S	non-ESBL																FIB			FII-s
22574	ERS357546	ERR434824	BSAC	eo971	2004	84.955	23	A	O78:H4											S	S	S	S	S	S	S	S	S	S	non-ESBL	non-CTX-M															FIB			FII-s
22575	ERS357547	ERR434918	BSAC	eo972	2004	67.3762	144	B2	O16:H6											S	S	S	S	S	S	S	S	S	S	non-ESBL	non-CTX-M															FIB			FII-s
22576	ERS357548	ERR435091	BSAC	eo973	2004	84.2714	2802	F	O113:H5											S	S	S	S	S	S	S	S	S	S	non-ESBL	non-CTX-M
22577	ERS357549	ERR435092	BSAC	eo974	2004	78.6059	73	B2	O6:H1											R	R	S	S	S	S	S	S	S	S	non-ESBL	non-CTX-M
22578	ERS357550	ERR434305	BSAC	eo975	2004	79.1413	73	B2	O2:H1											S	S	S	S	S	S	S	S	S	S	non-ESBL	non-CTX-M
22579	ERS357551	ERR435093	BSAC	eo976	2004	71.8823	372	B2	O6:H31											S	S	S	S	S	S	S	S	S	S	non-ESBL	non-CTX-M																		FII-s
22580	ERS357552	ERR439722	BSAC	eo977	2004	73.2451	131	B2	O25:H4	H30-R	fimH30	gyrA-1AB	parC-1aAB	A	T	T	G	G	A	R	R	R	R	R	R	R	S	S	S	ESBL	CTX-M														FIA	FIB
22581	ERS357553	ERR439649	BSAC	eo978	2004	64.8143	73	B2	O18ac:H1											S	S	S	S	S	S	S	S	S	S	non-ESBL	non-CTX-M															FIB
22582	ERS357554	ERR439723	BSAC	eo979	2004	61.1721	73	B2	O18:H1											S	S	S	S	S	S	S	S	S	S	non-ESBL	non-CTX-M
22583	ERS357182	ERR435118	BSAC	eo98	2001	75.9183	372	B2	O83:H31											S	R	S	S		S	S	S		S	non-ESBL																FIB			FII-s
22584	ERS357555	ERR435130	BSAC	eo980	2004	72.6058	83	B2	O6:H5											R	R	I	S	S	S	S	S	S	R	ESBL	non-CTX-M															FIB
22585	ERS357469	ERR434990	BSAC	eo99	2001	68.5828	88	A	NA:H12											S	S	S	S		S	S	S		S	non-ESBL																FIB
22586	ERS356948	ERR434453	CUH	ECO0219	2010	90.2065	5308	B1	O21:H27											S		S	S	S	S	S		S	S			S	S	S	I	S	S	S	S	S	S	S
22587	ERS356748	ERR434742	CUH	ECO0009	2007	63.4139	5375	D	O166:H15											R		S	S	S	S	S		S	S			S	R	S	I	S	S	S	S	S	S	R
22588	ERS357036	ERR434873	CUH	ECO0304	2011	66.6313	5640	B2	O25:H4											S		S	R	S	S	S		S	S			S	R	S	I	S	S	S	S	S	S	R			FIA	FIB
22589	ERS356913	ERR435043	CUH	ECO0174	2009	86.4467	5430	B2	O75:H7											S		S	S	S	S	S		S	S			S	S	S	S	S	S	S	S	S	S	S							FII-s
22590	ERS357040	ERR435048	CUH	ECO0309	2011	79.6267	5593	D	O51:H24											R		S	S	S	S	S		S	R			S	R	S	R	S	S	S	S	S	S	R				FIB			FII-s
22591	ERS356979	ERR435391	CUH	ECO0251	2010	114.516	5328	B2	O185:H10											R		S	S	S	R	S		S	S			S	R	S	R	S	I	R	S	S	S	S				FIB
22592	ERS356992	ERR435487	CUH	ECO0264	2011	77.6911	5585	B2	NA:H5											S		S	S	S	S	S		S	S			S	S	S	S	S	S	S	S	S	S	S							FII-s
22593	ERS357143	ERR439536	CUH	ECO0423	2012	85.6867	5364	B2	H31											S		S	S	S	S	S		S	S			S	S	S	I	S	S	S	S	S	S	S							FII-s
22594	ERS356741	ERR434259	CUH	ECO0002	2006	103.59	10	A	O162:H9											R		S	R	S	S	S		S	S			S	R	S	I	S	S	S	S	S	S	R
22595	ERS356956	ERR434366	CUH	ECO0228	2010	93.2042	10	A	O8:H4											S		S	S	S	S	S		S	S			S	R	S	S	S	S	S	S	S	S	R		B-O	FIA	FIB
22596	ERS357007	ERR434557	CUH	ECO0279	2011	70.7359	10	A	NA:H2											R		S	S	S	S	S		S	S			S	R	S	S	S	S	S	S	S	S	S		B-O
22597	ERS357130	ERR434560	CUH	ECO0408	2012	89.644	10	A	O107:H27											S		S	S	S	S	S		S	S			S	S	S	S	S	S	S	S	S	S	S
22598	ERS357204	ERR434670	CUH	ECO0364	2012	75.9031	10	A	O15:H4											R		S	S	S	S	S		S	S			S	R	S	I	S	S	S	S	S	S	R		B-O					FII-s
22599	ERS356823	ERR434756	CUH	ECO0084	2008	65.7859	10	A	O16:H48											S		S	S	S	S	S		S	S			S	S	S	S	S	S	S	S	S	S	S				FIB
22600	ERS356743	ERR434739	CUH	ECO0004	2006	78.8342	10	A	O162:H10											S		S	R	S	S	S		S	S			S	R	S	I	S	I	S	S	S	S	R
22601	ERS357011	ERR435109	CUH	ECO0283	2011	69.8577	10	A	O26:H27											R		S	S	S	S	S		S	S			S	R	S	I	S	S	S	S	S	S	R
22602	ERS356881	ERR439634	CUH	ECO0142	2009	64.5344	5606	A	O19:H4											R		S	S	S	S	S		S	S			S	R	S	S	S	S	S	S	S	S	R				FIB
22603	ERS356868	ERR439681	CUH	ECO0129	2009	73.4992	10	A	O9:H9											R		S	S	S	S	S		S	R			S	R	S	I	S	S	S	S	S	S	R				FIB
22604	ERS356867	ERR434769	CUH	ECO0128	2009	59.8536	12	B2	O4:H5											S		S	S	S	S	S		S	S			S	S	S	S	S	S	S	S	S	S	S
22605	ERS357043	ERR434784	CUH	ECO0312	2011	61.8312	12	B2	O4:H1											S		S	S	S	S	S		S	S			S	S	S	S	S	S	S	S	S	S	S							FII-s
22606	ERS356763	ERR434745	CUH	ECO0024	2007	64.4318	12	B2	O4:H5											S		S	S	S	S	S		S	S			S	S	S	S	S	S	S	S	S	S	S
22607	ERS356889	ERR434861	CUH	ECO0150	2009	72.3157	12	B2	O4:H5											S		S	S	S	S	S		S	S			S	S	S	S	S	S	S	S	S	S	S				FIB
22608	ERS357061	ERR434878	CUH	ECO0332	2012	69.5358	5389	B2	O4:H5											S		S	S	S	S	S		S	S			S	R	S	I	S	S	S	S	S	S	R
22609	ERS357063	ERR434879	CUH	ECO0334	2012	76.225	12	B2	O4:H5											S		S	S	S	S	S		S	S			S	R	S	S	S	S	S	S	S	S	S				FIB			FII-s
22610	ERS357108	ERR434889	CUH	ECO0378	2012	139.638	12	B2	O4:H1											R		S	S	S	S	S		S	S			S	R	S	S	S	S	S	S	S	S	S
22611	ERS356849	ERR434944	CUH	ECO0110	2008	68.2425	12	B2	O4:H5											R		S	S	R	R	S		S	S			S	R	I	R	I	S	R	S	S	S	S							FII-s
22612	ERS356760	ERR435027	CUH	ECO0021	2007	89.3968	12	B2	O4:H1											S		S	S	S	S	S		S	S			S	S	S	S	S	S	S	S	S	S	S							FII-s
22613	ERS357202	ERR435059	CUH	ECO0306	2011	81.7164	12	B2	O4:H1											S		S	S	S	S	S		S	S			S	R	S	S	S	S	S	S	S	S	R			FIA
22614	ERS357146	ERR435208	CUH	ECO0427	2012	80.7555	12	B2	O4:H5											S		S	S	S	S	S		S	S			S	R	S	I	S	S	S	S	S	S	S				FIB
22615	ERS357005	ERR435299	CUH	ECO0277	2011	78.6881	12	B2	O4:H1											R		S	S	S	S	I		S	S			S	R	S	S	S	S	S	S	S	I	R		B-O		FIB			FII-s
22616	ERS357081	ERR439533	CUH	ECO0352	2012	92.5796	12	B2	O4:H5											R		S	R	S	S	S		S				S	R	S	R	S	S	S	S	S	S	I				FIB			FII-s
22617	ERS357147	ERR439537	CUH	ECO0429	2012	90.5935	12	B2	O4:H5											S		S	S	S	S	S		S	S			S	S	S	S	S	S	S	S	S	S	S							FII-s
22618	ERS357016	ERR434275	CUH	ECO0288	2011	93.1201	14	B2	O18:H5											S		S	S	S	S	S		S	S			S	S	S	S	S	S	S	S	S	S	S				FIB			FII-s
22619	ERS356872	ERR434657	CUH	ECO0133	2009	75.0943	5484	B2	O1:H7											S		S	S	S	S	S		S	S			S	S	S	S	S	S	S	S	S	S	S		B-O		FIB			FII-s
22620	ERS356822	ERR434755	CUH	ECO0083	2008	61.761	14	B2	O18:H5											S		S	S	S	S	S		S	S			S	S	S	S	S	S	S	S	S	S	S							FII-s
22621	ERS356830	ERR434854	CUH	ECO0091	2008	60.8803	14	B2	O18:H5											S		S	S	S	S	S		S	S			S	S	S	S	S	S	S	S	S	S	S							FII-s
22622	ERS357024	ERR434869	CUH	ECO0191	2010	73.0899	14	B2	O75:H5											S		S	S	S	S	S		S	S			S	S	S	S	S	S	S	S	S	S	R				FIB			FII-s
22623	ERS357072	ERR435056	CUH	ECO0343	2012	86.0537	14	B2	O18:H5											S		S	S	S	S	S		S	S			S	R	S	I	S	S	S	S	S	S	R							FII-s
22624	ERS356774	ERR434932	CUH	ECO0035	2007	73.9009	23	A	O78:H9											S		S	S	S	S	S		S	S			S	R	S	I	S	S	S	S	S	S	S				FIB
22625	ERS357122	ERR435306	CUH	ECO0400	2012	76.1471	23	A	O8:H9											R		S	S	S	S	S		S	S			S	R	S	R	S	S	S	S	S	S	R				FIB
22626	ERS357015	ERR434468	CUH	ECO0287	2011	82.2788	28	B2	O81:H27											S		S	S	S	S	S		S	S			S	S	S	I	S	S	S	S	S	S	S			FIA
22627	ERS357031	ERR434278	CUH	ECO0198	2010	74.7838	38	D	O7:H15											S		S	S	S	S	S		S	S			S	R	S	I	S	S	S	S	S	S	S		B-O		FIB
22628	ERS356954	ERR434455	CUH	ECO0226	2010	81.8341	38	D	NA:H30											R		S	S	S	S	S		S	S			S	R	S	I	S	S	S	S	S	S	R			FIA	FIB
22629	ERS357084	ERR434883	CUH	ECO0355	2012	76.0737	38	D	NA:H30											R		I	S	R	R	S		S	S			S	R	R	R	R	I	R	S	S	S	R							FII-s
22630	ERS357052	ERR435053	CUH	ECO0323	2011	79.9909	38	D	O86:H18											S		S	S	S	S	S		S	S			S	R	S	S	S	S	S	S	S	S	R				FIB			FII-s
22631	ERS357070	ERR435055	CUH	ECO0341	2012	86.0651	38	D	O86:H18											R		S	S	S	S	S		S	R			S	R	S	I	S	S	S	S	S	S	S			FIA	FIB
22632	ERS357112	ERR435112	CUH	ECO0389	2012	76.2046	38	D	NA:H30											S		S	S	S	S	S		S	S			S	R	S	I	S	S	S	S	S	S	R
22633	ERS357013	ERR435396	CUH	ECO0285	2011	81.0858	38	D	O86:H18											R		S	S	S	S	S		S	S			S	R	S	I	S	S	S	S	S	S	R				FIB			FII-s
22634	ERS357060	ERR439690	CUH	ECO0331	2012	64.152	38	D	NA:H30											S		S	S	S	S	S		S	S			S	R	S	I	S	S	S	S	S	S	R				FIB
22635	ERS357018	ERR434374	CUH	ECO0290	2011	83.3489	44	A	O89/O162:H4											R		R	R	R	R	R		S	S			S	R	R	R	I	S	R	S	S	R	R			FIA	FIB
22636	ERS356968	ERR434460	CUH	ECO0240	2010	81.1043	46	A	O9:H4											S		S	S	S	S	S		S	S			S	R	S	I	S	S	S	S	S	S	S				FIB
22637	ERS356810	ERR435032	CUH	ECO0071	2008	102.118	46	A	O9:H4											S		S	S	S	S	S		S	S			S	S	S	S	S	S	S	S	S	S	S
22638	ERS357078	ERR434663	CUH	ECO0349	2012	73.0485	58	B1	O8:H30											R		S	S	S	S	S		S	I			S	R	S	I	S	S	S	S	S	S	R				FIB
22639	ERS357095	ERR434886	CUH	ECO0369	2012	110.593	58	B1	O9:H25											S		S	S	S	S	S		S	S			S	R	S	S	S	S	S	S	S	S	R				FIB
22640	ERS357066	ERR439694	CUH	ECO0337	2012	63.9309	58	B1	O8:H30											S		S	S	S	S	S		S	S			S	R	S	I	S	S	S	S	S	S	R	A-C			FIB			FII-s
22641	ERS356975	ERR434463	CUH	ECO0247	2010	88.8514	59	F	O1:H7											S		S	S	S	S	S		S	S			S	S	S	S	S	S	S	S	S	S	S		B-O		FIB
22642	ERS356982	ERR434553	CUH	ECO0254	2011	87.8686	59	F	O1:H7											S		S	S	S	S	S		S	S			S	S	S	S	S	S	S	S	S	S	S
22643	ERS356863	ERR434656	CUH	ECO0124	2009	75.0198	59	F	O1:H7											S		S	S	S	S	S		S	S			S	S	S	S	S	S	S	S	S	S	S
22644	ERS356794	ERR434846	CUH	ECO0055	2007	72.1949	59	F	O1:H7											S		S	S	S	S	S		S	S			S	S	S	S	S	S	S	S	S	S	S				FIB
22645	ERS357077	ERR434882	CUH	ECO0348	2012	90.1748	59	F	NA:H7											S		S	S	S	S	S		S	S			S	R	S	S	S	S	S	S	S	S	S				FIB
22646	ERS356892	ERR434659	CUH	ECO0153	2009	65.444	62	F	O7:H45											S		S	S	S	S	S		S	S			S	S	S	S	S	S	S	S	S	S	S				FIB			FII-s
22647	ERS356764	ERR434746	CUH	ECO0025	2007	60.9214	62	F	O7:H45											S		S	S	S	S	S		S	S			S	S	S	S	S	S	S	S	S	S	S				FIB
22648	ERS356967	ERR434272	CUH	ECO0239	2010	81.6539	69	D	O15:H18											S		S	S	S	S	S		S	S			S	R	S	S	S	S	S	S	S	S	R				FIB
22649	ERS356934	ERR434549	CUH	ECO0204	2010	74.5399	69	D	O17:H18											S		S	I	S	S	S		S	S			S	R	S	S	S	S	S	S	S	S	R			FIA	FIB
22650	ERS358212	ERR434636	CUH	ECO0379	2012	84.4186	69	D	NA:H18											S		S	S	S	S	S		S	S			S	R	S	S	S	S	S	S	S	S	R				FIB
22651	ERS356993	ERR434555	CUH	ECO0265	2011	75.1871	69	D	O17:H18											S		S	S	S	S	S		S	S			S	R	S	S	S	S	S	S	S	S	R				FIB
22652	ERS356858	ERR434653	CUH	ECO0119	2009	64.8647	69	D	O17:H18											R		S	S	S	S	S		S	S			S	R	S	I	S	S	S	S	S	S	R		B-O
22653	ERS356860	ERR434654	CUH	ECO0121	2009	71.638	69	D	O17:H18											R		S	S	S	S	S		S	S			S	R	S	I	S	S	S	S	S	S	R		B-O		FIB
22654	ERS356747	ERR434645	CUH	ECO0008	2007	69.2642	69	D	O17:H18											R		S	S	S	S	S		S	R			S	R	S	I	S	S	S	S	S	S	R				FIB
22655	ERS356773	ERR434748	CUH	ECO0034	2007	55.6265	69	D	O17:H18											R		S	S	S	S	S		S	S			S	R	S	I	S	S	S	S	S	S	R				FIB
22656	ERS356785	ERR434751	CUH	ECO0046	2007	69.3795	69	D	O17:H18											S		S	S	S	S	S		S	S			S	S	S	S	S	S	S	S	S	S	S
22657	ERS357068	ERR434787	CUH	ECO0339	2012	57.3806	5520	D	O15:H18											S		S	S	S	S	S		S	S			S	R	S	S	S	S	S	S	S	S	S			FIA	FIB
22658	ERS357099	ERR434794	CUH	ECO0303	2011	62.8494	69	D	O17											S		S	S	S	S	S		S	S			S	S	S	S	S	S	S	S	S	S	S				FIB
22659	ERS356820	ERR434851	CUH	ECO0081	2008	68.5121	69	D	O25:H18											S		S	S	S	S	S		S	S			S	R	S	S	S	S	S	S	S	S	R		B-O	FIA
22660	ERS356828	ERR434853	CUH	ECO0089	2008	66.0174	69	D	O17:H18											S		S	S	S	S	S		S	S			S	R	S	S	S	S	S	S	S	S	S			FIA	FIB
22661	ERS356862	ERR434857	CUH	ECO0123	2009	63.2692	69	D	O17:H18											R		S	S	S	S	S		S	S			S	R	S	I	S	S	S	S	S	S	S		B-O	FIA	FIB
22662	ERS356917	ERR434866	CUH	ECO0178	2009	74.946	69	D	O17:H18											S		S	R	S	S	S		S	S			S	S	S	S	S	S	S	S	S	S	R			FIA	FIB
22663	ERS357053	ERR434876	CUH	ECO0324	2011	63.3086	69	D	O17:H18											R		S	S	S	S	S		S	S			S	R	S	I	S	S	S	S	S	S	S		B-O		FIB
22664	ERS357071	ERR434881	CUH	ECO0342	2012	81.1996	69	D	NA:H18											R		S	S	S	S	S		S	S			S	R	S	I	S	S	S	S	S	S	R				FIB
22665	ERS357106	ERR434964	CUH	ECO0384	2012	62.4225	69	D	O17:H18											S		S	S	S	S	S		S	S			S	R	S	S	S	S	S	S	S	S	R				FIB
22666	ERS356776	ERR434933	CUH	ECO0037	2007	68.1658	69	D	O11:H18											S		S	S	S	S	S		S	S			S	R	S	I	S	S	S	S	S	S	R				FIB
22667	ERS356797	ERR434936	CUH	ECO0058	2008	63.9852	69	D	O17:H18											S		S	S	S	S	S		S	S			S	R	S	S	S	S	S	S	S	S	R		B-O		FIB
22668	ERS356782	ERR435029	CUH	ECO0043	2007	77.882	69	D	O17:H18											S		S	R	S	S	S		S	S			S	R	S	S	S	S	S	S	S	S	R			FIA	FIB
22669	ERS357209	ERR435060	CUH	ECO0428	2012	82.5981	69	D	O17:H18											S		S	I	S	S	S		S	S			S	R	S	I	S	S	S	S	S	S	R		B-O		FIB
22670	ERS356988	ERR435199	CUH	ECO0260	2011	74.3542	69	D	O17:H18											S		S	R	S	S	R		S	S			S	R	S	S	S	S	S	S	S	R	R			FIA	FIB
22671	ERS357012	ERR435301	CUH	ECO0284	2011	65.4909	69	D	O17:H18											S		S	S	S	S	S		S	S			S	R	S	I	S	S	S	S	S	S	R				FIB
22672	ERS356951	ERR435295	CUH	ECO0223	2010	69.5449	69	D	O17:H18											S		S	R	S	S	S		S	S			S	S	S	S	S	S	S	S	S	S	R				FIB
22673	ERS358200	ERR435381	CUH	ECO0199	2010	75.7044	69	D	O17:H18											S		S	S	S	S	S		S	S			S	R	S	S	S	S	S	S	S	S	R				FIB
22674	ERS357006	ERR435300	CUH	ECO0278	2011	65.4713	69	D	O17:H18											S		S	S	S	S	S		S	S			S	R	S	I	S	S	S	S	S	S	R		B-O		FIB
22675	ERS356976	ERR435485	CUH	ECO0248	2010	62.9688	69	D	NA:H2											S		S	S	S	S	S		S	S			S	R	S	S	S	S	S	S	S	S	S				FIB
22676	ERS357092	ERR439534	CUH	ECO0363	2012	78.7828	69	D	O17:H18											S		S	S	S	S	S		S	S			S	R	S	S	S	S	S	S	S	S	R				FIB
22677	ERS356796	ERR439630	CUH	ECO0057	2008	56.6689	69	D	O17:H18											S		S	R	S	S	S		S	S			S	S	S	I	S	S	S	S	S	S	R				FIB
22678	ERS356829	ERR439631	CUH	ECO0090	2008	62.3947	69	D	O25:H18											S		S	S	S	S	S		S	S			S	R	S	S	S	S	S	S	S	S	R			FIA
22679	ERS357105	ERR439699	CUH	ECO0383	2012	54.7933	69	D	O17:H18											S		S	S	S	S	S		S	S			S	R	S	I	S	S	S	S	S	S	S		B-O
22680	ERS356938	ERR434270	CUH	ECO0208	2010	75.1345	73	B2	O6:H1											S		S	S	S	S	S		S	S			S	S	S	S	S	S	S	S	S	S	S
22681	ERS357022	ERR434277	CUH	ECO0294	2011	78.172	73	B2	O6:H1											S		S	S	S	S	S		S	S			S	S	S	S	S	S	S	S	S	S	S				FIB
22682	ERS356755	ERR434261	CUH	ECO0016	2007	86.1483	73	B2	O6:H1											R		S	S	S	R	S		S	S			S	R	S	I	S	S	R	S	S	S	R
22683	ERS356873	ERR434264	CUH	ECO0134	2009	88.4356	73	B2	H1											R		I	R	S	R	S		S				I	R	R	R	S	R	R	S	S	R	R
22684	ERS356959	ERR434367	CUH	ECO0231	2010	84.1457	73	B2	O2:H1											S		S	S	S	S	S		S	S			S	R	S	S	S	S	S	S	S	S	S				FIB
22685	ERS357004	ERR434373	CUH	ECO0276	2011	76.3386	73	B2	O2:H1											R		S	S	S	S	S		S	S			S	R	S	I	S	S	S	S	S	S	S				FIB
22686	ERS357136	ERR434378	CUH	ECO0415	2012	76.3416	73	B2	O6:H1											R		S	S	S	S	S		S	S			S	R	S	S	S	S	S	S	S	S	S
22687	ERS356836	ERR434357	CUH	ECO0097	2008	88.7859	73	B2	O6:H1											S		S	S	S	S	I		S	S			I	S	S	I	S	S	S	S	S	I	S				FIB
22688	ERS356970	ERR434461	CUH	ECO0242	2010	92.3763	73	B2	O6:H1											S		S	S	S	S	S		S	S			S	R	S	S	S	S	S	S	S	S	S				FIB
22689	ERS357002	ERR434467	CUH	ECO0274	2011	83.5203	73	B2	O25:H1											S		S	S	S	S	S		S	S			S	R	S	I	S	S	S	S	S	S	S
22690	ERS356924	ERR434451	CUH	ECO0185	2009	85.4788	73	B2	O18:H1											S		S	S	S	S	S		S	S			S	S	S	I	S	S	S	S	S	S	S
22691	ERS357120	ERR434470	CUH	ECO0398	2012	81.4868	73	B2	O6:H1											S		S	S	S	R	S		S	S			S	R	S	I	S	S	R	S	S	S	S
22692	ERS356953	ERR434454	CUH	ECO0225	2010	74.4463	73	B2	O6:H1											S		S	S	S	S	S		S	S			S	R	S	S	S	S	S	S	S	S	S				FIB
22693	ERS356949	ERR434551	CUH	ECO0221	2010	83.8875	73	B2	O6:H1											R		S	S	S	S	S		S	S			S	R	S	I	S	S	S	S	S	S	R
22694	ERS356907	ERR434661	CUH	ECO0168	2009	75.6845	73	B2	O6:H1											R		S	S	S	R	S		S	R			S	R	S	I	S	I	R	S	S	S	S				FIB
22695	ERS356832	ERR434650	CUH	ECO0093	2008	78.6833	73	B2	O6:H1											S		S	S	S	S	S		S	S			S	R	S	I	S	S	S	S	S	S	S
22696	ERS356783	ERR434750	CUH	ECO0044	2007	60.995	73	B2	O6:H1											R		S	I	S	S	S		S	S			S	R	S	I	S	S	S	S	S	S	S			FIA	FIB
22697	ERS356801	ERR434753	CUH	ECO0062	2008	63.5025	73	B2	O18:H1											S		S	S	S	S	S		S	S			S	S	S	S	S	S	S	S	S	S	S				FIB
22698	ERS356812	ERR434754	CUH	ECO0073	2008	61.7811	73	B2	O6:H1											S		S	S	S	S	S		S	S			S	R	S	I	S	S	S	S	S	S	I				FIB
22699	ERS356838	ERR434758	CUH	ECO0099	2008	59.5658	73	B2	O6:H1											S		S	S	S	S	S		S	S			S	R	S	S	S	S	S	S	S	S	S				FIB
22700	ERS356841	ERR434761	CUH	ECO0102	2008	62.7353	73	B2	O6:H1											S		S	S	S	S	S		S	S			S	R	S	S	S	S	S	S	S	S	S				FIB
22701	ERS356851	ERR434765	CUH	ECO0112	2008	64.1247	73	B2	O6:H1											R		S	S	S	R	S		S	S			S	R	S	R	S	I	R	S	S	S	S
22702	ERS356859	ERR434767	CUH	ECO0120	2009	64.7807	73	B2	O6:H1											R		S	S	S	S	S		S	R			S	R	S	I	S	S	S	S	S	S	S				FIB
22703	ERS356893	ERR434774	CUH	ECO0154	2009	56.4578	5253	B2	O6:H1											R		S	S	S	S	S		S	R			S	R	S	I	S	S	S	S	S	S	S
22704	ERS356886	ERR434859	CUH	ECO0147	2009	72.046	73	B2	O2:H1											R		S	S	S	R	S		S	S			S	R	S	R	S	S	R	S	S	S	S
22705	ERS356750	ERR434836	CUH	ECO0011	2007	69.299	5561	B2	O25:H1											S		S	S	S	S	S		S	S			S	S	S	S	S	S	S	S	S	S	S
22706	ERS356921	ERR434867	CUH	ECO0182	2009	65.7795	73	B2	O6:H1											S		S	S	S	S	S		S	S			S	S	S	S	S	S	S	S	S	S	S
22707	ERS356756	ERR434838	CUH	ECO0017	2007	68.6808	5546	B2	O2:H1											S		S	S	S	S	S		S	S			S	S	S	I	S	S	S	S	S	S	S
22708	ERS357089	ERR434884	CUH	ECO0360	2012	99.6931	73	B2	O6:H1											S		S	S	S	S	S		S	S			S	S	S	S	S	S	S	S	S	S	R
22709	ERS357094	ERR434885	CUH	ECO0368	2012	94.2082	73	B2	O6:H1											R		S	S	S	S	S		S	R			S	R	S	R	S	S	S	S	S	S	S							FII-s
22710	ERS357102	ERR434888	CUH	ECO0375	2012	111.639	73	B2	H1											R		S	S	S	S	S		S	S			S	R	S	I	S	S	S	S	S	S	S
22711	ERS357206	ERR434891	CUH	ECO0385	2012	79.6738	73	B2	O25:H1											S		S	S	S	S	S		S	S			S	S	S	S	S	S	S	S	S	S	S
22712	ERS356758	ERR434839	CUH	ECO0019	2007	70.1889	73	B2	O2:H1											S		S	S	S	S	S		S	S			S	S	S	S	S	S	S	S	S	S	S
22713	ERS356784	ERR434842	CUH	ECO0045	2007	74.0195	73	B2	O6:H1											R		S	I	S	S	S		S	S			S	R	S	I	S	S	S	S	S	S	S			FIA	FIB
22714	ERS356786	ERR434843	CUH	ECO0047	2007	71.4281	73	B2	O18:H1											R		S	S	S	S	S		S	S			S	R	S	I	S	S	S	S	S	S	S		B-O
22715	ERS356888	ERR434949	CUH	ECO0149	2009	60.1997	73	B2	O6:H1											S		S	S	S	S	S		S	S			S	S	S	S	S	S	S	S	S	S	S
22716	ERS356909	ERR434952	CUH	ECO0170	2009	64.9345	73	B2	O6:H1											S		S	S	S	S	S		S	S			S	S	S	S	S	S	S	S	S	S	S				FIB
22717	ERS357107	ERR434965	CUH	ECO0376	2012	68.3636	73	B2	O2:H1											S		I	R	R	R	S		S	S			S	R	I	R	S	S	R	S	S	S	R
22718	ERS357110	ERR434966	CUH	ECO0386	2012	67.465	73	B2	O6:H1											S		S	S	S	S	S		S	S			S	S	S	S	S	S	S	S	S	S	S				FIB
22719	ERS356780	ERR434935	CUH	ECO0041	2007	67.7518	73	B2	O18ac:H1											S		S	S	S	S	S		S	S			S	S	S	S	S	S	S	S	S	S	S				FIB
22720	ERS356814	ERR434939	CUH	ECO0075	2008	64.7525	73	B2	O6:H1											S		S	S	S	S	S		S	S			S	S	S	S	S	S	S	S	S	S	S							FII-s
22721	ERS356809	ERR435031	CUH	ECO0070	2008	86.5528	73	B2	O6:H1											S		S	S	S	S	S		S	S			S	S	S	S	S	S	S	S	S	S	S		B-O
22722	ERS356816	ERR435034	CUH	ECO0077	2008	78.9895	73	B2	O6:H1											S		S	S	S	S	S		S	S			S	S	S	S	S	S	S	S	S	S	S
22723	ERS356844	ERR435037	CUH	ECO0105	2008	82.7017	73	B2	O6:H1											S		S	S	S	S	S		S	S			S	S	S	S	S	S	S	S	S	S	S				FIB
22724	ERS356866	ERR435038	CUH	ECO0127	2009	93.5407	73	B2	O6:H1											R		S	S	S	S	S		S	S			S	R	S	S	S	S	S	S	S	S	R
22725	ERS356895	ERR435041	CUH	ECO0156	2009	85.4558	73	B2	O6:H1											R		S	S	S	S	S		S	S			S	R	S	I	S	S	S	S	S	S	R			FIA	FIB
22726	ERS356928	ERR435046	CUH	ECO0189	2010	77.8991	73	B2	O2:H1											S		S	S	S	S	S		S	S			S	S	S	S	S	S	S	S	S	S	S
22727	ERS357030	ERR435111	CUH	ECO0197	2010	70.5031	73	B2	O6:H1											S		S	S	S	S	S		S	S			S	S	S	S	S	S	S	S	S	S	S
22728	ERS357138	ERR435115	CUH	ECO0417	2012	76.0663	73	B2	O6:H1											S		S	S	S	S	S		S	S			S	R	S	S	S	S	S	S	S	S	S
22729	ERS356930	ERR435101	CUH	ECO0200	2010	71.7916	73	B2	O6:H1											S		S	S	S	S	S		S	S			S	S	S	S	S	S	S	S	S	S	S
22730	ERS356939	ERR435102	CUH	ECO0209	2010	79.3564	73	B2	O6:H1											S		S	S	S	S	S		S	S			S	S	S	S	S	S	S	S	S	S	S				FIB
22731	ERS356977	ERR435106	CUH	ECO0249	2010	82.7393	73	B2	O22:H1											S		S	S	S	S	S		S	S			S	S	S	S	S	S	S	S	S	S	S
22732	ERS357001	ERR435108	CUH	ECO0273	2011	69.1191	73	B2	O6:H1											S		S	S	S	S	S		S	S			S	R	S	I	S	S	S	S	S	S	S			FIA	FIB			FII-s
22733	ERS357139	ERR435206	CUH	ECO0418	2012	62.8309	73	B2	O6:H1											S		S	S	S	S	S		S	S			S	R	S	I	S	S	S	S	S	S	S				FIB
22734	ERS357000	ERR435200	CUH	ECO0272	2011	70.2338	73	B2	O2:H1											R		S	S	S	S	S		S	S			S	R	S	I	S	S	S	S	S	S	S				FIB
22735	ERS356901	ERR435292	CUH	ECO0162	2009	79.1349	73	B2	O6:H1											R		S	S	S	S	S		S	R			S	R	S	I	S	S	S	S	S	S	R			FIA	FIB
22736	ERS357131	ERR435398	CUH	ECO0409	2012	69.6959	73	B2	O2:H1											R		S	S	S	S	S		S	S			S	R	S	S	S	S	S	S	S	S	S		B-O
22737	ERS357137	ERR435493	CUH	ECO0416	2012	65.2608	73	B2	O21:H1											S		S	S	S	S	S		S	S			S	S	S	S	S	S	S	S	S	S	S
22738	ERS357020	ERR439637	CUH	ECO0292	2011	49.821	73	B2	O6:H1											R		S	S	S	S	S		S	S			S	R	S	S	S	S	S	S	S	S	S
22739	ERS356803	ERR439676	CUH	ECO0064	2008	67.821	73	B2	O6:H1											S		S	S	S	S	S		S	S			S	S	S	S	S	S	S	S	S	S	S
22740	ERS356817	ERR439677	CUH	ECO0078	2008	72.5136	73	B2	O120:H1											R		S	S	S	S	S		S	R			S	R	S	I	S	S	S	S	S	S	S		B-O
22741	ERS356818	ERR439678	CUH	ECO0079	2008	75.889	73	B2	O18:H1											S		S	S	S	S	S		S	S			S	S	S	S	S	S	S	S	S	S	S				FIB
22742	ERS356882	ERR439683	CUH	ECO0143	2009	64.6229	73	B2	O25:H1											S		S	S	S	S	S		S	S			S	S	S	S	S	S	S	S	S	S	I
22743	ERS356753	ERR439666	CUH	ECO0014	2007	77.2774	73	B2	O6:H1											R		S	S	S	S	S		S	R			S	R	S	I	S	S	S	S	S	S	S			FIA	FIB
22744	ERS356918	ERR439686	CUH	ECO0179	2009	73.5535	73	B2	O6:H1											S		S	S	S	S	S		S	S			S	S	S	S	S	S	S	S	S	S	S
22745	ERS357057	ERR439689	CUH	ECO0328	2012	69.2954	73	B2	O6:H1											S		S	S	S	S	S		S	S			S	S	S	S	S	S	S	S	S	S	S				FIB
22746	ERS357064	ERR439692	CUH	ECO0335	2012	58.1277	73	B2	O6:H1											R		S	S	S	S	S		S	R			S	R	S	R	S	S	S	S	S	S	S				FIB
22747	ERS357079	ERR439697	CUH	ECO0350	2012	56.3822	73	B2	O6:H1											R		S	S	S	S	S		S	R			S	R	S	R	S	S	S	S	S	S	S				FIB
22748	ERS356767	ERR439669	CUH	ECO0028	2007	81.1434	73	B2	O6:H1											S		S	S	S	S	S		S	S			S	S	S	S	S	S	S	S	S	S	S
22749	ERS356885	ERR434773	CUH	ECO0146	2009	65.636	80	B2	O2:H7											S		S	S	S	S	S		S	S			S	S	S	S	S	S	S	S	S	S	S							FII-s
22750	ERS356825	ERR434852	CUH	ECO0086	2008	64.5249	80	B2	O2:H7											S		S	S	S	S	S		S	S			S	S	S	S	S	S	S	S	S	S	S
22751	ERS357028	ERR434871	CUH	ECO0195	2010	66.8436	5351	B2	O75:H7											S		S	S	S	S	S		S	S			S	S	S	I	S	S	S	S	S	S	S
22752	ERS356779	ERR434840	CUH	ECO0040	2007	72.7025	80	B2	O75:H7											S		S	S	S	S	S		S	S			S	R	S	I	S	S	S	S	S	S	S
22753	ERS356908	ERR434951	CUH	ECO0169	2009	62.2157	80	B2	O2:H7											S		S	S	S	S	S		S	S			S	R	S	S	S	S	S	S	S	S	S
22754	ERS356915	ERR434778	CUH	ECO0176	2009	62.8534	88	A	O8:H19											S		S	S	S	S	S		S	S			S	S	S	S	S	S	S	S	S	S	S
22755	ERS356769	ERR434747	CUH	ECO0030	2007	62.087	88	A	O8:H4											S		S	S	S	S	S		S	S			S	S	S	I	S	S	S	S	S	S	S				FIB
22756	ERS356792	ERR434845	CUH	ECO0053	2007	63.9591	88	A	O11:H21											R		S	S	S	S	S		S	S			S	R	S	S	S	S	S	S	S	S	R				FIB
22757	ERS356813	ERR434850	CUH	ECO0074	2008	68.3327	88	A	O9:H9											R		R	R	R	R	S		S	I			S	R	S	R	S	I	R	S	S	S	R				FIB			FII-s
22758	ERS358136	ERR439600	CUH	ECO0412	2012	75.2179	88	A	O8:H4											S		S	S	S	S	S		S	S			S	R	S	I	S	S	S	S	S	S	S				FIB			FII-s
22759	ERS357096	ERR434792	CUH	ECO0370	2012	63.4843	91	B2	O39:H4											S		S	S	S	S	S		S	S			S	S	S	S	S	S	S	S	S	S	S				FIB
22760	ERS357019	ERR434469	CUH	ECO0291	2011	86.2694	93	A	O5:H4											S		S	S	S	S	S		S	S			S	R	S	S	S	S	S	S	S	S	S				FIB
22761	ERS357065	ERR439693	CUH	ECO0336	2012	61.9418	773	A	O21:H52											S		S	R	S	S	S		S	S			S	R	S	S	S	S	S	S	S	S	S
22762	ERS356761	ERR439668	CUH	ECO0022	2007	83.644	93	A	O11:H12											S		S	S	S	S	S		S	S			S	S	S	S	S	S	S	S	S	S	S			FIA	FIB
22763	ERS356984	ERR434273	CUH	ECO0256	2011	84.7558	95	B2	O1:H7											S		S	S	S	S	S		S	S			S	S	S	S	S	S	S	S	S	S	S				FIB			FII-s
22764	ERS356749	ERR434260	CUH	ECO0010	2007	79.2825	95	B2	O1:H7											S		S	S	S	S	S		S	S			S	R	S	S	S	S	S	S	S	S	R				FIB			FII-s
22765	ERS357023	ERR434375	CUH	ECO0295	2011	87.6616	95	B2	O1:H7											S		S	S	S	S	S		S	S			S	S	S	S	S	S	S	S	S	S	S				FIB			FII-s
22766	ERS357128	ERR434376	CUH	ECO0406	2012	83.1182	95	B2	O2:H7											S		S	S	S	S	S		S	S			S	S	S	S	S	S	S	S	S	S	S				FIB			FII-s
22767	ERS356806	ERR434356	CUH	ECO0067	2008	83.3417	95	B2	O1:H7											S		S	S	S	S	S		S	S			S	S	S	S	S	S	S	S	S	S	S				FIB			FII-s
22768	ERS356874	ERR434360	CUH	ECO0135	2009	85.7565	95	B2	O1:H7											S		S	S	S	S	S		S	S			S	R	S	S	S	S	S	S	S	S	S		B-O		FIB			FII-s
22769	ERS356987	ERR434466	CUH	ECO0259	2011	86.3398	95	B2	O25:H4											S		S	S	S	S	S		S	S			S	R	S	S	S	S	S	S	S	S	S				FIB			FII-s
22770	ERS356946	ERR434452	CUH	ECO0217	2010	73.3168	95	B2	O2:H4											R		S	S	S	S	S		S	R			S	R	S	I	S	S	S	S	S	S	S				FIB			FII-s
22771	ERS356962	ERR434458	CUH	ECO0234	2010	89.5273	5678	B2	O2:H7											S		S	S	S	S	S		S	S			S	R	S	S	S	S	S	S	S	S	S		B-O		FIB
22772	ERS356880	ERR434658	CUH	ECO0141	2009	70.2209	95	B2	O2:H7											S		S	S	S	S	S		S	S			S	R	S	S	S	S	S	S	S	S	R				FIB
22773	ERS357027	ERR434662	CUH	ECO0194	2010	71.3124	95	B2	O1:H7											S		S	S	S	S	S		S	S			S	S	S	S	S	S	S	S	S	S	S				FIB			FII-s
22774	ERS357123	ERR434666	CUH	ECO0401	2012	77.7469	95	B2	O1:H7											S		S	S	S	S	S		S	S			S	S	S	S	S	S	S	S	S	S	S				FIB			FII-s
22775	ERS357125	ERR434667	CUH	ECO0403	2012	75.9511	95	B2	O2:H7											R		S	S	S	S	S		S	S			S	R	S	I	S	S	S	S	S	S	S				FIB			FII-s
22776	ERS356766	ERR434647	CUH	ECO0027	2007	69.9251	95	B2	O45:H7											S		S	S	S	S	S		S	S			S	R	S	I	S	S	S	S	S	S	S		B-O		FIB			FII-s
22777	ERS356864	ERR434768	CUH	ECO0125	2009	62.4986	95	B2	O1:H7											R		S	S	S	S	S		S	S			S	R	S	R	S	S	S	S	S	S	S		B-O		FIB			FII-s
22778	ERS356878	ERR434771	CUH	ECO0139	2009	58.54	95	B2	O2:H4											R		S	S	S	S	S		S	S			S	R	S	I	S	S	S	S	S	S	S							FII-s
22779	ERS356762	ERR434744	CUH	ECO0023	2007	62.8809	95	B2	O2:H7											S		S	S	S	S	S		S	S			S	S	S	S	S	S	S	S	S	S	S				FIB			FII-s
22780	ERS356745	ERR434835	CUH	ECO0006	2007	74.2995	95	B2	O1:H7											S		S	S	S	S	S		S	S			S	S	S	S	S	S	S	S	S	S	S				FIB			FII-s
22781	ERS356887	ERR434860	CUH	ECO0148	2009	72.5928	95	B2	O1:H7											S		S	S	S	S	S		S	S			S	S	S	S	S	S	S	S	S	S	S							FII-s
22782	ERS357050	ERR434874	CUH	ECO0320	2011	72.5449	95	B2	O1:H7											S		S	S	S	S	S		S	S			S	S	S	S	S	S	S	S	S	S	S				FIB			FII-s
22783	ERS357109	ERR434890	CUH	ECO0380	2012	158.812	95	B2	O2:H7											S		S	S	S	S	S		S	S			S	R	S	S	S	S	S	S	S	S	S		B-O		FIB			FII-s
22784	ERS356877	ERR434948	CUH	ECO0138	2009	63.5352	95	B2	O18:H7											S		S	S	S	S	S		S	S			S	S	S	S	S	S	S	S	S	S	S				FIB			FII-s
22785	ERS356759	ERR434931	CUH	ECO0020	2007	75.7115	95	B2	O1:H7											S		S	S	S	S	S		S	S			S	R	S	I	S	S	S	S	S	S	R		B-O		FIB			FII-s
22786	ERS357029	ERR434957	CUH	ECO0196	2010	66.2519	95	B2	O1:H7											R		S	S	S	S	S		S	R			S	R	S	I	S	S	S	S	S	S	S				FIB
22787	ERS357046	ERR434959	CUH	ECO0315	2011	69.6774	95	B2	O2:H4											R		S	S	S	S	S		S	S			S	R	S	I	S	S	S	S	S	S	R				FIB			FII-s
22788	ERS356919	ERR435044	CUH	ECO0180	2009	79.9347	95	B2	O1:H7											S		S	S	S	S	S		S	S			S	S	S	S	S	S	S	S	S	S	S		B-O		FIB			FII-s
22789	ERS357045	ERR435049	CUH	ECO0314	2011	100.49	95	B2	O2:H4											R		S	S	S	S	S		S	S			S	R	S	S	S	S	S	S	S	S	S		B-O					FII-s
22790	ERS357047	ERR435050	CUH	ECO0316	2011	80.093	95	B2	O1:H7											S		S	S	S	S	S		S	S			S	R	S	I	S	S	S	S	S	S	S		B-O		FIB			FII-s
22791	ERS357048	ERR435051	CUH	ECO0317	2011	79.1429	95	B2	O2:H7											S		S	S	S	S	S		S	S			S	S	S	S	S	S	S	S	S	S	S		B-O		FIB
22792	ERS357086	ERR435057	CUH	ECO0357	2012	86.283	95	B2	O25:H4											S		S	S	S	S	R		S	S			S	R	S	S	S	S	S	S	S	R	R				FIB
22793	ERS357021	ERR435110	CUH	ECO0293	2011	66.5644	95	B2	O18:H7											S		S	S	S	S	S		S	S			S	R	S	S	S	S	S	S	S	S	R				FIB			FII-s
22794	ERS357121	ERR435114	CUH	ECO0399	2012	80.8992	95	B2	O18:H7											S		S	S	S	S	S		S	S			S	S	S	S	S	S	S	S	S	S	S							FII-s
22795	ERS356963	ERR435104	CUH	ECO0235	2010	80.6056	95	B2	O2:H4											S		S	R	S	S	S		S	S			S	R	S	I	S	S	S	S	S	S	R				FIB			FII-s
22796	ERS356964	ERR435198	CUH	ECO0236	2010	75.0045	95	B2	O1:H7											S		S	S	S	S	S		S	S			S	S	S	S	S	S	S	S	S	S	S				FIB			FII-s
22797	ERS357124	ERR435204	CUH	ECO0402	2012	69.401	95	B2	O1:H7											S		S	S	S	S	S		S	S			S	S	S	S	S	S	S	S	S	S	S				FIB
22798	ERS356932	ERR435388	CUH	ECO0202	2010	103.659	95	B2	O2:H4											S		S	S	S	S	S		S	S			S	S	S	S	S	S	S	S	S	S	S				FIB			FII-s
22799	ERS356989	ERR435393	CUH	ECO0261	2011	113.88	95	B2	O1:H1											S		S	S	S	S	S		S	S			S	S	S	S	S	S	S	S	S	S	S							FII-s
22800	ERS357039	ERR435490	CUH	ECO0308	2011	77.0431	95	B2	O2:H4											S		S	R	S	S	S		S	S			S	R	S	S	S	S	S	S	S	S	R				FIB			FII-s
22801	ERS357113	ERR435492	CUH	ECO0390	2012	61.2616	95	B2	O18:H7											R		I	S	S	R	S		S	S			S	R	I	R	S	I	R	S	S	S	S							FII-s
22802	ERS356852	ERR439632	CUH	ECO0113	2008	61.5471	95	B2	O2:H4											S		S	S	S	S	S		S	S			S	R	S	S	S	S	S	S	S	S	R				FIB			FII-s
22803	ERS356802	ERR439675	CUH	ECO0063	2008	57.4494	95	B2	O1:H7											S		S	S	S	S	S		S	S			S	R	S	S	S	S	S	S	S	S	S				FIB			FII-s
22804	ERS356821	ERR439679	CUH	ECO0082	2008	79.2194	95	B2	O2:H7											S		S	S	S	S	S		S	S			S	S	S	S	S	S	S	S	S	S	S				FIB			FII-s
22805	ERS356870	ERR439682	CUH	ECO0131	2009	64.8734	95	B2	O2:H7											R		S	S	S	S	S		S	S			S	R	S	S	S	S	S	S	S	S	S		B-O		FIB			FII-s
22806	ERS356899	ERR439684	CUH	ECO0160	2009	70.5793	95	B2	O1:H7											S		S	S	S	S	S		S	S			S	S	S	S	S	S	S	S	S	S	S							FII-s
22807	ERS357041	ERR439687	CUH	ECO0310	2011	79.4179	95	B2	O1:H7											S		S	S	S	S	S		S	S			S	R	S	S	S	S	S	S	S	S	R		B-O
22808	ERS357055	ERR439688	CUH	ECO0326	2012	72.9172	95	B2	O1:H7											S		S	S	S	S	S		S	S			S	S	S	S	S	S	S	S	S	S	S				FIB			FII-s
22809	ERS357073	ERR439696	CUH	ECO0344	2012	60.6259	95	B2	O18:H7											S		S	S	S	S	S		S	S			S	S	S	I	S	S	S	S	S	S	S				FIB			FII-s
22810	ERS357087	ERR439698	CUH	ECO0358	2012	60.7581	95	B2	O2:H4											S		S	R	S	S	S		S	S			S	R	S	S	S	S	S	S	S	S	R				FIB			FII-s
22811	ERS356856	ERR439680	CUH	ECO0117	2009	85.6347	101	B1	O86:H51											S		S	S	S	S	S		S	S			S	S	S	S	S	S	S	S	S	S	S
22812	ERS356854	ERR439633	CUH	ECO0115	2009	61.925	104	B2	O22:H1											R		S	S	S	S	S		S	S			S	R	S	I	S	S	S	S	S	S	S
22813	ERS356808	ERR434849	CUH	ECO0069	2008	67.0618	115	F	O2:H9											S		S	R	S	S	S		S	S			S	R	S	I	S	S	S	S	S	S	R				FIB
22814	ERS356861	ERR434655	CUH	ECO0122	2009	78.0612	117	F	O85:H4											S		S	S	R	R	S		S	S			S	R	I	R	S	S	R	S	S	S	R							FII-s
22815	ERS356922	ERR434954	CUH	ECO0183	2009	66.8142	117	F	O24:H4											S		S	S	S	S	S		S	S			S	R	S	S	S	S	S	S	S	S	R				FIB
22816	ERS356991	ERR434371	CUH	ECO0263	2011	77.9915	127	B2	O6:H31											S		S	S	S	S	S		S	S			S	S	S	S	S	S	S	S	S	S	S				FIB			FII-s
22817	ERS356957	ERR434456	CUH	ECO0229	2010	87.0139	127	B2	O6:H31											S		S	S	S	S	S		S	S			S	S	S	S	S	S	S	S	S	S	S				FIB			FII-s
22818	ERS356847	ERR434652	CUH	ECO0108	2008	66.625	127	B2	O6:H31											S		S	S	S	S	S		S	S			S	S	S	S	S	S	S	S	S	S	S				FIB			FII-s
22819	ERS356742	ERR434644	CUH	ECO0003	2006	69.3822	127	B2	O6:H31											S		S	S	S	S	S		S	S			S	S	S	S	S	S	S	S	S	S	S
22820	ERS356839	ERR434759	CUH	ECO0100	2008	62.2144	127	B2	O6:H31											S		S	S	S	S	S		S	S			S	S	S	S	S	S	S	S	S	S	S				FIB
22821	ERS357076	ERR434789	CUH	ECO0347	2012	58.4022	127	B2	O6:H31											S		S	S	S	S	S		S	S			S	R	S	S	S	S	S	S	S	S	S		B-O					FII-s
22822	ERS357097	ERR434793	CUH	ECO0371	2012	63.7068	127	B2	O6:H31											S		S	S	S	S	S		S	S			S	S	S	S	S	S	S	S	S	S	S							FII-s
22823	ERS356891	ERR434862	CUH	ECO0152	2009	72.802	127	B2	O6:H31											S		S	S	S	S	S		S	S			S	R	S	S	S	S	S	S	S	S	S				FIB			FII-s
22824	ERS356751	ERR434837	CUH	ECO0012	2007	77.4133	127	B2	O6:H31											S		S	S	S	S	S		S	S			S	S	S	S	S	S	S	S	S	S	S							FII-s
22825	ERS356883	ERR435039	CUH	ECO0144	2009	83.2547	127	B2	O6:H31											R		S	S	S	R	S		S	S			S	R	S	I	S	S	R	S	S	S	S				FIB			FII-s
22826	ERS357100	ERR435491	CUH	ECO0373	2012	77.5308	127	B2	O6:H31											S		S	S	S	S	S		S	S			S	S	S	S	S	S	S	S	S	S	S
22827	ERS357069	ERR439695	CUH	ECO0340	2012	66.9501	127	B2	O6:H31											S		S	S	S	S	S		S	S			S	R	S	S	S	S	S	S	S	S	R							FII-s
22828	ERS357132	ERR435205	CUH	ECO0410	2012	66.772	129	B1	O81:H27											S		S	S	S	S	S		S	S			S	S	S	I	S	S	S	S	S	S	S			FIA	FIB
22829	ERS356935	ERR434269	CUH	ECO0205	2010	73.0001	131	B2	O25:H4	H30-Rx	fimH30	gyrA-1AB	parC-1aAB	A	T	T	G	A	G	R		S	R	S	S	S		S	S			S	R	S	I	S	S	S	S	S	S	R			FIA
22830	ERS356941	ERR434271	CUH	ECO0211	2010	78.8538	131	B2	O25:H4	H30-Rx	fimH30	gyrA-1AB	parC-1aAB	A	T	T	G	A	G	R		S	R	S	S	S		S	S			S	R	S	I	S	S	S	S	S	S	S			FIA				FII-s
22831	ERS357117	ERR434280	CUH	ECO0395	2012	80.357	131	B2	O25:H4	H30-Rx	fimH30	gyrA-1AB	parC-1aAB	A	T	T	G	A	G	S		S	R	S	R	S		S	S			S	S	S	I	S	I	R	S	S	S	S			FIA	FIB
22832	ERS357141	ERR434282	CUH	ECO0420	2012	81.4075	131	B2	O25:H4	H30-Rx	fimH30	gyrA-1AB	parC-1aAB	A	T	T	G	A	G	R		R	R	R	R	R		S	S			I	R	R	R	R	S	R	S	S	R	R			FIA	FIB
22833	ERS357205	ERR434286	CUH	ECO0366	2012	78.1017	5432	B2	O16:H5		fimH41	gyrA-1a	parC-1b							S		S	S	S	S	S		S	S			S	R	S	I	S	S	S	S	S	S	S			FIA
22834	ERS356879	ERR434265	CUH	ECO0140	2009	82.7092	131	B2	O25:H4	H30-Rx	fimH30	gyrA-1AB	parC-1aAB	A	T	T	G	A	G	S		S	R	S	S	S		S	S			S	R	S	S	S	S	S	S	S	S	S			FIA
22835	ERS356896	ERR434266	CUH	ECO0157	2009	97.0347	5387	B2	NA:H4		fimH30	gyrA-1AB	parC-1aAB							R		S	R	S	R	R		S	S			S	R	S	I	S	S	R	S	S	R	S			FIA	FIB
22836	ERS356950	ERR434365	CUH	ECO0222	2010	89.2576	131	B2	O25:H4	H30-R	finH27	gyrA-1A	parC-1	T	A	T	G	G	G	R		S	S	S	R	R		S	S			S	R	S	R	S	I	R	S	S	R	R							FII-s
22837	ERS356965	ERR434368	CUH	ECO0237	2010	79.6833	131	B2	O25:H4	H30-Rx	fimH30	gyrA-1AB	parC-1aAB	A	T	T	G	A	G	R		S	R	S	S	R		S	R			S	R	S	I	S	S	S	S	S	I	R			FIA	FIB
22838	ERS356972	ERR434370	CUH	ECO0244	2010	78.8185	131	B2	O25:H4	H30-R	fimH30	gyrA-1AB	parC-1aAB	A	T	T	G	G	A	R		S	R	S	S	S		S	I			S	R	S	I	S	S	S	S	S	S	S			FIA	FIB
22839	ERS357135	ERR434377	CUH	ECO0414	2012	82.516	131	B2	O16:H5	H30-R	fimH41	gyrA-1A	parC-1b	T	A	C	A	G	G	S		S	S	S	S	S		S	S			S	R	S	I	S	S	S	S	S	S	R				FIB
22840	ERS356931	ERR434361	CUH	ECO0201	2010	95.5957	131	B2	O16:H5	H30-R	fimH41	gyrA-1a	parC-1b	T	A	C	A	G	G	S		S	S	S	S	S		S	S			S	S	S	I	S	S	S	S	S	S	S				FIB
22841	ERS356971	ERR434462	CUH	ECO0243	2010	86.9346	131	B2	O25:H4	H30-Rx	fimH30	gyrA-1AB	parC-1aAB	A	T	T	G	A	G	R		I	R	R	R	R		S	S			I	R	R	R	I	S	R	S	S	R	R			FIA
22842	ERS357126	ERR434471	CUH	ECO0404	2012	83.6342	131	B2	O25:H4	H30-Rx	fimH30	gyrA-1AB	parC-1aAB	A	T	T	G	A	G	R		S	R	S	S	S		S	R			S	R	S	I	S	S	S	S	S	R	R			FIA	FIB
22843	ERS357129	ERR434472	CUH	ECO0407	2012	93.6455	131	B2	O25:H4	H30-R	fimH30	gyrA-1AB	parC-1aAB	A	T	T	G	G	A	S		I	R	R	R	S		S	S			S	R	I	R	S	S	R	S	S	S	R			FIA	FIB
22844	ERS357133	ERR434473	CUH	ECO0411	2012	85.0754	131	B2	O25:H4	H30-Rx	fimH30	gyrA-1AB	parC-1aAB	A	T	T	G	A	G	R		I	R	R	R	S		S	S			R	R	I	R	S	S	R	S	S	R	R			FIA
22845	ERS356961	ERR434457	CUH	ECO0233	2010	102.745	131	B2	O16:H5	H30-R	fimH41	gyrA-1A	parC-1b	T	A	C	A	G	G	S		S	S	S	S	S		S	S			S	R	S	I	S	S	S	S	S	S	R				FIB
22846	ERS356947	ERR434550	CUH	ECO0218	2010	78.5139	131	B2	O25:H4	H30-Rx	fimH30	gyrA-1AB	parC-1aAB	A	T	T	G	A	G	S		S	R	S	S	S		S	S			S	S	S	S	S	S	S	S	S	S	S
22847	ERS358137	ERR434632	CUH	ECO0297	2011	85.7947	131	B2	O25:H4	H30-R	fimH30	gyrA-1AB	parC-1aAB	A	T	T	G	G	A	S		S	R	S	S	S		S	S			S	R	S	I	S	S	S	S	S	S	S			FIA	FIB
22848	ERS356986	ERR434554	CUH	ECO0258	2011	97.6835	131	B2	O25:H4	H30-R	fimH22	gyrA-1a	parC-1	T	A	C	A	G	G	S		S	S	S	S	S		S	S			S	S	S	I	S	S	S	S	S	S	S				FIB
22849	ERS356902	ERR434660	CUH	ECO0163	2009	69.5113	131	B2	O25:H4	H30-Rx	fimH30	gyrA-1AB	parC-1aAB	A	T	T	G	A	G	R		S	R	R	R	S		S	S			I	R	S	R	S	S	R	S	S	R	R			FIA
22850	ERS357082	ERR434664	CUH	ECO0353	2012	74.601	131	B2	O25:H4	H30-R	fimH41	gyrA-1a	parC-1b	T	A	C	A	G	G	S		S	S	S	S	S		S	S			S	S	S	S	S	S	S	S	S	S	S
22851	ERS356826	ERR434649	CUH	ECO0087	2008	73.0911	131	B2	O25:H4	H30-R	fimH22	gyrA-1a	parC-1	T	A	C	A	G	G	S		S	S	S	S	S		S	S			S	S	S	I	S	S	S	S	S	S	S
22852	ERS356775	ERR434749	CUH	ECO0036	2007	55.4145	131	B2	O25:H4	H30-R	fimH30	gyrA-1AB	parC-1aAB	A	T	T	G	G	A	R		S	R	S	S	R		S	S			S	R	S	I	S	S	S	S	S	I	R			FIA	FIB
22853	ERS356787	ERR434752	CUH	ECO0048	2007	62.8555	131	B2	O25:H4	H30-Rx	fimH30	gyrA-1AB	parC-1aAB	A	T	T	G	A	G	S		S	R	S	S	S		S	S			S	R	S	I	S	S	S	S	S	S	S			FIA	FIB
22854	ERS356831	ERR434757	CUH	ECO0092	2008	60.4815	131	B2	O25:H4	H30-Rx	fimH30	gyrA-1AB	parC-1aAB	A	T	T	G	A	G	R		S	R	R	R	S		S	S			I	R	S	R	S	S	R	S	S	R	R			FIA
22855	ERS356850	ERR434764	CUH	ECO0111	2008	63.1298	131	B2	O25:H4	H30-Rx	fimH30	gyrA-1AB	parC-1aAB	A	T	T	G	A	G	R		R	R	R	R	S		S	S			S	R	R	R	R	S	R	S	S	R	R			FIA	FIB
22856	ERS356855	ERR434766	CUH	ECO0116	2009	62.1489	131	B2	O25:H4	H30-Rx	fimH30	gyrA-1AB	parC-1aAB	A	T	T	G	A	G	R		I	R	R	R	S		S	S			I	R	R	R	I	S	R	S	S	R	R			FIA
22857	ERS356744	ERR434740	CUH	ECO0005	2007	64.5543	131	B2	O25:H4	H30-Rx	fimH30	gyrA-1AB	parC-1aAB	A	T	T	G	A	G	R		I	R	R	R	S		S	S			S	R	R	R	I	S	R	S	S	R	R			FIA	FIB
22858	ERS356875	ERR434770	CUH	ECO0136	2009	60.7189	131	B2	O25:H4	H30-R	fimH30	gyrA-1AB	parC-1aAB	A	T	T	G	G	A	S		S	S	S	S	S		S	S			S	R	S	S	S	S	S	S	S	S	S			FIA
22859	ERS356916	ERR434779	CUH	ECO0177	2009	57.3327	131	B2	O25:H4	H30-Rx	fimH30	gyrA-1AB	parC-1aAB	A	T	T	G	A	G	S		S	R	S	S	S		S	S			S	S	S	I	S	S	S	S	S	S	R			FIA	FIB
22860	ERS356927	ERR434780	CUH	ECO0188	2010	62.9137	131	B2	O16:H5	H30-R	fimH41	gyrA-1a	parC-1b	T	A	C	A	G	G	S		S	S	S	S	S		S	S			S	R	S	I	S	S	S	S	S	S	S			FIA
22861	ERS357035	ERR434782	CUH	ECO0302	2011	55.2611	131	B2	O25:H4	H30-Rx	fimH30	gyrA-1AB	parC-1aAB	A	T	T	G	A	G	R		I	R	R	R	R		S	S			S	R	R	R	I	S	R	S	S	R	S			FIA	FIB
22862	ERS357075	ERR434788	CUH	ECO0346	2012	60.2213	5494	B2	O16:H5		fimH41	gyrA-1A	parC-1b							S		S	S	S	S	S		S	S			S	R	S	I	S	S	S	S	S	S	R				FIB
22863	ERS357093	ERR434791	CUH	ECO0365	2012	63.5948	131	B2	O25:H4	H30-R	fimH22	gyrA-1a	parC-1	T	A	C	A	G	G	S		S	S	S	S	S		S	S			S	S	S	I	S	S	S	S	S	S	S				FIB
22864	ERS357104	ERR434795	CUH	ECO0382	2012	56.0966	131	B2	O25:H4	H30-R	fimH22	gyrA-1a	parC-1	T	A	C	A	G	G	R		S	S	S	S	S		S	S			S	R	S	I	S	S	S	S	S	S	S				FIB
22865	ERS356752	ERR434743	CUH	ECO0013	2007	64.6685	131	B2	O25:H4	H30-Rx	fimH30	gyrA-1AB	parC-1aAB	A	T	T	G	A	G	R		S	R	S	S	S		S	S			S	R	S	I	S	S	S	S	S	S	R			FIA
22866	ERS356791	ERR434844	CUH	ECO0052	2007	62.6169	131	B2	O18ac:H4	H30-Rx	fimH30	gyrA-1AB	parC-1aAB	A	T	T	G	A	G	R		R	R	R	R	S		S	S			S	R	R	R	R	S	R	S	S	R	R			FIA	FIB
22867	ERS356805	ERR434847	CUH	ECO0066	2008	74.3279	131	B2	O25:H4	H30-Rx	fimH30	gyrA-1AB	parC-1aAB	A	T	T	G	A	G	R		S	R	R	R	S		S	S			I	R	S	R	S	S	R	S	S	R	R			FIA
22868	ERS356857	ERR434856	CUH	ECO0118	2009	72.5442	131	B2	O16:H5	H30-R	fimH41	gyrA-1A	parC-1b	T	A	C	A	G	G	R		R	I	R	R	S		S	S			S	R	I	R	S	R	R	S	S	S	S			FIA	FIB
22869	ERS356925	ERR434868	CUH	ECO0186	2010	62.3597	131	B2	O25:H4	H30-Rx	fimH30	gyrA-1AB	parC-1aAB	A	T	T	G	A	G	S		S	S	S	S	S		S	S			S	S	S	S	S	S	S	S	S	S	S			FIA
22870	ERS357051	ERR434875	CUH	ECO0322	2011	61.3824	131	B2	O25:H4	H30-R	fimH30	gyrA-1AB	parC-1aAB	A	T	T	G	G	A	S		I	R	R	R	S		S	S			S	R	R	R	I	S	R	S	S	S	S			FIA	FIB
22871	ERS357058	ERR434877	CUH	ECO0329	2012	65.2809	131	B2	O25:H4	H30-R	fimH30	gyrA-1AB	parC-1aAB	A	T	T	G	G	A																										FIA	FIB
22872	ERS357098	ERR434887	CUH	ECO0372	2012	119.758	131	B2	O16:H5	H30-R	fimH41	gyrA-1A	parC-1b	T	A	C	A	G	G	S		S	S	S	S	R		S	S			S	R	S	I	S	S	S	S	S	R	S		B-O		FIB
22873	ERS356853	ERR434945	CUH	ECO0114	2009	71.2368	131	B2	O25:H4	H30-Rx	fimH30	gyrA-1AB	parC-1aAB	A	T	T	G	A	G	R		S	R	S	R	S		S	S			I	R	S	I	S	S	R	S	S	R	R			FIA
22874	ERS356865	ERR434946	CUH	ECO0126	2009	67.5837	131	B2	O25:H4	H30-Rx	fimH30	gyrA-1AB	parC-1aAB	A	T	T	G	A	G	S		R	R	S	S	S		S	S			S	R	R	R	S	S	S	S	S	S	R			FIA
22875	ERS356869	ERR434947	CUH	ECO0130	2009	63.9677	131	B2	O25:H4	H30-R	fimH22	gyrA-1a	parC-1	T	A	C	A	G	G	S		S	S	S	S	S		S	S			S	S	S	I	S	S	S	S	S	S	S				FIB
22876	ERS356911	ERR434953	CUH	ECO0172	2009	65.0119	131	B2	O25:H4	H30-R	fimH30	gyrA-1AB	parC-1aAB	A	T	T	G	G	A	R		S	R	S	R	R		S	S			S	R	S	R	S	I	R	S	S	R	R			FIA	FIB
22877	ERS356926	ERR434956	CUH	ECO0187	2010	63.6792	131	B2	O25:H4	H30-Rx	fimH30	gyrA-1AB	parC-1aAB	A	T	T	G	A	G	R		S	R	R	R	S		S	S			I	R	S	R	S	S	R	S	S	R	R			FIA
22878	ERS357074	ERR434960	CUH	ECO0345	2012	68.2066	131	B2	O25:H4	H30-Rx	fimH30	gyrA-1AB	parC-1aAB	A	T	T	G	A	G	R		I	R	R	R	R		S	S			S	R	R	R	I	S	R	S	S	R	R			FIA	FIB
22879	ERS357103	ERR434963	CUH	ECO0381	2012	64.5678	131	B2	O25:H4	H30-Rx	fimH30	gyrA-1AB	parC-1aAB	A	T	T	G	A	G	R		S	R	R	R	S		S	S			I	R	S	R	S	S	R	S	S	R	R			FIA
22880	ERS356800	ERR434937	CUH	ECO0061	2008	62.5967	131	B2	O25:H4	H30-Rx	fimH30	gyrA-1AB	parC-1aAB	A	T	T	G	A	G	S		R	R	R	R	S		S	S			S	R	R	R	I	S	R	S	S	S	R			FIA	FIB
22881	ERS356811	ERR434938	CUH	ECO0072	2008	66.4302	131	B2	O25:H4	H30-R	fimH30	gyrA-1AB	parC-1aAB	A	T	T	G	G	A	R		S	R	S	S	R		S	S			S	R	S	I	S	S	S	S	S	R	R			FIA	FIB
22882	ERS356795	ERR435030	CUH	ECO0056	2007	86.8269	131	B2	O25:H4	H30-Rx	fimH30	gyrA-1AB	parC-1aAB	A	T	T	G	A	G	S		S	R	S	S	S		S	S			S	S	S	I	S	S	S	S	S	S	R			FIA	FIB
22883	ERS357088	ERR435058	CUH	ECO0359	2012	88.7765	131	B2	O25:H4	H30-Rx	fimH30	gyrA-1AB	parC-1aAB	A	T	T	G	A	G	R		R	R	R	R	S		S	S			S	R	R	R	R	S	R	S	S	R	R			FIA	FIB
22884	ERS356958	ERR435103	CUH	ECO0230	2010	78.0378	131	B2	O25:H4	H30-R	fimH30	gyrA-1AB	parC-1aAB	A	T	T	G	G	A	S		S	R	S	S	S		S	S			S	R	S	I	S	S	S	S	S	S	S			FIA	FIB
22885	ERS356998	ERR435107	CUH	ECO0270	2011	78.9279	131	B2	O25:H4	H30-Rx	fimH30	gyrA-1AB	parC-1aAB	A	T	T	G	A	G	R		R	R	R	R	S		S	R			S	R	R	R	R	S	R	S	S	R	R			FIA	FIB
22886	ERS357140	ERR435207	CUH	ECO0419	2012	69.8689	131	B2	O25:H4	H30-R	fimH22	gyrA-1a	parC-1	T	A	C	A	G	G	R		S	S	S	S	S		S	R			S	R	S	I	S	S	S	S	S	S	R				FIB
22887	ERS356945	ERR435197	CUH	ECO0216	2010	68.9938	131	B2	O25:H4	H30-Rx	fimH30	gyrA-1AB	parC-1aAB	A	T	T	G	A	G	R		S	R	S	R	S		S	S			S	R	S	I	S	I	R	S	S	S	R		B-O	FIA
22888	ERS357003	ERR435298	CUH	ECO0275	2011	82.5505	131	B2	O16:H5	H30-R	fimH41	gyrA-1A	parC-1b	T	A	C	A	G	G	R		S	I	S	S	R		S	S			S	R	S	I	S	S	S	S	S	R	R			FIA	FIB
22889	ERS357134	ERR435399	CUH	ECO0413	2012	82.1469	131	B2	O16:H5	H30-R	fimH41	gyrA-1a	parC-1b	T	A	C	A	G	G	S		S	S	S	S	S		S	S			S	S	S	I	S	S	S	S	S	S	R				FIB
22890	ERS356985	ERR435392	CUH	ECO0257	2011	115.989	131	B2	O25:H4	H30-Rx	fimH30	gyrA-1AB	parC-1aAB	A	T	T	G	A	G	R		I	R	R	R	S		S	S			I	R	I	R	S	S	R	S	S	R	R			FIA
22891	ERS357010	ERR435395	CUH	ECO0282	2011	106.858	131	B2	O25:H4	H30-Rx	fimH30	gyrA-1AB	parC-1aAB	A	T	T	G	A	G	S		S	R	S	S	S		S	S			S	R	S	I	S	S	S	S	S	S	R			FIA
22892	ERS357142	ERR435494	CUH	ECO0422	2012	61.5369	131	B2	O25:H4	H30-Rx	fimH30	gyrA-1AB	parC-1aAB	A	T	T	G	A	G	S		R	R	R	R	S		S	S			S	R	R	R	I	S	R	S	S	S	R			FIA	FIB
22893	ERS356952	ERR435484	CUH	ECO0224	2010	72.8663	131	B2	O25:H4	H30-R	fimH22	gyrA-1a	parC-1	T	A	C	A	G	G	S		S	S	S	S	S		S	S			S	S	S	I	S	S	S	S	S	S	S				FIB
22894	ERS357009	ERR435489	CUH	ECO0281	2011	80.9446	131	B2	O16:H5	H30-R	fimH41	gyrA-1AB	parC-3A	T	A	C	A	G	G	S		S	R	S	S	R		S	S			S	R	S	I	S	S	S	S	S	R	S			FIA	FIB
22895	ERS358138	ERR439601	CUH	ECO0296	2011	76.1174	131	B2	O25:H4	H30-R	fimH30	gyrA-1AB	parC-1aAB	A	T	T	G	G	A	R		R	R	R	R	S		S	R			S	R	R	R	S	R	R	S	S	S	S			FIA	FIB
22896	ERS357207	ERR439638	CUH	ECO0387	2012	49.11	131	B2	O25:H4	H30-R	fimH22	gyrA-1a	parC-1	T	A	C	A	G	G	S		S	S	S	S	S		S	S			S	S	S	S	S	S	S	S	S	S	S
22897	ERS356757	ERR439629	CUH	ECO0018	2007	68.7938	131	B2	O16:H5	H30-R	fimH41	gyrA-1A	parC-1b	T	A	C	A	G	G	S		S	S	S	S	R		S	S			S	R	S	I	S	S	S	S	S	I	S				FIB
22898	ERS356910	ERR439635	CUH	ECO0171	2009	61.9017	131	B2	O25:H4	H30-Rx	fimH30	gyrA-1AB	parC-1aAB	A	T	T	G	A	G	R		S	R	S	R	S		S	S			S	R	S	I	S	S	R	S	S	R	R			FIA
22899	ERS356937	ERR439636	CUH	ECO0207	2010	54.4716	131	B2	O25:H4	H30-Rx	fimH30	gyrA-1AB	parC-1aAB	A	T	T	G	A	G	S		S	R	S	S	S		S	S			S	S	S	I	S	S	S	S	S	S	S
22900	ERS356754	ERR439667	CUH	ECO0015	2007	74.5105	131	B2	O25:H4	H30-Rx	fimH30	gyrA-1AB	parC-1aAB	A	T	T	G	A	G	R		S	R	S	S	S		S	S			I	R	S	I	S	S	S	S	S	R	R
22901	ERS356768	ERR439670	CUH	ECO0029	2007	80.5389	131	B2	O25:H4	H30-Rx	fimH30	gyrA-1AB	parC-1aAB	A	T	T	G	A	G	S		S	R	S	S	R		S	S			S	R	S	I	S	S	S	S	S	R	R			FIA	FIB
22902	ERS356790	ERR439672	CUH	ECO0051	2007	84.174	131	B2	O25:H4	H30-Rx	fimH30	gyrA-1AB	parC-1aAB	A	T	T	G	A	G	S		R	R	R	R	S		S	S			S	R	R	R	R	S	R	S	S	S	S
22903	ERS356740	ERR434643	CUH		2006	78.2511	135	B2	O2:H1											S		S	S	S	R	S		S	S			S	S	S	I	S	S	R	S	S	S	S							FII-s
22904	ERS356778	ERR435028	CUH	ECO0039	2007	91.2126	136	B2	O8:H10											S		S	S	S	S	S		S	S			S	S	S	I	S	S	S	S	S	S	S				FIB
22905	ERS356973	ERR435105	CUH	ECO0245	2010	86.4061	141	B2	O2:H6											S		S	S	S	S	S		S	S			S	R	S	S	S	S	S	S	S	S	S							FII-s
22906	ERS356942	ERR434364	CUH	ECO0212	2010	84.114	144	B2	O16:H6											S		S	S	S	S	S		S	S			S	S	S	S	S	S	S	S	S	S	S				FIB			FII-s
22907	ERS357201	ERR434480	CUH	ECO0220	2010	90.3	144	B2	O16:H6											S		S	S	S	S	S		S	S			S	R	S	S	S	S	S	S	S	S	S		B-O		FIB			FII-s
22908	ERS356846	ERR434763	CUH	ECO0107	2008	62.7792	144	B2	O16:H6											S		S	S	S	S	S		S	S			S	S	S	S	S	S	S	S	S	S	S				FIB			FII-s
22909	ERS356884	ERR434772	CUH	ECO0145	2009	55.6279	144	B2	O16:H6											S		S	S	S	S	S		S	S			S	S	S	S	S	S	S	S	S	S	R				FIB
22910	ERS356837	ERR435196	CUH	ECO0098	2008	73.9196	144	B2	O16:H6											S		S	S	S	S	S		S	S			S	R	S	S	S	S	S	S	S	S	S				FIB			FII-s
22911	ERS357145	ERR435400	CUH	ECO0425	2012	83.914	144	B2	O16:H6											S		S	S	S	S	S		S	S			S	R	S	S	S	S	S	S	S	S	S		B-O		FIB
22912	ERS357101	ERR434962	CUH	ECO0374	2012	74.3185	155	B1	NA:H34											S		S	S	S	S	S		S	S			S	R	S	S	S	S	S	S	S	S	S				FIB			FII-s
22913	ERS356834	ERR434943	CUH	ECO0095	2008	71.5953	349	D	O166:H15											R		S	S	S	R	S		S	R			S	R	S	I	S	S	R	S	S	S	R
22914	ERS356969	ERR434369	CUH	ECO0241	2010	83.4792	357	B2	O13/O135:H4											S		S	S	S	S	S		S	S			S	R	S	I	S	S	S	S	S	S	S				FIB	FIC		FII-s
22915	ERS356940	ERR434363	CUH	ECO0210	2010	94.2599	357	B2	O13/O135:H4											S		S	S	S	S	S		S	S			S	S	S	I	S	S	S	S	S	S	S							FII-s
22916	ERS357144	ERR434474	CUH	ECO0424	2012	95.4219	357	B2	O13/O135:H4											S		S	S	S	S	S		S	S			S	S	S	I	S	S	S	S	S	S	S							FII-s
22917	ERS356996	ERR434556	CUH	ECO0268	2011	76.8935	357	B2	O13/O135:H4											S		S	S	S	R	S		S	S			S	S	S	I	S	S	R	S	S	S	S				FIB	FIC		FII-s
22918	ERS356894	ERR434775	CUH	ECO0155	2009	65.5008	357	B2	O13/O135:H4											S		S	S	S	S	S		S	S			S	S	S	I	S	S	S	S	S	S	S				FIB	FIC		FII-s
22919	ERS357059	ERR435304	CUH	ECO0330	2012	82.7172	357	B2	O13/O135:H4											S		S	S	S	S	S		S	S			S	S	S	I	S	S	S	S	S	S	S				FIB	FIC		FII-s
22920	ERS357115	ERR435397	CUH	ECO0393	2012	80.47	357	B2	O13/O135:H4											S		S	S	S	S	S		S	S			S	S	S	I	S	S	S	S	S	S	S					FIC		FII-s
22921	ERS356799	ERR439674	CUH	ECO0060	2008	63.098	357	B2	O13/O135:H4											S		S	S	S	S	S		S	S			S	S	S	I	S	S	S	S	S	S	S				FIB	FIC		FII-s
22922	ERS356995	ERR434274	CUH	ECO0267	2011	94.3946	361	A	O9:H30											R		S	R	S	R	R		S	I			S	R	S	I	S	S	R	S	S	R	R			FIA	FIB
22923	ERS356920	ERR435045	CUH	ECO0181	2009	77.97	372	B2	O83:H31											S		S	S	S	S	S		S	S			S	R	S	S	S	S	S	S	S	S	R
22924	ERS357044	ERR434785	CUH	ECO0313	2011	62.4937	390	B2	O18:H7											S		S	S	S	S	S		S	S			S	S	S	S	S	S	S	S	S	S	S							FII-s
22925	ERS356890	ERR435040	CUH	ECO0151	2009	84.0363	390	B2	O18:H7											S		S	S	S	S	S		S	S			S	S	S	S	S	S	S	S	S	S	S							FII-s
22926	ERS356840	ERR434760	CUH	ECO0101	2008	64.0258	393	F	O15:H12											R		S	R	S	S	S		S	S			S	R	S	I	S	S	S	S	S	S	R			FIA
22927	ERS356900	ERR434776	CUH	ECO0161	2009	65.0578	393	F	O15:H1											R		I	R	S	R	S		S	S			S	R	I	R	S	R	R	S	S	S	R			FIA
22928	ERS357085	ERR434961	CUH	ECO0356	2012	71.7817	393	F	O15:H1											S		S	R	S	S	S		S	S			S	R	S	I	S	S	S	S	S	S	R			FIA
22929	ERS356897	ERR435042	CUH	ECO0158	2009	81.0173	393	F	O15:H12											S		S	R	S	S	S		S	S			S	R	S	S	S	S	S	S	S	S	R			FIA
22930	ERS356848	ERR434855	CUH	ECO0109	2008	69.6793	404	B2	O75:H5											S		S	S	S	S	S		S	S			S	R	S	S	S	S	S	S	S	S	S				FIB			FII-s
22931	ERS356824	ERR434941	CUH	ECO0085	2008	58.7188	404	B2	O75:H5											R		S	S	S	S	S		S	S			S	R	S	I	S	S	S	S	S	S	S				FIB			FII-s
22932	ERS356876	ERR434858	CUH	ECO0137	2009	65.4465	405	F	O102:H6											R		S	S	S	R	S		S	S			S	R	S	I	S	S	R	S	S	S	R		B-O		FIB
22933	ERS356819	ERR434940	CUH	ECO0080	2008	58.5422	405	F	O2:H4											S		S	S	S	S	S		S	S			S	S	S	I	S	S	S	S	S	S	S				FIB			FII-s
22934	ERS356777	ERR434934	CUH	ECO0038	2007	63.4119	405	F	O102:H6											S		S	S	S	S	S		S	S			S	R	S	I	S	I	S	S	S	S	S				FIB
22935	ERS356833	ERR435035	CUH	ECO0094	2008	78.073	405	F	O2:H4											S		S	S	S	S	S		S	S			S	R	S	I	S	S	S	S	S	S	R				FIB
22936	ERS357056	ERR435054	CUH	ECO0327	2012	77.3284	405	F	O2:H4											S		S	S	S	S	S		S	S			S	S	S	I	S	S	S	S	S	S	S				FIB			FII-s
22937	ERS356960	ERR435389	CUH	ECO0232	2010	108.821	420	F	O134											S		S	S	S	S	S		S	S			S	S	S	S	S	S	S	S	S	S	S				FIB
22938	ERS358213	ERR434637	CUH	ECO0298	2011	82.1489	421	B2	O2:H4											S		S	S	S	S	S		S	S			S	R	S	S	S	S	S	S	S	S	R				FIB			FII-s
22939	ERS356944	ERR435294	CUH	ECO0215	2010	78.5885	421	B2	O1:H7											S		S	S	S	S	S		S	S			S	S	S	S	S	S	S	S	S	S	S				FIB			FII-s
22940	ERS357017	ERR434276	CUH	ECO0289	2011	80.6012	428	B2	O117:H4											S		S	S	S	S	S		S	S			S	S	S	I	S	S	S	S	S	S	S				FIB
22941	ERS356904	ERR434864	CUH	ECO0165	2009	78.4758	428	B2	O117:H4											S		S	S	S	S	S		S	S			S	S	S	S	S	S	S	S	S	S	S				FIB			FII-s
22942	ERS357034	ERR434872	CUH	ECO0301	2011	67.0075	428	B2	O117:H4											S		S	S	S	S	S		S	S			S	R	S	I	S	S	S	S	S	S	S							FII-s
22943	ERS356978	ERR434552	CUH	ECO0250	2010	88.6185	442	B1	O91:H21											S		S	S	S	S	S		S	S			S	S	S	S	S	S	S	S	S	S	S				FIB
22944	ERS357090	ERR434665	CUH	ECO0361	2012	75.1639	448	B1	O8:H8											R		S	R	S	S	S		S				S	R	S	I	S	S	S	S	S	S	S
22945	ERS356788	ERR434263	CUH	ECO0049	2007	76.681	453	B1	O23:H16											S		S	S	S	S	R		S	S			S	R	S	I	S	S	S	S	S	R	R				FIB
22946	ERS356772	ERR434355	CUH	ECO0033	2007	92.5683	453	B1	O23:H16											S		S	R	S	S	S		S	S			S	R	S	I	S	S	S	S	S	S	R				FIB
22947	ERS356966	ERR434459	CUH	ECO0238	2010	86.6963	453	B1	O23:H16											S		S	R	S	S	S		S	S			S	R	S	S	S	S	S	S	S	S	S				FIB
22948	ERS357127	ERR439535	CUH	ECO0405	2012	93.0019	457	F	O11:H25											S		S	S	S	S	S		S	S			S	R	S	I	S	S	S	S	S	S	S
22949	ERS356804	ERR434648	CUH	ECO0065	2008	74.3756	538	B2	O13/O135:H4											S		S	S	S	S	S		S	S			S	S	S	I	S	S	S	S	S	S	S							FII-s
22950	ERS356983	ERR435486	CUH	ECO0255	2011	75.3422	538	B2	O13/O135:H4											R		S	S	S	R	S		S	S			S	R	S	R	S	I	R	S	S	S	S		B-O		FIB	FIC		FII-s
22951	ERS357025	ERR434870	CUH	ECO0192	2010	70.1268	540	A	O9:H30											R		S	S	S	S	S		S	R			S	R	S	I	S	S	S	S	S	S	R				FIB			FII-s
22952	ERS357062	ERR439691	CUH	ECO0333	2012	69.7416	547	B2	NA:H5											S		S	S	S	R	S		I	S			S	R	S	R	S	R	R	S	S	S	S				FIB			FII-s
22953	ERS357118	ERR434281	CUH	ECO0396	2012	80.6663	550	B2	O75:H5											S		S	S	S	S	S		S	S			S	S	S	S	S	S	S	S	S	S	S				FIB			FII-s
22954	ERS356999	ERR434372	CUH	ECO0271	2011	84.2264	550	B2	O75:H5											S		S	S	S	S	S		S	S			S	R	S	I	S	S	S	S	S	S	S				FIB			FII-s
22955	ERS356981	ERR434465	CUH	ECO0253	2011	91.7786	550	B2	O75:H5											S		S	S	S	S	S		S	S			S	S	S	S	S	S	S	S	S	S	S							FII-s
22956	ERS357119	ERR435113	CUH	ECO0397	2012	76.7971	550	B2	O75:H5											S		S	S	S	S	S		S	S			S	S	S	S	S	S	S	S	S	S	S							FII-s
22957	ERS357037	ERR435047	CUH	ECO0305	2011	84.6381	567	B2	O83:H33											S		S	S	S	S	S		S	S			S	S	S	S	S	S	S	S	S	S	S				FIB			FII-s
22958	ERS356903	ERR434950	CUH	ECO0164	2009	63.3475	569	B2	O134:NA											S		S	S	S	S	S		S	S			S	S	S	I	S	S	S	S	S	S	S				FIB			FII-s
22959	ERS357049	ERR435052	CUH	ECO0319	2011	89.4131	569	B2	O134:H31											S		S	S	S	S	S		S	S			S	S	S	I	S	S	S	S	S	S	S				FIB			FII-s
22960	ERS357208	ERR435407	CUH	ECO0392	2012	73.6899	624	F	O25:H4											S		S	R	S	S	S		S	S			S	S	S	I	S	S	S	S	S	S	R
22961	ERS356898	ERR434863	CUH	ECO0159	2009	74.0693	625	B2	O6:H7											S		S	S	S	S	S		S	R			S	R	S	I	S	S	S	S	S	S	S				FIB			FII-s
22962	ERS356765	ERR434646	CUH	ECO0026	2007	75.0145	635	A	O11:H25											S		S	S	S	S	S		S	S			S	S	S	S	S	S	S	S	S	S	S
22963	ERS356980	ERR434464	CUH	ECO0252	2010	93.398	646	B2	O22:H5											S		S	S	S	S	S		S	S			S	S	S	I	S	S	S	S	S	S	S							FII-s
22964	ERS357026	ERR434559	CUH	ECO0193	2010	83.9931	648	F	O1:H6											R		S	R	S	R	R		S	S			S	R	S	R	S	I	R	S	S	R	R			FIA	FIB			FII-s
22965	ERS356746	ERR434741	CUH	ECO0007	2007	67.5242	648	F	O45:H45											S		S	R	S	S	S		S	S			S	R	S	I	S	S	S	S	S	S	R			FIA	FIB			FII-s
22966	ERS356815	ERR435033	CUH	ECO0076	2008	84.648	648	F	NA:H6											R		R	R	R	R	R		S	S			I	R	R	R	R	I	R	S	S	R	S
22967	ERS356793	ERR435100	CUH	ECO0054	2007	74.1249	648	F	O1:H6											R		I	R	R	R	S		S	S			S	R	R	R	I	I	R	S	S	S	R			FIA	FIB
22968	ERS356770	ERR439671	CUH	ECO0031	2007	80.5956	648	F	O1:H6											R		S	R	S	R	S		S	R			R	R	S	R	S	I	R	S	S	R	R			FIA	FIB
22969	ERS356955	ERR435296	CUH	ECO0227	2010	81.7098	753	E	O26:H30											R		S	S	S	R	S		S	S			S	R	I	R	S	I	R	S	S	S	S
22970	ERS356923	ERR434955	CUH	ECO0184	2009	71.6123	5576	B1	O108:H2											S		S	S	S	S	S		S	S			S	S	S	S	S	S	S	S	S	S	S							FII-s
22971	ERS356843	ERR435036	CUH	ECO0104	2008	80.3386	963	F	O2:H18											S		R	S	R	R	S		S	S			S	R	R	R	S	S	R	S	S	S	S				FIB
22972	ERS356997	ERR435488	CUH	ECO0269	2011	75.2977	963	F	O2:H18											S		S	S	S	S	S		S	S			S	S	S	I	S	I	S	S	S	S	S				FIB
22973	ERS357083	ERR434790	CUH	ECO0354	2012	71.5776	973	D	O11:H15											S		S	S	S	S	S		S	S			S	S	S	R	S	S	S	S	S	S	S							FII-s
22974	ERS357008	ERR434558	CUH	ECO0280	2011	87.1487	976	A	NA:H19											S		S	S	S	S	S		S	S			S	S	S	S	S	S	S	S	S	S	S				FIB
22975	ERS357033	ERR434781	CUH	ECO0300	2011	57.7724	998	B2	O2:H6											R		S	S	S	S	S		S	S			S	R	S	S	S	S	S	S	S	S	S			FIA
22976	ERS357091	ERR435201	CUH	ECO0362	2012	76.5874	998	B2	O2:H6											R		S	S	S	S	S		S	S			S	R	S	I	S	S	S	S	S	S	R			FIA	FIB			FII-s
22977	ERS356871	ERR434359	CUH	ECO0132	2009	92.3761	5663	D	O8:H15											S		S	S	S	S	S		S	S			S	S	S	S	S	S	S	S	S	S	S
22978	ERS356781	ERR434841	CUH	ECO0042	2007	77.1233	1148	B1	O182:H7											S		S	S	S	S	S		S	S			S	S	S	I	S	S	S	S	S	S	R
22979	ERS356914	ERR434865	CUH	ECO0175	2009	79.9884	5629	B2	NA:H5											S		S	S	S	S	S		S	S			S	S	S	S	S	S	S	S	S	S	S				FIB			FII-s
22980	ERS357111	ERR435202	CUH	ECO0388	2012	78.9737	1170	B2	NA:H4											S		S	S	S	S	S		S	S			S	S	S	S	S	S	S	S	S	S	S				FIB	FIC		FII-s
22981	ERS357114	ERR435305	CUH	ECO0391	2012	77.4189	1193	B2	O75:H5											S		S	R	S	S	R		S	S			S	R	S	S	S	S	S	S	S	R	R			FIA	FIB			FII-s
22982	ERS357038	ERR434958	CUH	ECO0307	2011	76.3555	5589	A	O21:H38											S		S	S	S	S	S		S	S			S	S	S	S	S	S	S	S	S	S	S							FII-s
22983	ERS356845	ERR434358	CUH	ECO0106	2008	84.4628	1431	B1	O9:H10											S		S	R	S	S	S		S	S			S	R	S	S	S	S	S	S	S	S	R				FIB
22984	ERS357042	ERR434783	CUH	ECO0311	2011	62.5709	1431	B1	O8:H19											R		S	R	S	S	S		S	S			S	R	S	I	S	S	S	S	S	S	R				FIB
22985	ERS356771	ERR434262	CUH	ECO0032	2007	85.9086	5338	A	O18ab:H14											S		S	S	S	S	S		S				S	S	S	S	S	S	S	S	S	S	S							FII-s
22986	ERS356798	ERR439673	CUH	ECO0059	2008	69.1758	1485	F	O83:H42											S		S	S	S	S	S		S	S			S	S	S	I	S	S	S	S	S	S	S
22987	ERS357203	ERR434970	CUH	ECO0321	2011	79.7727	1494	B1												S		S	S	S	S	S		S	S			S	S	S	S	S	S	S	S	S	S	S							FII-s
22988	ERS356807	ERR434848	CUH	ECO0068	2008	67.4141	1594	A	O21:H4											S		S	R	S	S	S		S	S			S	S	S	S	S	S	S	S	S	S	R		B-O	FIA
22989	ERS356936	ERR434362	CUH	ECO0206	2010	91.0388	1618	B2	O4:H1											S		S	S	S	S	S		S	S			S	S	S	S	S	S	S	S	S	S	S
22990	ERS356933	ERR434548	CUH	ECO0203	2010	77.7791	1722	F	O1:H25											R		S	S	I	R	S		S	S			S	R	S	R	I	S	R	S	S	S	R				FIB			FII-s
22991	ERS357032	ERR435303	CUH	ECO0299	2011	74.1343	1979	B2	O6:H1											R		S	S	S	S	S		S	S			S	R	S	I	S	S	S	S	S	S	R
22992	ERS356789	ERR434547	CUH	ECO0050	2007	86.2091	2015	B2	O2:H14											S		S	S	S	S	S		S	S			S	S	S	S	S	S	S	S	S	S	S
22993	ERS356906	ERR434267	CUH	ECO0167	2009	85.7642	2067	B1	O54:H2											S		S	S	S	S	S		S	S			S	S	S	S	S	S	S	S	S	S	S
22994	ERS357080	ERR434279	CUH	ECO0351	2012	86.3098	2526	B1	NA:H14											S		S	S	S	S	S		S	S			S	S	S	I	S	S	S	S	S	S	S
22995	ERS356835	ERR434651	CUH	ECO0096	2008	74.7413	2773	B1	O104:H7											S		S	S	S	S	S		S	S			S	S	S	I	S	S	S	S	S	S	S
22996	ERS357116	ERR435203	CUH	ECO0394	2012	76.7619	2802	F	O113:H5											S		S	S	S	S	S		S	S			S	S	S	I	S	S	S	S	S	S	S
22997	ERS356943	ERR435293	CUH	ECO0214	2010	80.2992	2967	A	O148:H30											S		S	S	S	S	S		S	S			S	S	S	I	S	I	S	S	S	S	S
22998	ERS357014	ERR435302	CUH	ECO0286	2011	68.8093	4702	B2	O4:H5											S		S	S	R	R	S		S	S			S	R	I	R	I	S	R	S	S	S	S
22999	ERS356929	ERR434268	CUH	ECO0190	2010	78.7506	223	B1	O159:H21											S		S	S	S	S	S		S	S			S	S	S	I	S	S	S	S	S	S	S
[truncated: 358 more columns]

## Sheet: C. jejuni
id	isolate	country	year	source	species	aspA	glnA	gltA	glyA	pgm	tkt	uncA	ST (MLST)	clonal_complex (MLST)
48	NCTC11168	UK	1977	human stool	Campylobacter jejuni	2	1	5	3	4	1	5	43	ST-21 complex
2686	UoH6538	Finland	2012	chicken	Campylobacter jejuni	4	7	10	4	1	7	1	45	ST-45 complex
2691	UoH6497	Finland	2012	chicken	Campylobacter jejuni	4	7	10	4	1	7	1	45	ST-45 complex
34101	MTVDSCj20	USA	2013	chicken	Campylobacter jejuni	29	7	10	4	42	7	1	8785	ST-45 complex
35290	Cj55037	USA		chicken	Campylobacter jejuni	4	7	10	4	1	7	1	45	ST-45 complex
39846	C0527	UK [Scotland]	2013	chicken	Campylobacter jejuni	4	7	10	4	1	7	1	45	ST-45 complex
39855	C0548	UK [Scotland]	2013	chicken	Campylobacter jejuni	4	7	10	4	1	7	1	45	ST-45 complex
39862	C0559	UK [Scotland]	2013	chicken	Campylobacter jejuni	4	7	10	4	42	7	1	137	ST-45 complex
39952	C0677	UK [Scotland]	2013	chicken	Campylobacter jejuni	4	7	10	4	42	51	1	583	ST-45 complex
40060	S0750	UK [Scotland]	2012	cattle	Campylobacter jejuni	48	7	10	4	1	7	1	11	ST-45 complex
40488	C0752	UK [Scotland]	2013	chicken	Campylobacter jejuni	4	7	10	4	42	51	1	583	ST-45 complex
40952	B0296	UK [Scotland]	2014	cattle	Campylobacter jejuni	4	7	10	4	1	7	1	45	ST-45 complex
41089	C0920	UK [Scotland]	2014	chicken	Campylobacter jejuni	4	7	10	4	1	7	1	45	ST-45 complex
41130	C0962	UK [Scotland]	2014	chicken	Campylobacter jejuni	4	7	10	4	1	7	1	45	ST-45 complex
41535	B0392	UK [Scotland]	2014	cattle	Campylobacter jejuni	4	7	10	4	42	7	1	137	ST-45 complex
41588	B0476	UK [Scotland]	2014	cattle	Campylobacter jejuni	4	7	10	4	1	7	1	45	ST-45 complex
41673	C1047	UK [Scotland]	2014	chicken	Campylobacter jejuni	4	7	10	4	1	7	1	45	ST-45 complex
41677	C1052	UK [Scotland]	2014	chicken	Campylobacter jejuni	4	7	10	4	1	7	1	45	ST-45 complex
41684	C1059	UK [Scotland]	2014	chicken	Campylobacter jejuni	4	7	10	4	1	7	1	45	ST-45 complex
41686	C1061	UK [Scotland]	2014	chicken	Campylobacter jejuni	4	7	10	4	1	7	1	45	ST-45 complex
41687	C1063	UK [Scotland]	2014	chicken	Campylobacter jejuni	4	7	10	4	1	7	1	45	ST-45 complex
41737	C1124	UK [Scotland]	2014	chicken	Campylobacter jejuni	4	7	10	4	1	7	1	45	ST-45 complex
41750	C1144	UK [Scotland]	2014	chicken	Campylobacter jejuni	4	7	10	4	42	51	1	583	ST-45 complex
41751	C1145	UK [Scotland]	2014	chicken	Campylobacter jejuni	4	7	10	4	1	7	1	45	ST-45 complex
41757	C1164	UK [Scotland]	2014	chicken	Campylobacter jejuni	4	7	10	4	42	51	1	583	ST-45 complex
42185	C1013	UK [Scotland]	2014	chicken	Campylobacter jejuni	4	7	10	4	1	7	1	45	ST-45 complex
42263	C1303	UK [Scotland]	2015	chicken	Campylobacter jejuni	4	7	10	4	1	7	1	45	ST-45 complex
42284	C1343	UK [Scotland]	2015	chicken	Campylobacter jejuni	4	7	10	4	1	7	1	45	ST-45 complex
42343	C1419	UK [Scotland]	2015	chicken	Campylobacter jejuni	4	7	10	4	42	51	1	583	ST-45 complex
42398	C1477	UK [Scotland]	2015	chicken	Campylobacter jejuni	4	7	10	4	1	7	1	45	ST-45 complex
42440	C1519	UK [Scotland]	2015	chicken	Campylobacter jejuni	4	7	73	4	1	7	1	845	ST-45 complex
42463	C1542	UK [Scotland]	2015	chicken	Campylobacter jejuni	4	7	10	4	42	51	1	583	ST-45 complex
42630	C0354	UK [Scotland]	2011	chicken	Campylobacter jejuni	4	7	10	4	1	7	1	45	ST-45 complex
42870	S0429	UK [Scotland]	2011	cattle	Campylobacter jejuni	104	7	10	4	1	7	1	1326	ST-45 complex
43406	C0328	UK [Scotland]	2011	chicken	Campylobacter jejuni	4	7	10	4	1	7	1	45	ST-45 complex
43412	C0336	UK [Scotland]	2011	chicken	Campylobacter jejuni	4	7	10	4	42	25	1	538	ST-45 complex
43439	C0400	UK [Scotland]	2012	chicken	Campylobacter jejuni	48	7	10	4	1	7	1	11	ST-45 complex
43462	C0431	UK [Scotland]	2012	chicken	Campylobacter jejuni	4	22	10	4	1	7	1	2197	ST-45 complex
43468	C0439	UK [Scotland]	2012	chicken	Campylobacter jejuni	4	7	10	4	1	7	1	45	ST-45 complex
45968	6539	Finland	2012	chicken	Campylobacter jejuni	48	7	10	4	1	7	1	11	ST-45 complex
45974	6678	Finland	2012	chicken	Campylobacter jejuni	48	7	10	4	1	7	1	11	ST-45 complex
45975	6679	Finland	2012	chicken	Campylobacter jejuni	48	7	10	4	1	7	1	11	ST-45 complex
45976	6680	Finland	2012	chicken	Campylobacter jejuni	48	7	10	4	1	7	1	11	ST-45 complex
45978	6971	Finland	2012	chicken	Campylobacter jejuni	48	7	10	4	1	7	1	11	ST-45 complex
45985	5762	Finland	2012	chicken	Campylobacter jejuni	4	7	10	4	1	7	1	45	ST-45 complex
45987	5913	Finland	2012	chicken	Campylobacter jejuni	4	7	10	4	1	7	1	45	ST-45 complex
45996	6391	Finland	2012	chicken	Campylobacter jejuni	4	7	10	4	1	7	1	45	ST-45 complex
45998	6393	Finland	2012	chicken	Campylobacter jejuni	4	7	10	4	1	7	1	45	ST-45 complex
46000	6497	Finland	2012	chicken	Campylobacter jejuni	4	7	10	4	1	7	1	45	ST-45 complex
46001	6498	Finland	2012	chicken	Campylobacter jejuni	4	7	10	4	1	7	1	45	ST-45 complex
46003	6540	Finland	2012	chicken	Campylobacter jejuni	4	7	10	4	1	7	1	45	ST-45 complex
46008	6546	Finland	2012	chicken	Campylobacter jejuni	4	7	10	4	1	7	1	45	ST-45 complex
46010	7854	Finland	2012	chicken	Campylobacter jejuni	4	7	10	4	1	7	1	45	ST-45 complex
46011	9814	Finland	2012	chicken	Campylobacter jejuni	4	7	10	4	1	7	1	45	ST-45 complex
46014	11962	Finland	2012	chicken	Campylobacter jejuni	4	7	10	4	1	7	1	45	ST-45 complex
46129	2015TE18181	Italy	2015	chicken	Campylobacter jejuni	4	7	10	4	1	7	1	45	ST-45 complex
46130	2015TE18180	Italy	2015	chicken	Campylobacter jejuni	4	7	10	4	1	7	1	45	ST-45 complex
46134	FI27	Estonia	2012	chicken offal or meat	Campylobacter jejuni	48	7	10	4	1	7	1	11	ST-45 complex
46544	CA3	Canada	2011	chicken	Campylobacter jejuni	4	7	10	4	1	7	1	45	ST-45 complex
47255	FI20	Estonia	2012	chicken offal or meat	Campylobacter jejuni	4	7	10	4	1	7	1	45	ST-45 complex
47279	FI47	Lithuania	2012	chicken offal or meat	Campylobacter jejuni	4	7	10	4	42	51	1	583	ST-45 complex
47496	APHAP35	UK		chicken	Campylobacter jejuni	4	7	10	4	1	7	1	45	ST-45 complex
47583	APHAP111	UK		chicken	Campylobacter jejuni	4	7	10	4	42	25	1	538	ST-45 complex
47645	APHAP173	UK		chicken	Campylobacter jejuni	4	7	10	4	42	7	1	137	ST-45 complex
47664	ACP532	UK	2016	chicken	Campylobacter jejuni	4	7	10	4	1	7	1	45	ST-45 complex
48002	3977-08	Finland	2008	chicken	Campylobacter jejuni	4	7	10	4	1	7	1	45	ST-45 complex
48019	2913-08	Finland	2008	chicken	Campylobacter jejuni	4	7	41	4	42	7	1	230	ST-45 complex
48020	5280-04	Finland	2004	chicken	Campylobacter jejuni	4	7	10	4	1	7	1	45	ST-45 complex
48023	5442-04	Finland	2004	chicken	Campylobacter jejuni	4	7	41	4	42	7	1	230	ST-45 complex
48028	5096-04	Finland	2004	chicken	Campylobacter jejuni	4	7	10	4	1	7	1	45	ST-45 complex
50681	ACP294	UK	2016	chicken	Campylobacter jejuni	4	7	10	4	1	7	1	45	ST-45 complex
50765	ACP713	UK	2016	chicken	Campylobacter jejuni	4	7	10	4	42	25	1	538	ST-45 complex
50805	ACP512	UK	2016	chicken	Campylobacter jejuni	4	7	10	4	1	7	1	45	ST-45 complex
51129	ACP1142	UK	2016	chicken	Campylobacter jejuni	4	7	10	4	1	7	1	45	ST-45 complex
51173	ACP236	UK	2016	chicken	Campylobacter jejuni	4	7	10	4	1	7	1	45	ST-45 complex
51201	ACP268	UK	2016	chicken	Campylobacter jejuni	4	7	10	4	1	7	1	45	ST-45 complex
51211	ACP280	UK	2016	chicken	Campylobacter jejuni	4	7	10	4	42	51	1	583	ST-45 complex
51356	ACP921	UK	2016	chicken	Campylobacter jejuni	4	7	10	4	1	7	1	45	ST-45 complex
51477	ACP1267	UK	2016	chicken	Campylobacter jejuni	48	7	10	4	1	7	1	11	ST-45 complex
51527	ACP694	UK	2016	chicken	Campylobacter jejuni	4	7	10	4	1	7	1	45	ST-45 complex
51573	31_S30	Spain	2010	chicken	Campylobacter jejuni	4	7	10	4	1	7	1	45	ST-45 complex
51609	ACP1036	UK	2016	chicken	Campylobacter jejuni	4	7	10	4	1	7	1	45	ST-45 complex
51673	RC429	UK	2012	chicken	Campylobacter jejuni	4	7	10	4	1	7	1	45	ST-45 complex
51696	ACP816	UK	2016	chicken	Campylobacter jejuni	4	7	10	4	1	7	1	45	ST-45 complex
51841	ACP30	UK	2016	chicken	Campylobacter jejuni	4	7	10	4	1	7	1	45	ST-45 complex
51857	ACP68	UK	2016	chicken	Campylobacter jejuni	4	7	10	4	1	7	1	45	ST-45 complex
56605	C1586	UK [Scotland]	2016	chicken	Campylobacter jejuni	4	7	10	4	42	51	1	583	ST-45 complex
56707	C1694	UK [Scotland]	2016	chicken	Campylobacter jejuni	4	7	10	4	1	7	1	45	ST-45 complex
56767	C1754	UK [Scotland]	2016	chicken	Campylobacter jejuni	4	7	10	4	1	7	1	45	ST-45 complex
56834	C1783	UK [Scotland]	2016	chicken	Campylobacter jejuni	4	7	10	4	1	7	1	45	ST-45 complex
56838	C1787	UK [Scotland]	2016	chicken	Campylobacter jejuni	4	7	10	4	1	7	1	45	ST-45 complex
56840	C1789	UK [Scotland]	2016	chicken	Campylobacter jejuni	4	7	10	4	1	7	1	45	ST-45 complex
56850	C1799	UK [Scotland]	2016	chicken	Campylobacter jejuni	4	7	10	4	1	7	1	45	ST-45 complex
56854	C1803	UK [Scotland]	2016	chicken	Campylobacter jejuni	4	7	10	4	1	7	1	45	ST-45 complex
56877	C1826	UK [Scotland]	2016	chicken	Campylobacter jejuni	4	7	10	4	1	7	1	45	ST-45 complex
56879	C1828	UK [Scotland]	2016	chicken	Campylobacter jejuni	4	7	10	4	1	7	1	45	ST-45 complex
56880	C1829	UK [Scotland]	2016	chicken	Campylobacter jejuni	4	7	10	4	1	7	1	45	ST-45 complex
56898	C1847	UK [Scotland]	2016	chicken	Campylobacter jejuni	4	7	10	4	1	7	1	45	ST-45 complex
56900	C1849	UK [Scotland]	2016	chicken	Campylobacter jejuni	4	7	10	4	1	7	1	45	ST-45 complex
56905	C1854	UK [Scotland]	2016	chicken	Campylobacter jejuni	4	7	10	4	1	7	1	45	ST-45 complex
56907	C1856	UK [Scotland]	2016	chicken	Campylobacter jejuni	104	7	10	4	1	7	1	1326	ST-45 complex
56917	C1866	UK [Scotland]	2016	chicken	Campylobacter jejuni	4	7	10	4	42	51	1	583	ST-45 complex
56964	C1914	UK [Scotland]	2016	chicken	Campylobacter jejuni	4	7	10	4	1	7	1	45	ST-45 complex
57050	APHAC132	UK		chicken	Campylobacter jejuni	4	7	10	4	1	7	1	45	ST-45 complex
57051	APHAC133	UK		chicken	Campylobacter jejuni	4	7	10	4	42	7	1	137	ST-45 complex
57090	APHAC173	UK		chicken	Campylobacter jejuni	4	7	10	4	1	7	1	45	ST-45 complex
57773	chick2048	UK	2009	chicken	Campylobacter jejuni	4	7	10	4	1	7	1	45	ST-45 complex
57780	chick2663	UK	2006	chicken offal or meat	Campylobacter jejuni	4	7	10	3	1	7	1	2663	ST-45 complex
57823	SS_046	UK	2005	chicken offal or meat	Campylobacter jejuni	4	7	10	4	42	7	1	137	ST-45 complex
57880	SS_133	UK	2008	chicken	Campylobacter jejuni	4	7	10	4	42	7	1	137	ST-45 complex
57908	SS_177	UK	2008	chicken	Campylobacter jejuni	4	7	10	4	42	7	1	137	ST-45 complex
57912	SS_185	UK	2009	chicken	Campylobacter jejuni	48	7	10	4	1	7	1	11	ST-45 complex
57951	SS_249	UK	2008	chicken offal or meat	Campylobacter jejuni	4	7	10	4	1	7	1	45	ST-45 complex
57957	SS_257	UK	2008	chicken offal or meat	Campylobacter jejuni	4	7	10	4	42	51	1	583	ST-45 complex
57972	SS_280	UK	2005	chicken offal or meat	Campylobacter jejuni	4	7	10	4	1	7	1	45	ST-45 complex
58005	SS_322	UK	2008	chicken offal or meat	Campylobacter jejuni	4	7	10	4	1	7	1	45	ST-45 complex
59047	C2005	UK [Scotland]	2016	chicken	Campylobacter jejuni	4	7	10	4	261	7	145	2120	ST-45 complex
59051	C2009	UK [Scotland]	2016	chicken	Campylobacter jejuni	4	7	10	4	261	7	145	2120	ST-45 complex
60387	124	UK	2003	cattle	Campylobacter jejuni	4	7	10	4	42	7	1	137	ST-45 complex
60388	165	UK	2003	cattle	Campylobacter jejuni	4	7	10	4	42	51	1	583	ST-45 complex
60389	39	UK	2003	cattle	Campylobacter jejuni	4	7	40	4	42	7	1	334	ST-45 complex
60390	234	UK	2003	cattle	Campylobacter jejuni	4	7	10	4	1	7	1	45	ST-45 complex
60397	F4A6	UK	2004	chicken	Campylobacter jejuni	4	7	10	4	1	7	1	45	ST-45 complex
60400	F9C2	UK	2004	chicken	Campylobacter jejuni	4	7	41	4	42	7	1	230	ST-45 complex
60420	8697	UK	2006	cattle	Campylobacter jejuni	4	7	40	4	42	7	1	334	ST-45 complex
60423	7816	UK	2006	cattle	Campylobacter jejuni	4	7	10	4	1	7	1	45	ST-45 complex
60445	S07-0175	UK	2009	chicken	Campylobacter jejuni	8	7	4	4	125	7	1	1003	ST-45 complex
60454	113	UK	2003	cattle	Campylobacter jejuni	4	7	10	4	1	7	1	45	ST-45 complex
60455	218	UK	2003	cattle	Campylobacter jejuni	4	7	10	4	1	7	1	45	ST-45 complex
60456	222	UK	2003	cattle	Campylobacter jejuni	4	7	10	4	1	7	1	45	ST-45 complex
60461	cow137	UK	2003	cattle	Campylobacter jejuni	4	7	10	4	42	7	1	137	ST-45 complex
60462	cow583	UK	2003	cattle	Campylobacter jejuni	4	7	10	4	42	51	1	583	ST-45 complex
60463	cow3207	UK	2003	cattle	Campylobacter jejuni	4	7	40	4	42	7	1	334	ST-45 complex
60464	cow3214	UK	2003	cattle	Campylobacter jejuni	4	7	10	4	1	7	1	45	ST-45 complex
60497	C1	Canada	2004	chicken	Campylobacter jejuni	4	7	10	4	1	7	1	45	ST-45 complex
60502	C16	Canada	2005	chicken	Campylobacter jejuni	4	7	10	4	1	7	1	45	ST-45 complex
60629	cow334	UK	2006	cattle	Campylobacter jejuni	4	7	40	4	42	7	1	334	ST-45 complex
60631	cowa45	UK	2006	cattle	Campylobacter jejuni	4	7	10	4	1	7	1	45	ST-45 complex
60640	chick11	UK	2009	chicken	Campylobacter jejuni	48	7	10	4	1	7	1	11	ST-45 complex
60648	cowb45	UK	2003	cattle	Campylobacter jejuni	4	7	10	4	1	7	1	45	ST-45 complex
60649	cowc45	UK	2003	cattle	Campylobacter jejuni	4	7	10	4	1	7	1	45	ST-45 complex
60650	cowd45	UK	2003	cattle	Campylobacter jejuni	4	7	10	4	1	7	1	45	ST-45 complex
60992	F15M00591	USA	2015	cattle	Campylobacter jejuni	10	7	10	4	1	7	1	2219	ST-45 complex
61022	F12M00558	USA	2012	cattle	Campylobacter jejuni	4	7	10	4	1	7	1	45	ST-45 complex
61481	FDI63	UK	2016	chicken	Campylobacter jejuni	4	7	10	55	42	51	1	89	ST-45 complex
61527	FDI149	UK	2016	chicken	Campylobacter jejuni	4	7	10	4	1	7	1	45	ST-45 complex
61640	FDI215	UK	2017	chicken offal or meat	Campylobacter jejuni	4	7	10	4	1	7	1	45	ST-45 complex
61892	FSIS1700675	USA	2017	cattle	Campylobacter jejuni	4	7	10	4	1	7	1	45	ST-45 complex
62034	FSIS1607070	USA	2016	cattle	Campylobacter jejuni	4	7	10	4	1	7	1	45	ST-45 complex
62035	FSIS1700965	USA	2017	cattle	Campylobacter jejuni	4	7	10	4	1	7	1	45	ST-45 complex
62077	FSIS1607948	USA	2016	cattle	Campylobacter jejuni	4	7	10	4	1	7	1	45	ST-45 complex
62095	FSIS1606741	USA	2016	cattle	Campylobacter jejuni	4	7	10	4	1	7	1	45	ST-45 complex
62123	FSIS1606842	USA	2016	cattle	Campylobacter jejuni	4	7	10	4	1	7	1	45	ST-45 complex
62363	AC0400	France		chicken	Campylobacter jejuni	4	7	10	4	1	7	1	45	ST-45 complex
62385	C0113	France		chicken	Campylobacter jejuni	493	7	10	4	1	7	1	9310	ST-45 complex
62400	C1055	France		chicken	Campylobacter jejuni	4	680	40	4	42	7	1	9315	ST-45 complex
62419	CB0004	France		cattle faeces	Campylobacter jejuni	4	680	10	4	1	7	1	9295	ST-45 complex
62428	CB0084	France		cattle faeces	Campylobacter jejuni	494	7	2	4	1	7	1	9298	ST-45 complex
62431	CB0096	France		cattle faeces	Campylobacter jejuni	4	680	61	4	1	7	1	9300	ST-45 complex
63427	F7491	UK [Scotland]	2006	chicken	Campylobacter jejuni	4	7	10	4	1	7	1	45	ST-45 complex
63443	F7646	UK [Scotland]	2006	chicken	Campylobacter jejuni	4	7	10	4	1	7	1	45	ST-45 complex
63464	F7849	UK [Scotland]	2006	chicken	Campylobacter jejuni	4	7	10	4	1	7	1	45	ST-45 complex
63483	F7789.2	UK [Scotland]	2006	chicken	Campylobacter jejuni	4	7	10	4	1	7	1	45	ST-45 complex
63486	F7796.2	UK [Scotland]	2006	chicken	Campylobacter jejuni	4	7	10	4	1	7	1	45	ST-45 complex
77281	FDI533	UK	2018	chicken	Campylobacter jejuni	4	7	10	4	42	7	1	137	ST-45 complex
79856	RL16003944	UK [England]	2016	chicken offal or meat	Campylobacter jejuni	4	7	10	4	42	51	1	583	ST-45 complex
80823	CVM N18C551	USA	2018	chicken offal or meat	Campylobacter jejuni	4	7	10	4	1	7	1	45	ST-45 complex
90713	FSIS31902127	USA	2019	chicken	Campylobacter jejuni	4	7	10	4	1	7	1	45	ST-45 complex
90732	FSIS21924548	USA	2019	chicken offal or meat	Campylobacter jejuni	4	7	10	4	1	7	1	45	ST-45 complex
91130	FSIS11813861	USA	2018	chicken	Campylobacter jejuni	4	7	10	4	1	7	1	45	ST-45 complex
91228	FSIS31801001	USA	2018	chicken	Campylobacter jejuni	4	7	10	4	42	7	1	137	ST-45 complex
91232	FSIS21821967	USA	2018	chicken offal or meat	Campylobacter jejuni	4	7	10	4	1	7	1	45	ST-45 complex
91257	FSIS11813329	USA	2018	chicken	Campylobacter jejuni	4	7	10	4	1	7	1	45	ST-45 complex
91687	FSIS11810822	USA	2018	chicken offal or meat	Campylobacter jejuni	4	7	10	4	1	7	1	45	ST-45 complex
91857	FSIS11810809	USA	2018	chicken	Campylobacter jejuni	4	7	10	4	1	7	1	45	ST-45 complex
92011	FSIS21821705	USA	2018	chicken offal or meat	Campylobacter jejuni	4	7	10	4	1	7	1	45	ST-45 complex
92224	FSIS1710998	USA	2017	chicken offal or meat	Campylobacter jejuni	4	7	10	4	1	7	1	45	ST-45 complex
92249	FSIS1702328	USA	2017	chicken offal or meat	Campylobacter jejuni	4	7	10	4	1	7	1	45	ST-45 complex
92326	FSIS11918878	USA	2019	chicken	Campylobacter jejuni	4	7	10	4	1	7	1	45	ST-45 complex
92560	FSIS1702320	USA	2017	chicken	Campylobacter jejuni	4	7	10	4	42	7	1	137	ST-45 complex
92589	FSIS11705591	USA	2017	chicken offal or meat	Campylobacter jejuni	4	7	10	4	42	7	1	137	ST-45 complex
92676	FSIS1710826	USA	2017	chicken offal or meat	Campylobacter jejuni	4	7	10	4	1	7	1	45	ST-45 complex
93232	FSIS11918849	USA	2019	chicken offal or meat	Campylobacter jejuni	4	7	10	4	1	7	1	45	ST-45 complex
93995	FSIS1607627	USA	2016	chicken offal or meat	Campylobacter jejuni	4	7	10	4	1	7	1	45	ST-45 complex
94002	FSIS1607578	USA	2016	chicken offal or meat	Campylobacter jejuni	2	7	10	4	1	7	1	233	ST-45 complex
94060	FSIS21923786	USA	2019	chicken offal or meat	Campylobacter jejuni	4	7	10	4	1	7	1	45	ST-45 complex
94537	FSIS11917459	USA	2019	chicken	Campylobacter jejuni	4	7	10	4	1	7	1	45	ST-45 complex
94677	FSIS21923445	USA	2019	chicken	Campylobacter jejuni	4	7	10	4	42	7	1	137	ST-45 complex
95181	FSIS21822925	USA	2018	chicken offal or meat	Campylobacter jejuni	4	7	10	4	1	7	1	45	ST-45 complex
98372	FSIS11921481	USA	2019	cattle	Campylobacter jejuni	4	7	10	4	4	7	1	3520	ST-45 complex
98376	FSIS11921717	USA	2019	cattle	Campylobacter jejuni	4	7	59	4	1298	7	1	12007	ST-45 complex
98447	FSIS11921463	USA	2019	cattle	Campylobacter jejuni	4	7	10	4	1	7	1	45	ST-45 complex
98473	FSIS11921508	USA	2019	cattle	Campylobacter jejuni	4	7	10	4	1	7	1	45	ST-45 complex
98482	FSIS11921512	USA	2019	cattle	Campylobacter jejuni	4	7	10	4	1	7	1	45	ST-45 complex
98485	FSIS11921510	USA	2019	cattle	Campylobacter jejuni	4	7	5	4	1	7	1	2544	ST-45 complex
98551	FSIS11920918	USA	2019	cattle	Campylobacter jejuni	4	7	10	4	1	7	1	45	ST-45 complex
98552	FSIS11920914	USA	2019	cattle	Campylobacter jejuni	4	7	10	4	1	7	1	45	ST-45 complex
98657	FSIS11920924	USA	2019	cattle	Campylobacter jejuni	4	7	10	4	1	7	1	45	ST-45 complex
98755	FSIS11813182	USA	2018	chicken	Campylobacter jejuni	4	7	10	4	1	7	1	45	ST-45 complex
98796	FSIS11813161	USA	2018	cattle	Campylobacter jejuni	4	7	10	4	1	7	1	45	ST-45 complex
98832	FSIS11812950	USA	2018	cattle	Campylobacter jejuni	4	7	10	4	1	7	1	45	ST-45 complex
98885	FSIS11812623	USA	2018	cattle	Campylobacter jejuni	4	7	10	4	1	7	1	45	ST-45 complex
98920	FSIS11812586	USA	2018	cattle	Campylobacter jejuni	4	7	10	4	1	7	1	45	ST-45 complex
98937	FSIS11812325	USA	2018	cattle	Campylobacter jejuni	4	7	59	4	1	7	1	10574	ST-45 complex
99051	FSIS11811866	USA	2018	cattle	Campylobacter jejuni	4	7	59	4	1	7	1	10574	ST-45 complex
99076	FSIS11811540	USA	2018	cattle	Campylobacter jejuni	4	7	10	4	1	7	1	45	ST-45 complex
99190	FSIS11810780	USA	2018	cattle	Campylobacter jejuni	4	7	10	4	1	7	1	45	ST-45 complex
99192	FSIS11810770	USA	2018	cattle	Campylobacter jejuni	4	7	59	4	1	7	1	10574	ST-45 complex
99225	FSIS11810550	USA	2018	cattle	Campylobacter jejuni	4	7	10	4	1	7	1	45	ST-45 complex
99311	FSIS11810410	USA	2018	cattle	Campylobacter jejuni	4	7	10	4	1	7	1	45	ST-45 complex
99406	FSIS1607234	USA	2016	cattle	Campylobacter jejuni	4	7	59	4	1	7	1	10574	ST-45 complex
99423	FSIS1607140	USA	2016	cattle	Campylobacter jejuni	4	7	10	4	1	7	1	45	ST-45 complex
99451	FSIS11706213	USA	2017	cattle	Campylobacter jejuni	4	7	10	4	1	7	1	45	ST-45 complex
99453	FSIS11704344	USA	2017	cattle	Campylobacter jejuni	4	7	10	4	1	7	1	45	ST-45 complex
99482	FSIS1607002	USA	2016	cattle	Campylobacter jejuni	4	7	10	4	1	7	1	45	ST-45 complex
99488	FSIS1606896	USA	2016	cattle	Campylobacter jejuni	4	7	10	4	1	7	1	45	ST-45 complex
99504	FSIS1607008	USA	2016	cattle	Campylobacter jejuni	4	7	10	4	1	7	1	45	ST-45 complex
99505	FSIS1606952	USA	2016	cattle	Campylobacter jejuni	4	1	10	4	1	7	1	767	ST-45 complex
99515	FSIS1607014	USA	2016	cattle	Campylobacter jejuni	4	7	10	4	1	7	1	45	ST-45 complex
99587	FSIS1606488	USA	2016	cattle	Campylobacter jejuni	4	7	10	4	1	7	1	45	ST-45 complex
99597	FSIS1606479	USA	2016	cattle	Campylobacter jejuni	4	7	10	4	1	7	1	45	ST-45 complex
99602	FSIS1606462	USA	2016	cattle	Campylobacter jejuni	4	7	10	4	1	7	1	45	ST-45 complex
99611	FSIS1606728	USA	2016	cattle	Campylobacter jejuni	4	7	10	4	1	7	1	45	ST-45 complex
99661	FSIS1606469	USA	2016	cattle	Campylobacter jejuni	4	7	10	4	1	7	1	45	ST-45 complex
99732	FSIS1606369	USA	2016	cattle	Campylobacter jejuni	4	7	10	4	1	7	1	45	ST-45 complex
99844	FSIS1606109	USA	2016	cattle	Campylobacter jejuni	4	7	10	4	1	7	1	45	ST-45 complex
99885	FSIS1605998	USA	2016	cattle	Campylobacter jejuni	4	7	10	4	1	7	1	45	ST-45 complex
99893	FSIS1605994	USA	2016	cattle	Campylobacter jejuni	4	7	10	4	1	7	1	45	ST-45 complex
99970	FSIS1605920	USA	2016	cattle	Campylobacter jejuni	4	7	10	4	1	7	1	45	ST-45 complex
99989	FSIS1605941	USA	2016	cattle	Campylobacter jejuni	4	7	10	4	1	7	1	45	ST-45 complex
100097	FSIS1605608	USA	2016	cattle	Campylobacter jejuni	4	7	10	4	1	7	1	45	ST-45 complex
100122	FSIS1711093	USA	2017	cattle	Campylobacter jejuni	4	7	10	4	1	7	1	45	ST-45 complex
100207	FSIS11919545	USA	2019	cattle	Campylobacter jejuni	4	7	10	4	1	7	1	45	ST-45 complex
100242	FSIS1701512	USA	2017	cattle	Campylobacter jejuni	4	7	10	4	1401	7	1	13121	ST-45 complex
100255	FSIS1701513	USA	2017	cattle	Campylobacter jejuni	4	7	10	4	1	7	1	45	ST-45 complex
100299	FSIS11920441	USA	2019	cattle	Campylobacter jejuni	4	7	10	4	1	7	1	45	ST-45 complex
100441	FSIS11919569	USA	2019	cattle	Campylobacter jejuni	4	7	10	4	1	7	1	45	ST-45 complex
100453	FSIS11920218	USA	2019	cattle	Campylobacter jejuni	4	7	10	4	1	7	1	45	ST-45 complex
100471	FSIS11920049	USA	2019	cattle	Campylobacter jejuni	4	7	10	4	1	7	1	45	ST-45 complex
100487	FSIS1703808	USA	2017	cattle	Campylobacter jejuni	4	7	10	4	1	7	1	45	ST-45 complex
100559	FSIS1710765	USA	2017	cattle	Campylobacter jejuni	4	7	10	4	1	7	1	45	ST-45 complex
100579	FSIS11706239	USA	2017	cattle	Campylobacter jejuni	4	7	59	4	1298	7	1	12007	ST-45 complex
100643	FSIS11919093	USA	2019	cattle	Campylobacter jejuni	4	7	10	4	1	7	1	45	ST-45 complex
100686	FSIS11918821	USA	2019	cattle	Campylobacter jejuni	4	7	10	4	1	7	1	45	ST-45 complex
100687	FSIS11918833	USA	2019	cattle	Campylobacter jejuni	4	7	10	4	1	7	1	45	ST-45 complex
100725	FSIS1608455	USA	2016	cattle	Campylobacter jejuni	4	7	10	4	1	7	1	45	ST-45 complex
100739	FSIS11807676	USA	2018	cattle	Campylobacter jejuni	4	7	10	4	1	7	1	45	ST-45 complex
100800	FSIS1702872	USA	2017	cattle	Campylobacter jejuni	4	7	10	4	1	7	1	45	ST-45 complex
100861	FSIS11807329	USA	2018	cattle	Campylobacter jejuni	4	7	10	4	1	7	1	45	ST-45 complex
100890	FSIS11807790	USA	2018	cattle	Campylobacter jejuni	4	7	10	4	1	7	1	45	ST-45 complex
100970	FSIS11808246	USA	2018	cattle	Campylobacter jejuni	4	7	10	4	1	7	1	45	ST-45 complex
100979	FSIS11705801	USA	2017	cattle	Campylobacter jejuni	4	7	10	4	1	7	1	45	ST-45 complex
101015	FSIS11808625	USA	2018	cattle	Campylobacter jejuni	4	7	10	4	1	7	1	45	ST-45 complex
101024	FSIS11706756	USA	2017	cattle	Campylobacter jejuni	4	7	10	4	1	7	1	45	ST-45 complex
101205	FSIS11807077	USA	2017	chicken	Campylobacter jejuni	4	7	10	4	42	7	1	137	ST-45 complex
101283	FSIS1710489	USA	2017	cattle	Campylobacter jejuni	4	7	10	4	1	7	1	45	ST-45 complex
101311	FSIS1703042	USA	2017	cattle	Campylobacter jejuni	4	7	10	4	1	7	1	45	ST-45 complex
101340	FSIS1607520	USA	2016	cattle	Campylobacter jejuni	4	7	10	4	1	7	1	45	ST-45 complex
101355	FSIS1608579	USA	2016	cattle	Campylobacter jejuni	4	7	10	4	1	7	1	45	ST-45 complex
101393	FSIS1703262	USA	2017	cattle	Campylobacter jejuni	4	7	10	4	1	7	1	45	ST-45 complex
101456	FSIS1505246	USA	2015	cattle	Campylobacter jejuni	4	7	10	4	1	7	1	45	ST-45 complex
101541	FSIS1502371	USA	2015	cattle	Campylobacter jejuni	4	7	10	4	1	7	1	45	ST-45 complex
101595	FSIS11919996	USA	2019	cattle	Campylobacter jejuni	4	7	10	4	1	7	1	45	ST-45 complex
101655	FSIS1609658	USA	2016	cattle	Campylobacter jejuni	4	7	10	4	1	7	1	45	ST-45 complex
101726	FSIS11920217	USA	2019	cattle	Campylobacter jejuni	4	7	10	4	1	7	1	45	ST-45 complex
101762	FSIS11919581	USA	2019	cattle	Campylobacter jejuni	4	7	10	4	1	7	1	45	ST-45 complex
101781	FSIS11919312	USA	2019	cattle	Campylobacter jejuni	4	7	10	4	1	7	1	45	ST-45 complex
101796	FSIS11920237	USA	2019	cattle	Campylobacter jejuni	4	7	10	4	1	7	1	45	ST-45 complex
101844	FSIS1609298	USA	2016	cattle	Campylobacter jejuni	4	7	10	4	1	7	1	45	ST-45 complex
101847	FSIS1609299	USA	2016	cattle	Campylobacter jejuni	4	7	10	4	1	7	1	45	ST-45 complex
101852	FSIS1609275	USA	2016	cattle	Campylobacter jejuni	4	7	10	4	1	7	1	45	ST-45 complex
101888	FSIS1608302	USA	2016	cattle	Campylobacter jejuni	4	7	10	4	1	7	1	45	ST-45 complex
101890	FSIS1608459	USA	2016	cattle	Campylobacter jejuni	4	7	10	4	1	7	1	45	ST-45 complex
101913	FSIS1608601	USA	2016	cattle	Campylobacter jejuni	4	7	10	4	1	7	1	45	ST-45 complex
101917	FSIS1607835	USA	2016	cattle	Campylobacter jejuni	4	7	10	4	1	7	1	45	ST-45 complex
102110	FSIS11919572	USA	2019	cattle	Campylobacter jejuni	4	7	10	4	1	7	1	45	ST-45 complex
102152	FSIS11918812	USA	2019	cattle	Campylobacter jejuni	4	7	10	4	1	7	1	45	ST-45 complex
102177	FSIS11919322	USA	2019	cattle	Campylobacter jejuni	4	7	59	4	1	7	1	10574	ST-45 complex
102185	FSIS11918613	USA	2019	cattle	Campylobacter jejuni	4	7	10	4	1	7	1	45	ST-45 complex
102192	FSIS11918600	USA	2019	cattle	Campylobacter jejuni	4	7	10	4	1	7	1	45	ST-45 complex
102203	FSIS11918837	USA	2019	cattle	Campylobacter jejuni	4	7	10	4	1	7	1	45	ST-45 complex
102205	FSIS11918475	USA	2019	cattle	Campylobacter jejuni	4	7	10	4	1	7	1	45	ST-45 complex
102211	FSIS1501410	USA	2015	cattle	Campylobacter jejuni	4	7	10	4	1	7	1	45	ST-45 complex
102320	FSIS11808000	USA	2018	chicken	Campylobacter jejuni	4	7	10	989	42	7	1	12408	ST-45 complex
102326	FSIS11809046	USA	2018	cattle	Campylobacter jejuni	4	7	10	4	1	7	1	45	ST-45 complex
102329	FSIS11705933	USA	2017	cattle	Campylobacter jejuni	4	7	10	4	1	7	1	45	ST-45 complex
102375	FSIS11706258	USA	2017	cattle	Campylobacter jejuni	4	7	10	4	1	7	1	45	ST-45 complex
102402	FSIS11704179	USA	2017	cattle	Campylobacter jejuni	4	7	10	4	1	7	1	45	ST-45 complex
102530	FSIS11706230	USA	2017	cattle	Campylobacter jejuni	4	7	10	4	1	7	1	45	ST-45 complex
102594	FSIS11706091	USA	2017	cattle	Campylobacter jejuni	4	7	10	4	1	7	1	45	ST-45 complex
102640	FSIS11706260	USA	2017	cattle	Campylobacter jejuni	4	7	10	4	1	7	1	45	ST-45 complex
102654	FSIS11809672	USA	2018	cattle	Campylobacter jejuni	4	7	10	4	1	7	1	45	ST-45 complex
102660	FSIS11809327	USA	2018	cattle	Campylobacter jejuni	4	7	10	4	1	7	1	45	ST-45 complex
102678	FSIS11807326	USA	2018	cattle	Campylobacter jejuni	4	7	10	4	1	7	1	45	ST-45 complex
102686	FSIS11808012	USA	2018	cattle	Campylobacter jejuni	4	7	59	4	1298	7	1	12007	ST-45 complex
102757	FSIS11706885	USA	2017	cattle	Campylobacter jejuni	4	7	10	4	1	7	1	45	ST-45 complex
102872	FSIS11809041	USA	2018	cattle	Campylobacter jejuni	4	7	10	4	1	7	1	45	ST-45 complex
102873	FSIS11808899	USA	2018	cattle	Campylobacter jejuni	4	7	10	4	1	7	1	45	ST-45 complex
102918	FSIS11706256	USA	2017	chicken	Campylobacter jejuni	4	7	10	4	42	7	1	137	ST-45 complex
102928	FSIS11706731	USA	2017	cattle	Campylobacter jejuni	4	7	10	4	42	7	1	137	ST-45 complex
103003	FSIS11807041	USA	2017	cattle	Campylobacter jejuni	4	7	10	4	1	7	1	45	ST-45 complex
103008	FSIS11807186	USA	2017	cattle	Campylobacter jejuni	4	7	10	4	1	7	1	45	ST-45 complex
103081	FSIS1703259	USA	2017	cattle	Campylobacter jejuni	4	7	10	4	1	7	1	45	ST-45 complex
103102	FSIS1703254	USA	2017	cattle	Campylobacter jejuni	4	7	10	4	1	7	1	45	ST-45 complex
103215	FSIS1700975	USA	2017	cattle	Campylobacter jejuni	4	7	5	4	1	7	1	2544	ST-45 complex
103216	FSIS1700806	USA	2017	cattle	Campylobacter jejuni	4	7	725	4	1	7	1	12409	ST-45 complex
103224	FSIS1702733	USA	2017	cattle	Campylobacter jejuni	4	7	10	4	1	7	1	45	ST-45 complex
103268	FSIS1703812	USA	2017	cattle	Campylobacter jejuni	4	7	10	4	1	7	1	45	ST-45 complex
103284	FSIS1702097	USA	2017	cattle	Campylobacter jejuni	4	7	10	4	1	7	1	45	ST-45 complex
103301	FSIS1700839	USA	2017	cattle	Campylobacter jejuni	4	7	10	4	1	7	1	45	ST-45 complex
103327	FSIS1702867	USA	2017	cattle	Campylobacter jejuni	4	7	10	4	1	7	1	45	ST-45 complex
103389	FSIS11807671	USA	2018	cattle	Campylobacter jejuni	4	7	59	4	1	7	1	10574	ST-45 complex
103410	FSIS11807496	USA	2018	cattle	Campylobacter jejuni	4	7	59	4	1298	7	1	12007	ST-45 complex
103417	FSIS11807634	USA	2018	cattle	Campylobacter jejuni	4	7	10	4	1	7	1	45	ST-45 complex
103452	FSIS11706219	USA	2017	cattle	Campylobacter jejuni	4	7	10	4	1	7	1	45	ST-45 complex
103488	FSIS11706755	USA	2017	cattle	Campylobacter jejuni	4	7	10	4	1	7	1	45	ST-45 complex
103492	FSIS11706936	USA	2017	cattle	Campylobacter jejuni	4	7	10	4	1	7	1	45	ST-45 complex
103495	FSIS11807191	USA	2017	cattle	Campylobacter jejuni	4	7	10	4	1	7	1	45	ST-45 complex
103541	FSIS11706915	USA	2017	cattle	Campylobacter jejuni	4	7	10	4	1	7	1	45	ST-45 complex
103577	FSIS11706579	USA	2017	cattle	Campylobacter jejuni	4	7	10	4	1	7	1	45	ST-45 complex
103682	FSIS11705396	USA	2017	cattle	Campylobacter jejuni	4	7	10	4	1	7	1	45	ST-45 complex
103727	FSIS11705768	USA	2017	cattle	Campylobacter jejuni	4	7	10	4	1	7	1	45	ST-45 complex
103764	FSIS11704350	USA	2017	cattle	Campylobacter jejuni	4	7	10	4	1	7	1	45	ST-45 complex
103803	FSIS11703913	USA	2017	cattle	Campylobacter jejuni	4	7	10	4	1	7	1	45	ST-45 complex
103855	FSIS1703246	USA	2017	cattle	Campylobacter jejuni	4	7	10	4	1	7	1	45	ST-45 complex
103868	FSIS1703044	USA	2017	cattle	Campylobacter jejuni	4	7	10	4	1	7	1	45	ST-45 complex
104095	FSIS1711107	USA	2017	cattle	Campylobacter jejuni	4	7	10	4	1	7	1	45	ST-45 complex
104134	FSIS1710057	USA	2016	cattle	Campylobacter jejuni	4	7	10	4	1	7	1	45	ST-45 complex
104257	FSIS1505242	USA	2015	cattle	Campylobacter jejuni	1	7	10	4	1	7	1	408	ST-45 complex
104260	FSIS1505234	USA	2015	cattle	Campylobacter jejuni	4	7	10	4	1	7	1	45	ST-45 complex
104323	FSIS1501803	USA	2015	cattle	Campylobacter jejuni	4	7	10	4	1	7	1	45	ST-45 complex
104397	FSIS11918474	USA	2019	cattle	Campylobacter jejuni	4	7	10	4	1	7	1	45	ST-45 complex
104408	FSIS11918453	USA	2019	cattle	Campylobacter jejuni	4	7	725	4	1	7	1	12409	ST-45 complex
104409	FSIS11918487	USA	2019	cattle	Campylobacter jejuni	4	7	59	4	1298	7	1	12007	ST-45 complex
104425	FSIS11918445	USA	2019	cattle	Campylobacter jejuni	4	7	59	4	1298	7	1	12007	ST-45 complex
104452	FSIS11918432	USA	2019	cattle	Campylobacter jejuni	4	7	10	4	1	7	1	45	ST-45 complex
104508	FSIS11918778	USA	2019	cattle	Campylobacter jejuni	4	7	59	4	1	7	1	10574	ST-45 complex
104632	FSIS11815887	USA	2018	cattle	Campylobacter jejuni	4	7	59	4	1	7	1	10574	ST-45 complex
104728	FSIS11917656	USA	2019	cattle	Campylobacter jejuni	4	7	10	4	1	7	1	45	ST-45 complex
104739	FSIS11917651	USA	2019	cattle	Campylobacter jejuni	4	7	10	4	1	7	1	45	ST-45 complex
104741	FSIS11917654	USA	2019	cattle	Campylobacter jejuni	4	7	10	4	1	7	1	45	ST-45 complex
104772	FSIS11917930	USA	2019	cattle	Campylobacter jejuni	4	7	10	4	1	7	1	45	ST-45 complex
104806	FSIS11917505	USA	2019	cattle	Campylobacter jejuni	4	7	10	4	1	7	1	45	ST-45 complex
104829	FSIS11917198	USA	2018	cattle	Campylobacter jejuni	4	7	59	4	1	7	1	10574	ST-45 complex
104888	FSIS11816905	USA	2018	cattle	Campylobacter jejuni	4	7	5	4	1	7	1	2544	ST-45 complex
104956	FSIS11816308	USA	2018	cattle	Campylobacter jejuni	4	7	10	4	1	7	1	45	ST-45 complex
105002	FSIS11816444	USA	2018	cattle	Campylobacter jejuni	4	7	10	4	1	7	1	45	ST-45 complex
105029	FSIS11816319	USA	2018	cattle	Campylobacter jejuni	4	7	10	4	1	7	1	45	ST-45 complex
105069	FSIS11816050	USA	2018	cattle	Campylobacter jejuni	4	7	59	4	1298	7	1	12007	ST-45 complex
105206	FSIS11814425	USA	2018	cattle	Campylobacter jejuni	4	7	10	4	1	7	1	45	ST-45 complex
105264	FSIS11814264	USA	2018	cattle	Campylobacter jejuni	4	7	10	4	1	7	1	45	ST-45 complex
105299	FSIS11815260	USA	2018	cattle	Campylobacter jejuni	4	7	59	4	1298	7	1	12007	ST-45 complex
105345	FSIS11815477	USA	2018	cattle	Campylobacter jejuni	4	7	10	4	42	7	1	137	ST-45 complex
106379	FIAR-867	Finland	2014	chicken	Campylobacter jejuni	48	7	10	4	1	7	1	11	ST-45 complex
106890	C2H8	USA	2014	chicken	Campylobacter jejuni	4	7	10	4	42	7	1	137	ST-45 complex
110631	1537	Japan	2020	chicken offal or meat	Campylobacter jejuni	4	338	10	3	1	669	1	11192	ST-45 complex
110735	1782-2	Japan	2020	chicken offal or meat	Campylobacter jejuni	4	7	10	4	1	869	1	11302	ST-45 complex
111277	19ch034	Japan	2019	chicken offal or meat	Campylobacter jejuni	4	7	10	4	1	7	1	45	ST-45 complex
111278	19ch039	Japan	2019	chicken offal or meat	Campylobacter jejuni	48	7	10	4	1	7	1	11	ST-45 complex
111498	CS31	South Korea	2017	chicken	Campylobacter jejuni	4	7	10	4	42	51	1	583	ST-45 complex
111525	CS59	South Korea	2017	chicken	Campylobacter jejuni	4	7	10	4	1	7	1	45	ST-45 complex
118331	C16BOV0112	France	2016	cattle	Campylobacter jejuni	4	7	10	4	1	7	1	45	ST-45 complex
118334	C16BOV1247	France	2016	cattle	Campylobacter jejuni	4	7	10	4	42	7	1	137	ST-45 complex
118360	C16BOV1489	France	2016	cattle	Campylobacter jejuni	4	7	10	4	1	7	1	45	ST-45 complex
119259	BYC-124	UK	2007	chicken	Campylobacter jejuni	4	7	10	4	1	7	1	45	ST-45 complex
119380	OXCBYC-128	UK	2007	chicken	Campylobacter jejuni	4	7	10	4	1	7	1	45	ST-45 complex
119428	OXCBYC-134	UK	2007	chicken	Campylobacter jejuni	4	7	10	4	1	7	1	45	ST-45 complex
119460	OXCBB-1974	UK	2004	chicken	Campylobacter jejuni	4	7	10	4	1	7	1	45	ST-45 complex
119588	OXCcattle2	UK	1994	cattle	Campylobacter jejuni	4	7	10	4	1	7	1	45	ST-45 complex
119590	OXCchick9	UK	1995	chicken	Campylobacter jejuni	4	7	10	4	1	7	1	45	ST-45 complex
120071	FSIS11921969	USA	2019	cattle	Campylobacter jejuni	4	7	10	4	1	7	1	45	ST-45 complex
120171	FSIS11922360	USA	2019	cattle	Campylobacter jejuni	4	7	10	4	1	7	1	45	ST-45 complex
120182	FSIS11922371	USA	2019	cattle	Campylobacter jejuni	4	7	10	4	1	7	1	45	ST-45 complex
120291	FSIS11922593	USA	2019	cattle	Campylobacter jejuni	4	7	59	4	1	7	1	10574	ST-45 complex
120311	FSIS11922613	USA	2019	chicken offal or meat	Campylobacter jejuni	4	7	10	4	1	37	1	12776	ST-45 complex
120355	FSIS11922777	USA	2019	cattle	Campylobacter jejuni	4	7	10	4	1	7	1	45	ST-45 complex
120540	FSIS11923233	USA	2019	cattle	Campylobacter jejuni	4	7	10	4	1	7	1	45	ST-45 complex
120897	FSIS11924066	USA	2019	cattle	Campylobacter jejuni	4	7	59	4	1	7	1	10574	ST-45 complex
120908	FSIS11924077	USA	2019	cattle	Campylobacter jejuni	4	7	10	4	1	7	1	45	ST-45 complex
120958	FSIS11924219	USA	2019	cattle	Campylobacter jejuni	4	7	10	4	1	7	1	45	ST-45 complex
120974	FSIS11924236	USA	2019	cattle	Campylobacter jejuni	4	7	10	4	1	7	1	45	ST-45 complex
121094	FSIS11924441	USA	2019	cattle	Campylobacter jejuni	4	7	10	4	1	7	1	45	ST-45 complex
121150	FSIS11924499	USA	2019	chicken	Campylobacter jejuni	4	7	10	4	42	7	1	137	ST-45 complex
121160	FSIS11924580	USA	2019	cattle	Campylobacter jejuni	4	7	10	4	1	7	1	45	ST-45 complex
121181	FSIS11924601	USA	2019	cattle	Campylobacter jejuni	4	7	10	4	1	7	1	45	ST-45 complex
121254	FSIS11924782	USA	2019	cattle	Campylobacter jejuni	4	7	10	4	1	7	1	45	ST-45 complex
121324	FSIS11924945	USA	2019	cattle	Campylobacter jejuni	4	7	10	4	1	7	1	45	ST-45 complex
121365	FSIS11924987	USA	2019	chicken offal or meat	Campylobacter jejuni	4	7	10	4	1	7	1	45	ST-45 complex
121517	FSIS11925313	USA	2019	cattle	Campylobacter jejuni	4	7	10	4	1	7	1	45	ST-45 complex
121524	FSIS11925320	USA	2019	cattle	Campylobacter jejuni	4	7	10	4	1	7	1	45	ST-45 complex
121602	FSIS11925446	USA	2019	cattle	Campylobacter jejuni	4	7	59	4	1	7	1	10574	ST-45 complex
121703	FSIS11925677	USA	2019	chicken offal or meat	Campylobacter jejuni	4	7	10	4	1	7	1	45	ST-45 complex
121772	FSIS11925747	USA	2019	chicken offal or meat	Campylobacter jejuni	4	7	10	4	1	7	1	45	ST-45 complex
121801	FSIS11925864	USA	2019	cattle	Campylobacter jejuni	4	7	10	4	1	7	1	45	ST-45 complex
121926	FSIS11926146	USA	2019	cattle	Campylobacter jejuni	4	7	5	4	1	7	1	2544	ST-45 complex
121928	FSIS11926148	USA	2019	cattle	Campylobacter jejuni	4	7	10	4	1	7	1	45	ST-45 complex
122152	FSIS11926665	USA	2019	cattle	Campylobacter jejuni	4	7	59	4	1	7	1	10574	ST-45 complex
122186	FSIS11926699	USA	2019	chicken offal or meat	Campylobacter jejuni	4	7	10	4	1	7	1	45	ST-45 complex
122263	FSIS11926919	USA	2019	cattle	Campylobacter jejuni	4	7	10	4	42	7	1	137	ST-45 complex
122388	FSIS11927135	USA	2019	chicken	Campylobacter jejuni	4	7	10	4	1	7	1	45	ST-45 complex
122678	FSIS12027912	USA	2019	cattle	Campylobacter jejuni	4	7	59	4	1	7	1	10574	ST-45 complex
122782	FSIS12028250	USA	2020	chicken offal or meat	Campylobacter jejuni	4	7	10	4	42	7	1	137	ST-45 complex
122909	FSIS12028561	USA	2020	cattle	Campylobacter jejuni	4	7	59	4	1	7	1	10574	ST-45 complex
122911	FSIS12028564	USA	2020	cattle	Campylobacter jejuni	4	7	10	4	1	7	1	45	ST-45 complex
123024	FSIS12028947	USA	2020	cattle	Campylobacter jejuni	4	7	10	4	1	7	1	45	ST-45 complex
123086	FSIS12029103	USA	2020	cattle	Campylobacter jejuni	4	7	10	4	1	7	1	45	ST-45 complex
123127	FSIS12029144	USA	2020	chicken offal or meat	Campylobacter jejuni	4	7	10	4	1	7	1	45	ST-45 complex
124325	FSIS12032133	USA	2020	cattle	Campylobacter jejuni	4	7	10	4	1	7	1	45	ST-45 complex
124337	FSIS12032145	USA	2020	cattle	Campylobacter jejuni	4	7	5	4	1	7	1	2544	ST-45 complex
124421	FSIS12032331	USA	2020	chicken offal or meat	Campylobacter jejuni	4	7	10	4	1	7	1	45	ST-45 complex
124482	FSIS12032547	USA	2020	chicken offal or meat	Campylobacter jejuni	4	7	10	4	42	7	1	137	ST-45 complex
124531	FSIS12032703	USA	2020	cattle	Campylobacter jejuni	4	7	10	4	1	1	1	97	ST-45 complex
124537	FSIS12032710	USA	2020	chicken	Campylobacter jejuni	4	7	10	4	1	7	1	45	ST-45 complex
124544	FSIS12032718	USA	2020	cattle	Campylobacter jejuni	4	7	5	4	1	7	1	2544	ST-45 complex
124769	FSIS12033369	USA	2020	cattle	Campylobacter jejuni	4	7	10	4	1	7	1	45	ST-45 complex
125003	FSIS12033961	USA	2020	cattle	Campylobacter jejuni	4	7	59	4	1	7	1	10574	ST-45 complex
125018	FSIS12033976	USA	2020	cattle	Campylobacter jejuni	4	7	59	4	1298	7	1	12007	ST-45 complex
125665	FSIS12035463	USA	2020	cattle	Campylobacter jejuni	4	7	10	4	1	7	1	45	ST-45 complex
125998	FSIS12036226	USA	2020	cattle	Campylobacter jejuni	4	7	59	4	1298	7	1	12007	ST-45 complex
126032	FSIS12036357	USA	2020	cattle	Campylobacter jejuni	4	7	5	4	1	7	1	2544	ST-45 complex
126412	FSIS12105923	USA	2021	cattle	Campylobacter jejuni	4	7	59	4	1	7	6	12905	ST-45 complex
126442	FSIS12105953	USA	2021	chicken offal or meat	Campylobacter jejuni	4	7	10	5	2	7	1	11044	ST-45 complex
126506	FSIS12106128	USA	2021	chicken offal or meat	Campylobacter jejuni	4	7	10	4	1	7	1	45	ST-45 complex
126591	FSIS12106323	USA	2021	chicken	Campylobacter jejuni	4	7	10	4	1	7	1	45	ST-45 complex
126763	FSIS12106699	USA	2021	cattle	Campylobacter jejuni	4	7	59	4	1298	7	1	12007	ST-45 complex
127137	FSIS12107723	USA	2021	chicken	Campylobacter jejuni	4	7	10	4	1	7	1	45	ST-45 complex
127207	FSIS12107937	USA	2021	chicken	Campylobacter jejuni	4	7	10	4	1	7	1	45	ST-45 complex
127450	FSIS12137544	USA	2021	cattle	Campylobacter jejuni	4	7	10	4	1	7	1	45	ST-45 complex
127651	FSIS12138148	USA	2021	chicken offal or meat	Campylobacter jejuni	4	7	10	989	42	7	1	12408	ST-45 complex
127682	FSIS12138179	USA	2021	cattle	Campylobacter jejuni	4	7	10	4	1	7	1	45	ST-45 complex
127788	FSIS12138640	USA	2021	cattle	Campylobacter jejuni	4	7	10	4	1	7	1	45	ST-45 complex
127862	FSIS12138831	USA	2021	cattle	Campylobacter jejuni	4	7	10	4	1	7	1	45	ST-45 complex
127944	FSIS12139081	USA	2021	chicken offal or meat	Campylobacter jejuni	4	7	10	4	1	7	1	45	ST-45 complex
127949	FSIS12139087	USA	2021	cattle	Campylobacter jejuni	4	7	10	4	1	7	1	45	ST-45 complex
128062	FSIS12139398	USA	2021	cattle	Campylobacter jejuni	4	7	10	4	1	7	1	45	ST-45 complex
128108	FSIS12139590	USA	2021	cattle	Campylobacter jejuni	4	7	10	4	1	7	1	45	ST-45 complex
128345	FSIS12140291	USA	2021	cattle	Campylobacter jejuni	4	7	10	4	1	7	1	45	ST-45 complex
128747	FSIS12141525	USA	2021	chicken offal or meat	Campylobacter jejuni	4	7	10	4	1	7	1	45	ST-45 complex
128931	FSIS12142045	USA	2021	chicken offal or meat	Campylobacter jejuni	4	7	10	4	1	7	1	45	ST-45 complex
128962	FSIS12142076	USA	2021	cattle	Campylobacter jejuni	4	7	10	4	1	7	1	45	ST-45 complex
129106	FSIS12142452	USA	2021	cattle	Campylobacter jejuni	4	7	10	4	1	7	1	45	ST-45 complex
129501	FSIS12208424	USA	2021	cattle	Campylobacter jejuni	4	7	10	4	1	7	1	45	ST-45 complex
129537	FSIS12208529	USA	2021	cattle	Campylobacter jejuni	4	7	59	4	1	7	1	10574	ST-45 complex
129582	FSIS12208574	USA	2021	cattle	Campylobacter jejuni	4	7	10	4	1	7	1	45	ST-45 complex
129587	FSIS12208579	USA	2021	chicken offal or meat	Campylobacter jejuni	4	7	10	4	1	7	1	45	ST-45 complex
129820	FSIS12209280	USA	2022	cattle	Campylobacter jejuni	4	7	5	4	1	7	1	2544	ST-45 complex
129849	FSIS12209309	USA	2022	chicken	Campylobacter jejuni	4	984	10	4	1	7	1	13752	ST-45 complex
129884	FSIS12209344	USA	2022	chicken offal or meat	Campylobacter jejuni	4	7	10	4	1	7	1	45	ST-45 complex
129986	FSIS12209622	USA	2022	cattle	Campylobacter jejuni	4	7	10	4	1	7	1	45	ST-45 complex
130173	FSIS12210019	USA	2022	cattle	Campylobacter jejuni	4	7	10	4	1	7	1	45	ST-45 complex
130267	FSIS12210113	USA	2022	chicken	Campylobacter jejuni	4	7	10	4	1	7	1	45	ST-45 complex
130305	FSIS12210261	USA	2022	cattle	Campylobacter jejuni	4	7	10	4	1	7	1	45	ST-45 complex
130380	FSIS12210453	USA	2022	cattle	Campylobacter jejuni	4	7	10	4	1	7	1	45	ST-45 complex
130501	FSIS12210675	USA	2022	chicken offal or meat	Campylobacter jejuni	4	7	10	4	1	7	1	45	ST-45 complex
130503	FSIS12210677	USA	2022	chicken	Campylobacter jejuni	4	7	10	4	1443	7	1	13763	ST-45 complex
130620	FSIS12211011	USA	2022	cattle	Campylobacter jejuni	4	7	59	4	1	7	1	10574	ST-45 complex
130634	FSIS12211025	USA	2022	cattle	Campylobacter jejuni	4	7	10	4	1	7	1	45	ST-45 complex
130636	FSIS12211027	USA	2022	cattle	Campylobacter jejuni	4	7	10	4	1	7	1	45	ST-45 complex
130717	FSIS12211218	USA	2022	chicken	Campylobacter jejuni	4	7	10	4	1	7	1	45	ST-45 complex
130799	FSIS12211515	USA	2022	chicken	Campylobacter jejuni	4	7	10	4	1	7	1	45	ST-45 complex
130851	FSIS12211666	USA	2022	cattle	Campylobacter jejuni	4	7	10	4	1	7	1	45	ST-45 complex
131389	FSIS12213608	USA	2022	chicken offal or meat	Campylobacter jejuni	4	7	10	4	42	51	1	583	ST-45 complex
131396	FSIS12213615	USA	2022	chicken offal or meat	Campylobacter jejuni	4	7	10	4	42	7	1	137	ST-45 complex
131397	FSIS12213616	USA	2022	chicken offal or meat	Campylobacter jejuni	4	7	10	4	1	7	1	45	ST-45 complex
131851	FSIS12215992	USA	2022	cattle	Campylobacter jejuni	4	7	10	4	1	7	1	45	ST-45 complex
131904	FSIS12216046	USA	2022	chicken offal or meat	Campylobacter jejuni	4	7	10	4	1	7	1	45	ST-45 complex
131944	FSIS12216255	USA	2022	chicken offal or meat	Campylobacter jejuni	1	7	10	4	1	7	1	408	ST-45 complex
132081	FSIS12216826	USA	2022	cattle	Campylobacter jejuni	4	7	10	4	1	7	1	45	ST-45 complex
132135	FSIS12217071	USA	2022	cattle	Campylobacter jejuni	4	7	10	4	1	7	1	45	ST-45 complex
132148	FSIS12217084	USA	2022	chicken	Campylobacter jejuni	4	7	10	4	1	7	1	45	ST-45 complex
132157	FSIS12217093	USA	2022	chicken	Campylobacter jejuni	4	7	10	4	1	7	1	45	ST-45 complex
132173	FSIS12217109	USA	2022	chicken offal or meat	Campylobacter jejuni	4	7	10	4	1	7	1	45	ST-45 complex
132205	FSIS12217230	USA	2022	cattle	Campylobacter jejuni	4	7	10	4	1	7	1	45	ST-45 complex
132263	FSIS12217546	USA	2022	cattle	Campylobacter jejuni	4	7	10	4	1	7	1	45	ST-45 complex
132276	FSIS12217560	USA	2022	cattle	Campylobacter jejuni	4	7	10	4	1	7	1	45	ST-45 complex
132310	FSIS12217594	USA	2022	chicken	Campylobacter jejuni	4	7	10	4	42	7	1	137	ST-45 complex
132473	FSIS12218348	USA	2022	cattle	Campylobacter jejuni	4	7	10	4	1	7	1	45	ST-45 complex
132583	FSIS12318685	USA	2022	chicken offal or meat	Campylobacter jejuni	4	7	10	4	1	7	1	45	ST-45 complex
132861	FSIS12319369	USA	2023	cattle	Campylobacter jejuni	4	7	10	4	1	7	1	45	ST-45 complex
133034	FSIS12319797	USA	2023	cattle	Campylobacter jejuni	4	7	10	4	1	7	1	45	ST-45 complex
133074	FSIS12319961	USA	2023	cattle	Campylobacter jejuni	4	7	5	4	1	7	1	2544	ST-45 complex
133144	FSIS12320155	USA	2023	cattle	Campylobacter jejuni	4	7	10	4	1	7	1	45	ST-45 complex
133148	FSIS12320159	USA	2023	cattle	Campylobacter jejuni	4	7	10	4	1	7	1	45	ST-45 complex
133184	FSIS12320195	USA	2023	chicken offal or meat	Campylobacter jejuni	4	7	10	4	1	7	1	45	ST-45 complex
133189	FSIS12320201	USA	2023	chicken offal or meat	Campylobacter jejuni	4	7	10	4	1	7	1	45	ST-45 complex
133325	FSIS12320552	USA	2023	chicken offal or meat	Campylobacter jejuni	4	7	10	4	1	7	1	45	ST-45 complex
133339	FSIS12320672	USA	2023	cattle	Campylobacter jejuni	4	7	59	4	1	7	1	10574	ST-45 complex
133420	FSIS12320882	USA	2023	cattle	Campylobacter jejuni	4	7	10	4	1	7	1	45	ST-45 complex
133547	FSIS12321177	USA	2023	cattle	Campylobacter jejuni	4	7	10	4	1	7	1	45	ST-45 complex
133564	FSIS12321194	USA	2023	chicken	Campylobacter jejuni	4	7	10	4	1	7	1	45	ST-45 complex
133657	FSIS21924727	USA	2019	chicken offal or meat	Campylobacter jejuni	4	7	10	4	1	7	1	45	ST-45 complex
133793	FSIS21924974	USA	2019	chicken offal or meat	Campylobacter jejuni	4	7	10	4	1	7	1	45	ST-45 complex
133930	FSIS21925275	USA	2019	chicken offal or meat	Campylobacter jejuni	4	7	10	4	1	37	1	12776	ST-45 complex
134383	FSIS21926234	USA	2019	chicken	Campylobacter jejuni	4	7	10	4	1	7	1	45	ST-45 complex
135519	FSIS22028661	USA	2020	chicken offal or meat	Campylobacter jejuni	4	7	10	4	1	7	1	45	ST-45 complex
136130	FSIS22105931	USA	2021	chicken offal or meat	Campylobacter jejuni	4	7	10	4	1	7	1	45	ST-45 complex
137220	FSIS22131701	USA	2021	chicken offal or meat	Campylobacter jejuni	4	7	10	4	1	7	1	45	ST-45 complex
137418	FSIS22132049	USA	2021	chicken	Campylobacter jejuni	4	7	10	4	1	7	1	45	ST-45 complex
137571	FSIS22132303	USA	2021	chicken offal or meat	Campylobacter jejuni	4	7	10	4	1	7	1	45	ST-45 complex
137769	FSIS22132648	USA	2021	chicken offal or meat	Campylobacter jejuni	4	7	10	4	4	7	1	3520	ST-45 complex
137771	FSIS22132650	USA	2021	chicken	Campylobacter jejuni	4	7	10	4	1	7	1	45	ST-45 complex
137814	FSIS22132719	USA	2021	chicken offal or meat	Campylobacter jejuni	4	7	10	4	1	7	1	45	ST-45 complex
137910	FSIS22132908	USA	2021	chicken offal or meat	Campylobacter jejuni	4	7	256	4	1	7	1	3730	ST-45 complex
137928	FSIS22132926	USA	2021	chicken offal or meat	Campylobacter jejuni	104	7	10	4	1	7	1	1326	ST-45 complex
138400	FSIS22207717	USA	2022	chicken	Campylobacter jejuni	4	7	10	4	1	7	1	45	ST-45 complex
138608	FSIS22208142	USA	2022	chicken offal or meat	Campylobacter jejuni	4	7	10	4	1	7	1	45	ST-45 complex
139421	FSIS22210169	USA	2022	chicken	Campylobacter jejuni	4	7	10	4	1	7	1	45	ST-45 complex
139499	FSIS22210444	USA	2022	chicken	Campylobacter jejuni	4	7	10	1107	1	7	1	14084	ST-45 complex
139510	FSIS22210548	USA	2022	chicken	Campylobacter jejuni	4	7	10	4	42	7	1	137	ST-45 complex
139544	FSIS22210582	USA	2022	chicken offal or meat	Campylobacter jejuni	4	7	10	4	1443	7	1	13763	ST-45 complex
139831	FSIS22211160	USA	2022	chicken offal or meat	Campylobacter jejuni	4	7	10	4	1	7	1	45	ST-45 complex
139927	FSIS22211379	USA	2022	chicken	Campylobacter jejuni	4	7	10	4	42	7	1	137	ST-45 complex
140172	FSIS22311937	USA	2023	chicken	Campylobacter jejuni	4	7	10	4	1	7	1	45	ST-45 complex
140178	FSIS22311943	USA	2023	chicken	Campylobacter jejuni	4	7	10	4	1	7	1	45	ST-45 complex
140283	FSIS22312162	USA	2023	chicken offal or meat	Campylobacter jejuni	4	1003	10	4	1	7	1	14112	ST-45 complex
140604	FSIS31902241	USA	2019	chicken	Campylobacter jejuni	4	7	10	4	1	7	1	45	ST-45 complex
140626	FSIS31902280	USA	2019	chicken	Campylobacter jejuni	4	7	10	4	1	7	1	45	ST-45 complex
140681	FSIS31902391	USA	2019	chicken	Campylobacter jejuni	4	7	10	4	42	7	1	137	ST-45 complex
140728	FSIS31902522	USA	2019	chicken	Campylobacter jejuni	4	7	10	4	1	7	1	45	ST-45 complex
140787	FSIS31902697	USA	2019	chicken	Campylobacter jejuni	4	7	10	4	1	7	1	45	ST-45 complex
140912	FSIS31903092	USA	2019	chicken offal or meat	Campylobacter jejuni	4	7	10	4	1	7	1	45	ST-45 complex
140918	FSIS31903098	USA	2019	chicken	Campylobacter jejuni	4	7	10	4	1	7	1	45	ST-45 complex
141637	FSIS32105892	USA	2021	chicken	Campylobacter jejuni	4	7	10	4	1	7	1	45	ST-45 complex
142346	FSIS32207799	USA	2022	chicken	Campylobacter jejuni	4	7	10	4	42	7	1	137	ST-45 complex
142367	FSIS32207866	USA	2022	chicken offal or meat	Campylobacter jejuni	4	7	10	4	42	7	1	137	ST-45 complex
142635	FSIS32308621	USA	2022	chicken	Campylobacter jejuni	4	7	10	4	1	7	1	45	ST-45 complex
142643	FSIS32308654	USA	2022	chicken offal or meat	Campylobacter jejuni	4	7	10	4	1	7	1	45	ST-45 complex
142982	FSIS32309169	USA	2023	chicken	Campylobacter jejuni	4	7	10	4	1	7	1	45	ST-45 complex
143060	FSIS32309297	USA	2023	chicken	Campylobacter jejuni	4	7	10	4	1	7	1	45	ST-45 complex
143301	OXCBB-3513	UK	2004	chicken	Campylobacter jejuni	4	7	10	4	1	7	1	45	ST-45 complex
146521	YZU1739	China		chicken	Campylobacter jejuni	4	7	10	4	1	7	1	45	ST-45 complex
146523	YZU1741	China		chicken	Campylobacter jejuni	4	7	10	4	1	7	1	45	ST-45 complex
146549	YZU1770	China		chicken	Campylobacter jejuni	4	7	10	4	42	25	1	538	ST-45 complex
146550	YZU1771	China		chicken	Campylobacter jejuni	4	7	10	4	1	7	1	45	ST-45 complex
149484	OXCBB3773	UK	2004	chicken	Campylobacter jejuni	4	7	12	4	862	51	1	8549	ST-45 complex
149948	S922	Thailand	2020	chicken	Campylobacter jejuni	4	7	10	4	1	7	1	45	ST-45 complex
149950	S952	Thailand	2020	chicken	Campylobacter jejuni	4	7	10	4	1	7	1	45	ST-45 complex
150020	M119	Thailand	2018	chicken offal or meat	Campylobacter jejuni	4	7	10	4	1	7	1	45	ST-45 complex
150054	M364	Thailand	2019	chicken offal or meat	Campylobacter jejuni	4	7	10	4	42	51	1	583	ST-45 complex
150062	M377	Thailand	2019	chicken offal or meat	Campylobacter jejuni	4	7	10	4	42	51	1	583	ST-45 complex
150066	M382	Thailand	2019	chicken offal or meat	Campylobacter jejuni	4	7	10	4	42	51	1	583	ST-45 complex
150121	S935	Thailand	2020	chicken	Campylobacter jejuni	4	7	10	4	1	7	1	45	ST-45 complex
150122	S947	Thailand	2020	chicken	Campylobacter jejuni	4	7	10	4	1	7	1	45	ST-45 complex
150168	M375	Thailand	2019	chicken offal or meat	Campylobacter jejuni	4	7	10	4	42	51	1	583	ST-45 complex
150192	M497	Thailand	2020	chicken offal or meat	Campylobacter jejuni	4	7	10	4	42	51	1	583	ST-45 complex
150198	M513	Thailand	2020	chicken offal or meat	Campylobacter jejuni	4	7	10	4	42	51	1	583	ST-45 complex
150206	M538	Thailand	2020	chicken offal or meat	Campylobacter jejuni	4	7	10	4	42	51	1	583	ST-45 complex
150270	M35	Thailand	2018	chicken offal or meat	Campylobacter jejuni	4	7	10	4	42	51	1	583	ST-45 complex
151031	CAM004503-026220	Peru	2022	chicken	Campylobacter jejuni	4	7	10	4	42	7	1	137	ST-45 complex
151267	SS_2784	UK	2015	chicken	Campylobacter jejuni	4	7	10	4	1	51	1	1701	ST-45 complex
151276	CjRM10449	USA		cattle	Campylobacter jejuni	4	7	10	4	1	7	1	45	ST-45 complex
151937	GF168-C	Switzerland	2024	chicken	Campylobacter jejuni	4	7	881	4	1	7	1	14513	ST-45 complex
157237	ch2250	UK	2016	chicken	Campylobacter jejuni	4	7	10	4	1	7	1	45	ST-45 complex
157278	ch957	UK	2016	chicken	Campylobacter jejuni	4	7	10	4	1	7	1	45	ST-45 complex
158666	RM10449	USA	2009	cattle	Campylobacter jejuni	4	7	10	4	1	7	1	45	ST-45 complex

## Sheet: S. aureus
PUBMLST ID	isolate	species	country	year	disease	source	epidemiology	spa_type	arcC	aroE	glpF	gmk	pta	tpi	yqiL	ST (MLST)	clonal_complex (MLST)
48100	C00017038	Staphylococcus aureus	UK	2009	bacteraemia	blood			2	2	2	2	3	3	2	36	CC30
48101	C00017041	Staphylococcus aureus	UK	2009	bacteraemia	blood			2	2	2	2	3	3	2	36	CC30
48102	C00017042	Staphylococcus aureus	UK	2009	bacteraemia	blood			2	2	2	2	3	3	2	36	CC30
48103	C00017043	Staphylococcus aureus	UK	2009	bacteraemia	blood			2	2	2	2	3	3	2	36	CC30
48104	C00017045	Staphylococcus aureus	UK	2009	bacteraemia	blood			2	2	2	2	6	3	2	30	CC30
48105	C00017047	Staphylococcus aureus	UK	2010	bacteraemia	blood			2	2	2	2	3	3	2	36	CC30
48106	C00021325	Staphylococcus aureus	UK	2010	bacteraemia	blood			19	23	15	2	19	20	15	59
48107	C00021327	Staphylococcus aureus	UK	2010	bacteraemia	blood			2	2	2	2	3	3	2	36	CC30
48108	C00021328	Staphylococcus aureus	UK	2010	bacteraemia	blood			2	2	2	2	6	3	2	30	CC30
48109	C00021330	Staphylococcus aureus	UK	2010	bacteraemia	blood			13	13	1	1	12	10	13	582	CC15
48110	C00017049	Staphylococcus aureus	UK	2010	bacteraemia	blood			2	2	2	2	3	3	2	36	CC30
48111	C00017050	Staphylococcus aureus	UK	2010	bacteraemia	blood			2	2	2	2	3	3	2	36	CC30
48112	C00017051	Staphylococcus aureus	UK	2010	bacteraemia	blood			2	2	2	2	3	3	2	36	CC30
48113	C00017053	Staphylococcus aureus	UK	2010	bacteraemia	blood			2	2	2	2	3	3	2	36	CC30
48114	C00017056	Staphylococcus aureus	UK	2010	bacteraemia	blood			2	2	2	2	3	3	2	36	CC30
48115	C00012749	Staphylococcus aureus	UK	2010	bacteraemia	blood			1	4	1	4	12	1	10	5	CC5
48116	C00012752	Staphylococcus aureus	UK	2010	bacteraemia	blood			1	4	1	4	12	1	10	5	CC5
48117	C00021332	Staphylococcus aureus	UK	2011	bacteraemia	blood			2	2	2	2	6	3	2	30	CC30
48118	C00012755	Staphylococcus aureus	UK	2011	bacteraemia	blood			3	35	19	2	20	26	39	398
48119	C00012830	Staphylococcus aureus	UK	2011	bacteraemia	blood			1	3	1	8	11	5	11	12
48120	C00012761	Staphylococcus aureus	UK	2011	bacteraemia	blood			7	6	1	5	8	8	6	22	CC22
48121	C00012760	Staphylococcus aureus	UK	2011	bacteraemia	blood			13	13	1	1	12	11	13	15	CC15
48122	C00012762	Staphylococcus aureus	UK	2011	bacteraemia	blood			3	3	1	1	4	4	3	8	CC8
48123	C00012763	Staphylococcus aureus	UK	2011	bacteraemia	blood			3	3	1	1	4	4	3	8	CC8
48124	C00012764	Staphylococcus aureus	UK	2011	bacteraemia	blood			19	23	15	2	19	20	15	59
48125	C00012767	Staphylococcus aureus	UK	2011	bacteraemia	blood			3	1	1	8	1	1	1	188	CC1
48126	C00012768	Staphylococcus aureus	UK	2011	bacteraemia	blood			10	14	8	6	10	3	2	45	CC45
48127	C00012770	Staphylococcus aureus	UK	2011	bacteraemia	blood			1	4	1	4	12	1	10	5	CC5
48128	C00012777	Staphylococcus aureus	UK	2011	bacteraemia	blood			4	1	4	1	5	5	4	25
48129	C00012775	Staphylococcus aureus	UK	2011	bacteraemia	blood			1	1	1	1	1	1	1	1	CC1
48130	C00012778	Staphylococcus aureus	UK	2011	bacteraemia	blood			10	14	8	6	10	3	2	45	CC45
48131	C00012783	Staphylococcus aureus	UK	2011	bacteraemia	blood			2	2	2	2	2	2	2	39	CC30
48132	C00012791	Staphylococcus aureus	UK	2011	bacteraemia	blood			8	2	458	2	6	3	2	3442	CC30
48133	C00012793	Staphylococcus aureus	UK	2011	bacteraemia	blood			1	4	1	4	12	1	10	5	CC5
48134	C00012792	Staphylococcus aureus	UK	2011	bacteraemia	blood			7	6	1	5	8	8	6	22	CC22
48135	C00012796	Staphylococcus aureus	UK	2011	bacteraemia	blood			3	3	1	1	4	4	3	8	CC8
48136	C00012798	Staphylococcus aureus	UK	2011	bacteraemia	blood			19	23	15	2	19	20	15	59
48137	C00012809	Staphylococcus aureus	UK	2011	bacteraemia	blood			13	13	1	1	12	11	13	15	CC15
48138	C00012804	Staphylococcus aureus	UK	2011	bacteraemia	blood			13	13	1	1	12	11	13	15	CC15
48139	C00012805	Staphylococcus aureus	UK	2011	bacteraemia	blood			8	2	458	2	6	3	2	3442	CC30
48140	C00012801	Staphylococcus aureus	UK	2011	bacteraemia	blood			10	14	8	6	10	3	2	45	CC45
48141	C00012802	Staphylococcus aureus	UK	2011	bacteraemia	blood			8	2	458	2	6	3	2	3442	CC30
48142	C00012810	Staphylococcus aureus	UK	2011	bacteraemia	blood			3	3	1	1	4	4	3	8	CC8
48143	C00012814	Staphylococcus aureus	UK	2011	bacteraemia	blood			3	32	1	1	4	4	3	254	CC8
48144	C00012812	Staphylococcus aureus	UK	2011	bacteraemia	blood			2	2	2	2	6	3	2	30	CC30
48145	C00012813	Staphylococcus aureus	UK	2011	bacteraemia	blood			13	13	1	1	12	11	13	15	CC15
48146	C00012817	Staphylococcus aureus	UK	2011	bacteraemia	blood			3	3	1	1	4	4	3	8	CC8
48147	C00012822	Staphylococcus aureus	UK	2011	bacteraemia	blood			3	3	1	1	4	4	3	8	CC8
48148	C00012824	Staphylococcus aureus	UK	2011	bacteraemia	blood			1	1	1	1	1	1	1	1	CC1
48149	C00012826	Staphylococcus aureus	UK	2011	bacteraemia	blood			19	23	15	2	19	20	15	59
48150	C00013160	Staphylococcus aureus	UK	2011	bacteraemia	blood			8	2	2	2	6	3	2	34	CC30
48151	C00013162	Staphylococcus aureus	UK	2011	bacteraemia	blood			1	1	1	1	1	1	1	1	CC1
48152	C00013163	Staphylococcus aureus	UK	2011	bacteraemia	blood			1	4	1	8	4	4	3	72	CC8
48153	C00013174	Staphylococcus aureus	UK	2011	bacteraemia	blood			7	6	1	5	8	8	436	3427	CC22
48154	C00013165	Staphylococcus aureus	UK	2011	bacteraemia	blood			2	2	454	2	3	3	2	3423	CC30
48155	C00013168	Staphylococcus aureus	UK	2011	bacteraemia	blood			2	2	2	2	6	3	2	30	CC30
48156	C00017272	Staphylococcus aureus	UK	2012	bacteraemia	blood			8	2	2	2	6	3	2	34	CC30
48157	C00013170	Staphylococcus aureus	UK	2012	bacteraemia	blood			10	14	8	6	10	3	2	45	CC45
48158	C00013169	Staphylococcus aureus	UK	2012	bacteraemia	blood			13	13	1	1	12	11	13	15	CC15
48159	C00013176	Staphylococcus aureus	UK	2012	bacteraemia	blood			3	27	1	1	1	1	10	109	CC1
48160	C00013178	Staphylococcus aureus	UK	2012	bacteraemia	blood			1	4	1	4	12	1	10	5	CC5
48161	C00013179	Staphylococcus aureus	UK	2012	bacteraemia	blood			1	4	1	4	12	1	10	5	CC5
48162	C00013190	Staphylococcus aureus	UK	2012	bacteraemia	blood			1	4	1	8	4	4	3	72	CC8
48163	C00003084	Staphylococcus aureus	UK	2008	bacteraemia	blood			324	2	2	2	6	3	2	2889	CC30
48164	C00003085	Staphylococcus aureus	UK	2008	bacteraemia	blood			1	3	1	8	11	5	11	12
48165	C00003086	Staphylococcus aureus	UK	2008	bacteraemia	blood			7	6	1	5	8	8	6	22	CC22
48166	C00003087	Staphylococcus aureus	UK	2008	bacteraemia	blood			3	3	1	1	4	4	3	8	CC8
48167	C00003088	Staphylococcus aureus	UK	2008	bacteraemia	blood			1	3	1	8	11	5	11	12
48168	C00003089	Staphylococcus aureus	UK	2008	bacteraemia	blood			2	2	2	2	6	3	2	30	CC30
48169	C00003090	Staphylococcus aureus	UK	2008	bacteraemia	blood			13	13	1	1	12	11	13	15	CC15
48170	C00003091	Staphylococcus aureus	UK	2008	bacteraemia	blood			2	2	2	2	6	3	2	30	CC30
48171	C00011644	Staphylococcus aureus	UK	2008	bacteraemia	blood			7	6	1	5	8	8	6	22	CC22
48172	C00003093	Staphylococcus aureus	UK	2008	bacteraemia	blood			7	6	1	5	8	8	6	22	CC22
48173	C00003092	Staphylococcus aureus	UK	2008	bacteraemia	blood			4	1	4	1	5	5	4	25
48174	C00003131	Staphylococcus aureus	UK	2008	bacteraemia	blood			10	14	8	6	10	3	2	45	CC45
48175	C00003132	Staphylococcus aureus	UK	2008	bacteraemia	blood			7	6	1	5	8	8	6	22	CC22
48176	C00003134	Staphylococcus aureus	UK	2008	bacteraemia	blood			10	14	8	6	10	3	2	45	CC45
48177	C00003133	Staphylococcus aureus	UK	2008	bacteraemia	blood			7	6	1	5	8	8	6	22	CC22
48178	C00003135	Staphylococcus aureus	UK	2008	bacteraemia	blood			1	1	1	1	1	1	1	1	CC1
48179	C00003136	Staphylococcus aureus	UK	2008	bacteraemia	blood			10	14	8	6	10	3	2	45	CC45
48180	C00003137	Staphylococcus aureus	UK	2008	bacteraemia	blood			7	6	1	5	8	8	6	22	CC22
48181	C00003141	Staphylococcus aureus	UK	2008	bacteraemia	blood			3	3	1	1	4	4	3	8	CC8
48182	C00011656	Staphylococcus aureus	UK	2008	bacteraemia	blood			6	5	6	2	7	14	5	121	CC121
48183	C00003138	Staphylococcus aureus	UK	2008	bacteraemia	blood			1	3	1	8	11	5	11	12
48184	C00003139	Staphylococcus aureus	UK	2008	bacteraemia	blood			13	13	1	1	12	11	13	15	CC15
48185	C00003179	Staphylococcus aureus	UK	2008	bacteraemia	blood			1	507	1	4	12	1	10	3529	CC5
48186	C00003142	Staphylococcus aureus	UK	2008	bacteraemia	blood			7	6	1	5	8	8	6	22	CC22
48187	C00003180	Staphylococcus aureus	UK	2008	bacteraemia	blood			10	14	8	6	10	3	2	45	CC45
48188	C00003181	Staphylococcus aureus	UK	2008	bacteraemia	blood			10	14	8	6	10	3	2	45	CC45
48189	C00003182	Staphylococcus aureus	UK	2008	bacteraemia	blood			2	2	2	2	3	3	2	36	CC30
48190	C00003183	Staphylococcus aureus	UK	2008	bacteraemia	blood			7	6	1	5	8	8	6	22	CC22
48191	C00003185	Staphylococcus aureus	UK	2008	bacteraemia	blood			2	2	2	2	2	2	2	39	CC30
48192	C00003184	Staphylococcus aureus	UK	2008	bacteraemia	blood			3	1	1	8	1	1	1	188	CC1
48193	C00003186	Staphylococcus aureus	UK	2008	bacteraemia	blood			1	1	1	1	1	1	1	1	CC1
48194	C00003187	Staphylococcus aureus	UK	2008	bacteraemia	blood			7	6	1	5	8	8	6	22	CC22
48195	C00003188	Staphylococcus aureus	UK	2008	bacteraemia	blood			2	2	2	2	2	2	2	39	CC30
48196	C00003190	Staphylococcus aureus	UK	2009	bacteraemia	blood			4	168	1	8	1	10	8	1281
48197	C00003227	Staphylococcus aureus	UK	2009	bacteraemia	blood			7	6	1	5	8	8	6	22	CC22
48198	C00003398	Staphylococcus aureus	UK	2009	bacteraemia	blood			3	1	14	15	11	19	3	101
48199	C00003231	Staphylococcus aureus	UK	2009	bacteraemia	blood			2	2	2	2	6	3	2	30	CC30
48200	C00003232	Staphylococcus aureus	UK	2009	bacteraemia	blood			1	1	1	1	1	1	1	1	CC1
48201	C00003233	Staphylococcus aureus	UK	2009	bacteraemia	blood			1114	3	1	1	4	4	83	9820	CC8
48202	C00003234	Staphylococcus aureus	UK	2009	bacteraemia	blood			1	3	1	8	11	5	11	12
48203	C00003235	Staphylococcus aureus	UK	2009	bacteraemia	blood			7	6	1	5	8	8	6	22	CC22
48204	C00003236	Staphylococcus aureus	UK	2009	bacteraemia	blood			13	13	1	1	12	11	13	15	CC15
48205	C00003237	Staphylococcus aureus	UK	2009	bacteraemia	blood			19	23	15	2	19	20	15	59
48206	C00003275	Staphylococcus aureus	UK	2009	bacteraemia	blood			5	4	1	4	4	6	3	7
48207	C00003238	Staphylococcus aureus	UK	2009	bacteraemia	blood			19	23	15	2	19	20	15	59
48208	C00003280	Staphylococcus aureus	UK	2009	bacteraemia	blood			10	11	8	6	10	3	2	47	CC45
48209	C00003276	Staphylococcus aureus	UK	2009	bacteraemia	blood			2	2	2	2	6	3	2	30	CC30
48210	C00003281	Staphylococcus aureus	UK	2009	bacteraemia	blood			3	3	1	1	4	4	3	8	CC8
48211	C00003279	Staphylococcus aureus	UK	2009	bacteraemia	blood			13	13	1	1	12	11	13	15	CC15
48212	C00003278	Staphylococcus aureus	UK	2009	bacteraemia	blood			10	14	8	6	10	3	2	45	CC45
48213	C00003282	Staphylococcus aureus	UK	2009	bacteraemia	blood			10	14	8	6	10	3	2	45	CC45
48214	C00003283	Staphylococcus aureus	UK	2009	bacteraemia	blood			2	2	2	2	6	3	2	30	CC30
48215	C00003285	Staphylococcus aureus	UK	2009	bacteraemia	blood			1	3	1	8	11	5	11	12
48216	C00003286	Staphylococcus aureus	UK	2009	bacteraemia	blood			1	4	1	4	12	1	10	5	CC5
48217	C00003322	Staphylococcus aureus	UK	2009	bacteraemia	blood			18	18	6	2	13	15	18	182
48218	C00003323	Staphylococcus aureus	UK	2009	bacteraemia	blood			7	6	1	5	8	8	6	22	CC22
48219	C00003324	Staphylococcus aureus	UK	2009	bacteraemia	blood			3	3	1	1	4	4	3	8	CC8
48220	C00003399	Staphylococcus aureus	UK	2009	bacteraemia	blood			18	18	6	757	13	15	18	9821
48221	C00003329	Staphylococcus aureus	UK	2009	bacteraemia	blood			3	1	1	1	1	5	3	97	CC97
48222	C00003332	Staphylococcus aureus	UK	2009	bacteraemia	blood			1	43	1	4	12	1	10	146	CC5
48223	C00003333	Staphylococcus aureus	UK	2009	bacteraemia	blood			7	6	1	5	8	8	6	22	CC22
48224	C00003368	Staphylococcus aureus	UK	2009	bacteraemia	blood			10	11	8	6	10	3	2	47	CC45
48225	C00003369	Staphylococcus aureus	UK	2009	bacteraemia	blood			13	13	1	1	12	112	13	2126	CC15
48226	C00003371	Staphylococcus aureus	UK	2009	bacteraemia	blood			7	6	1	5	8	8	6	22	CC22
48227	C00003372	Staphylococcus aureus	UK	2009	bacteraemia	blood			1	4	1	4	12	1	10	5	CC5
48228	C00003373	Staphylococcus aureus	UK	2009	bacteraemia	blood			10	14	8	6	10	3	2	45	CC45
48229	C00003378	Staphylococcus aureus	UK	2009	bacteraemia	blood			8	2	2	2	6	3	2	34	CC30
48230	C00003356	Staphylococcus aureus	UK	2009	bacteraemia	blood			5	4	1	4	4	6	3	7
48231	C00003357	Staphylococcus aureus	UK	2009	bacteraemia	blood			7	6	1	5	8	8	6	22	CC22
48232	C00003358	Staphylococcus aureus	UK	2009	bacteraemia	blood			13	13	1	1	12	11	13	15	CC15
48233	C00003360	Staphylococcus aureus	UK	2009	bacteraemia	blood			7	6	1	5	8	8	6	22	CC22
48234	C00003359	Staphylococcus aureus	UK	2009	bacteraemia	blood			1	1	1	1	1	1	1	1	CC1
48235	C00003362	Staphylococcus aureus	UK	2009	bacteraemia	blood			7	6	1	5	8	8	6	22	CC22
48236	C00003364	Staphylococcus aureus	UK	2009	bacteraemia	blood			10	14	8	6	178	3	2	1647	CC45
48237	C00003365	Staphylococcus aureus	UK	2009	bacteraemia	blood			1	4	1	4	12	1	10	5	CC5
48238	C00003367	Staphylococcus aureus	UK	2009	bacteraemia	blood			10	14	120	6	10	3	2	924	CC45
48239	C00003366	Staphylococcus aureus	UK	2009	bacteraemia	blood			10	14	8	6	178	3	2	1647	CC45
48240	C00003095	Staphylococcus aureus	UK	2009	bacteraemia	blood			2	499	1113	2	2	2	2	9822
48241	C00003096	Staphylococcus aureus	UK	2009	bacteraemia	blood			7	6	1	5	8	8	6	22	CC22
48242	C00003098	Staphylococcus aureus	UK	2009	bacteraemia	blood			1	4	1	4	12	1	10	5	CC5
48243	C00003099	Staphylococcus aureus	UK	2009	bacteraemia	blood			1	4	1	4	12	1	10	5	CC5
48244	C00003100	Staphylococcus aureus	UK	2009	bacteraemia	blood			7	6	1	5	8	8	6	22	CC22
48245	C00003101	Staphylococcus aureus	UK	2009	bacteraemia	blood			13	13	1	1	12	11	13	15	CC15
48246	C00003102	Staphylococcus aureus	UK	2009	bacteraemia	blood			1	4	1	4	12	1	10	5	CC5
48247	C00003103	Staphylococcus aureus	UK	2009	bacteraemia	blood			7	6	1	5	8	8	6	22	CC22
48248	C00003104	Staphylococcus aureus	UK	2009	bacteraemia	blood			7	6	1	5	8	8	6	22	CC22
48249	C00003106	Staphylococcus aureus	UK	2009	bacteraemia	blood			4	1	4	1	5	5	4	25
48250	C00003143	Staphylococcus aureus	UK	2009	bacteraemia	blood			19	23	15	2	19	20	15	59
48251	C00003144	Staphylococcus aureus	UK	2009	bacteraemia	blood			1	4	1	4	12	1	10	5	CC5
48252	C00003316	Staphylococcus aureus	UK	2009	bacteraemia	blood			3	1	1	8	1	1	284	1533	CC1
48253	C00003145	Staphylococcus aureus	UK	2009	bacteraemia	blood			1	4	1	4	12	1	10	5	CC5
48254	C00003147	Staphylococcus aureus	UK	2009	bacteraemia	blood			10	502	8	6	10	3	2	3447	CC45
48255	C00003178	Staphylococcus aureus	UK	2009	bacteraemia	blood			1	1	1	1	1	1	1	1	CC1
48256	C00003148	Staphylococcus aureus	UK	2009	bacteraemia	blood			13	13	1	1	12	11	13	15	CC15
48257	C00003149	Staphylococcus aureus	UK	2009	bacteraemia	blood			7	6	1	5	8	8	6	22	CC22
48258	C00003150	Staphylococcus aureus	UK	2009	bacteraemia	blood			3	37	19	2	20	26	32	291
48259	C00003152	Staphylococcus aureus	UK	2009	bacteraemia	blood			19	23	15	2	19	20	15	59
48260	C00003154	Staphylococcus aureus	UK	2009	bacteraemia	blood			2	2	2	2	3	3	2	36	CC30
48261	C00003153	Staphylococcus aureus	UK	2009	bacteraemia	blood			13	13	1	1	12	11	13	15	CC15
48262	C00003192	Staphylococcus aureus	UK	2009	bacteraemia	blood			8	2	2	2	6	3	2	34	CC30
48263	C00003193	Staphylococcus aureus	UK	2009	bacteraemia	blood			7	6	1	5	8	8	6	22	CC22
48264	C00003194	Staphylococcus aureus	UK	2009	bacteraemia	blood			4	503	4	1	5	5	4	3460
48265	C00003195	Staphylococcus aureus	UK	2009	bacteraemia	blood			13	13	1	1	12	11	13	15	CC15
48266	C00011571	Staphylococcus aureus	UK	2009	bacteraemia	blood			3	35	48	19	20	26	39	580
48267	C00003196	Staphylococcus aureus	UK	2009	bacteraemia	blood			10	11	8	6	10	3	2	47	CC45
48268	C00003199	Staphylococcus aureus	UK	2009	bacteraemia	blood			3	35	48	19	20	26	39	580
48269	C00003198	Staphylococcus aureus	UK	2009	bacteraemia	blood			1	3	1	8	11	5	11	12
48270	C00003197	Staphylococcus aureus	UK	2009	bacteraemia	blood			1	4	1	8	4	4	3	72	CC8
48271	C00011606	Staphylococcus aureus	UK	2009	bacteraemia	blood			12	3	1	1	408	4	3	3426	CC8
48272	C00003296	Staphylococcus aureus	UK	2009	bacteraemia	blood			3	35	19	2	20	26	39	398
48273	C00003415	Staphylococcus aureus	UK	2009	bacteraemia	blood			10	14	8	6	10	3	2	45	CC45
48274	C00011654	Staphylococcus aureus	UK	2009	bacteraemia	blood			6	5	6	2	409	17	19	3449	CC121
48275	C00003202	Staphylococcus aureus	UK	2009	bacteraemia	blood			3	3	1	1	4	4	3	8	CC8
48276	C00014455	Staphylococcus aureus	UK	2009	bacteraemia	blood			6	5	6	2	7	14	5	121	CC121
48277	C00003341	Staphylococcus aureus	UK	2009	bacteraemia	blood			1	4	1114	8	4	4	3	9823
48278	C00003384	Staphylococcus aureus	UK	2009	bacteraemia	blood			13	13	1	1	12	11	13	15	CC15
48279	C00003411	Staphylococcus aureus	UK	2009	bacteraemia	blood			7	6	1	5	8	8	6	22	CC22
48280	C00003246	Staphylococcus aureus	UK	2009	bacteraemia	blood			13	13	1	1	12	11	13	15	CC15
48281	C00003239	Staphylococcus aureus	UK	2009	bacteraemia	blood			10	14	8	6	10	3	2	45	CC45
48282	C00011631	Staphylococcus aureus	UK	2009	bacteraemia	blood			2	2	2	2	6	3	2	30	CC30
48283	C00003240	Staphylococcus aureus	UK	2009	bacteraemia	blood			1	3	1	8	11	5	11	12
48284	C00003412	Staphylococcus aureus	UK	2009	bacteraemia	blood			10	14	8	6	10	3	2	45	CC45
48285	C00011570	Staphylococcus aureus	UK	2009	bacteraemia	blood			7	6	1	5	8	8	6	22	CC22
48286	C00003343	Staphylococcus aureus	UK	2009	bacteraemia	blood			7	6	1	5	8	8	6	22	CC22
48287	C00003386	Staphylococcus aureus	UK	2009	bacteraemia	blood			7	6	1	5	8	8	6	22	CC22
48288	C00003241	Staphylococcus aureus	UK	2009	bacteraemia	blood			3	1	1	1	1	5	3	97	CC97
48289	C00003291	Staphylococcus aureus	UK	2009	bacteraemia	blood			1	3	1	8	11	5	11	12
48290	C00003387	Staphylococcus aureus	UK	2009	bacteraemia	blood			3	1	1	1	1	5	3	97	CC97
48291	C00003404	Staphylococcus aureus	UK	2009	bacteraemia	blood			1	4	778	4	12	1	10	6614	CC5
48292	C00003107	Staphylococcus aureus	UK	2009	bacteraemia	blood			25	26	28	18	407	33	27	3424
48293	C00003344	Staphylococcus aureus	UK	2009	bacteraemia	blood			1	4	1	4	12	1	10	5	CC5
48294	C00003335	Staphylococcus aureus	UK	2009	bacteraemia	blood			2	2	2	2	6	3	2	30	CC30
48295	C00003108	Staphylococcus aureus	UK	2009	bacteraemia	blood			13	13	1	1	12	11	13	15	CC15
48296	C00003249	Staphylococcus aureus	UK	2009	bacteraemia	blood			7	6	1	5	8	8	6	22	CC22
48297	C00003292	Staphylococcus aureus	UK	2009	bacteraemia	blood			2	2	2	2	6	3	2	30	CC30
48298	C00003109	Staphylococcus aureus	UK	2009	bacteraemia	blood			12	4	1	4	12	1	3	6	CC5
48299	C00003250	Staphylococcus aureus	UK	2009	bacteraemia	blood			7	6	1	5	8	8	6	22	CC22
48300	C00003336	Staphylococcus aureus	UK	2009	bacteraemia	blood			2	2	2	2	6	3	2	30	CC30
48301	C00003379	Staphylococcus aureus	UK	2009	bacteraemia	blood			7	6	1	5	8	8	6	22	CC22
48302	C00003406	Staphylococcus aureus	UK	2009	bacteraemia	blood			7	6	1	5	8	8	6	22	CC22
48303	C00003110	Staphylococcus aureus	UK	2009	bacteraemia	blood			2	2	150	2	6	3	2	1530	CC30
48304	C00003244	Staphylococcus aureus	UK	2009	bacteraemia	blood			13	13	1	1	12	11	13	15	CC15
48305	C00003287	Staphylococcus aureus	UK	2009	bacteraemia	blood			1	1	1	1	1	1	1	1	CC1
48306	C00011629	Staphylococcus aureus	UK	2009	bacteraemia	blood			10	14	8	6	10	3	2	45	CC45
48307	C00003337	Staphylococcus aureus	UK	2009	bacteraemia	blood			4	1	4	1	5	5	4	25
48308	C00003380	Staphylococcus aureus	UK	2009	bacteraemia	blood			13	13	1	1	12	11	13	15	CC15
48309	C00003388	Staphylococcus aureus	UK	2009	bacteraemia	blood			3	3	1	1	4	4	3	8	CC8
48310	C00003407	Staphylococcus aureus	UK	2009	bacteraemia	blood			7	6	1	5	8	8	6	22	CC22
48311	C00003111	Staphylococcus aureus	UK	2009	bacteraemia	blood			7	6	1	5	8	8	6	22	CC22
48312	C00003295	Staphylococcus aureus	UK	2009	bacteraemia	blood			7	6	1	5	8	8	6	22	CC22
48313	C00003381	Staphylococcus aureus	UK	2009	bacteraemia	blood			7	6	1	5	8	8	6	22	CC22
48314	C00003338	Staphylococcus aureus	UK	2009	bacteraemia	blood			1	3	1	8	11	5	11	12
48315	C00003389	Staphylococcus aureus	UK	2009	bacteraemia	blood			10	14	8	6	10	3	2	45	CC45
48316	C00003408	Staphylococcus aureus	UK	2009	bacteraemia	blood			4	1	4	1	5	5	4	25
48317	C00003112	Staphylococcus aureus	UK	2009	bacteraemia	blood			10	14	8	6	10	3	2	45	CC45
48318	C00003288	Staphylococcus aureus	UK	2009	bacteraemia	blood			1	3	1	8	11	5	11	12
48319	C00003245	Staphylococcus aureus	UK	2009	bacteraemia	blood			2	2	2	2	6	3	2	30	CC30
48320	C00003382	Staphylococcus aureus	UK	2010	bacteraemia	blood			7	6	1	5	8	8	6	22	CC22
48321	C00003390	Staphylococcus aureus	UK	2010	bacteraemia	blood			3	37	19	2	20	26	32	291
48322	C00003409	Staphylococcus aureus	UK	2010	bacteraemia	blood			19	23	15	2	19	20	15	59
48323	C00003289	Staphylococcus aureus	UK	2010	bacteraemia	blood			7	6	1	5	8	8	6	22	CC22
48324	C00003339	Staphylococcus aureus	UK	2010	bacteraemia	blood			7	6	1	5	8	8	6	22	CC22
48325	C00003383	Staphylococcus aureus	UK	2010	bacteraemia	blood			18	18	6	2	13	15	18	182
48326	C00003410	Staphylococcus aureus	UK	2010	bacteraemia	blood			7	6	1	5	8	8	6	22	CC22
48327	C00003402	Staphylococcus aureus	UK	2010	bacteraemia	blood			19	1307	15	2	19	20	881	9824
48328	C00003114	Staphylococcus aureus	UK	2010	bacteraemia	blood			3	3	1	1	4	4	3	8	CC8
48329	C00003403	Staphylococcus aureus	UK	2010	bacteraemia	blood			2	2	2	2	6	3	2	30	CC30
48330	C00003248	Staphylococcus aureus	UK	2010	bacteraemia	blood			19	23	15	2	19	20	136	1224
48331	C00003156	Staphylococcus aureus	UK	2010	bacteraemia	blood			10	14	8	6	10	3	2	45	CC45
48332	C00003298	Staphylococcus aureus	UK	2010	bacteraemia	blood			1	1	1	1	12	1	1	573	CC1
48333	C00003253	Staphylococcus aureus	UK	2010	bacteraemia	blood			13	13	1	1	12	11	13	15	CC15
48334	C00003348	Staphylococcus aureus	UK	2010	bacteraemia	blood			10	14	8	6	10	3	2	45	CC45
48335	C00003254	Staphylococcus aureus	UK	2010	bacteraemia	blood			22	1	14	23	12	4	31	88
48336	C00003209	Staphylococcus aureus	UK	2010	bacteraemia	blood			1	1	1	1	1	1	1	1	CC1
48337	C00003306	Staphylococcus aureus	UK	2010	bacteraemia	blood			4	1	4	1	5	5	4	25
48338	C00003349	Staphylococcus aureus	UK	2010	bacteraemia	blood			13	13	1	1	12	11	13	15	CC15
48339	C00003420	Staphylococcus aureus	UK	2010	bacteraemia	blood			2	2	2	2	6	3	2	30	CC30
48340	C00003166	Staphylococcus aureus	UK	2010	bacteraemia	blood			7	6	1	5	8	8	6	22	CC22
48341	C00003121	Staphylococcus aureus	UK	2010	bacteraemia	blood			22	1	14	23	12	4	31	88
48342	C00011608	Staphylococcus aureus	UK	2010	bacteraemia	blood			7	6	1	5	8	8	6	22	CC22
48343	C00003158	Staphylococcus aureus	UK	2010	bacteraemia	blood			2	2	2	2	6	3	2	30	CC30
48344	C00003203	Staphylococcus aureus	UK	2010	bacteraemia	blood			7	6	1	5	8	8	6	22	CC22
48345	C00003210	Staphylococcus aureus	UK	2010	bacteraemia	blood			10	14	8	6	10	3	2	45	CC45
48346	C00003299	Staphylococcus aureus	UK	2010	bacteraemia	blood			2	2	2	2	6	3	2	30	CC30
48347	C00003308	Staphylococcus aureus	UK	2010	bacteraemia	blood			2	660	2	667	2	2	2	8504
48348	C00003159	Staphylococcus aureus	UK	2010	bacteraemia	blood			8	2	69	2	6	3	2	1538	CC30
48349	C00003211	Staphylococcus aureus	UK	2010	bacteraemia	blood			7	6	1	5	8	8	6	22	CC22
48350	C00003309	Staphylococcus aureus	UK	2010	bacteraemia	blood			3	3	1	1	4	4	3	8	CC8
48351	C00003256	Staphylococcus aureus	UK	2010	bacteraemia	blood			2	2	2	2	6	3	2	30	CC30
48352	C00003300	Staphylococcus aureus	UK	2010	bacteraemia	blood			7	6	1	5	8	8	6	22	CC22
48353	C00003257	Staphylococcus aureus	UK	2010	bacteraemia	blood			13	13	1	1	12	11	13	15	CC15
48354	C00011583	Staphylococcus aureus	UK	2010	bacteraemia	blood			7	6	1	5	8	8	6	22	CC22
48355	C00003345	Staphylococcus aureus	UK	2010	bacteraemia	blood			13	13	1	1	12	11	13	15	CC15
48356	C00003161	Staphylococcus aureus	UK	2010	bacteraemia	blood			1	4	1	4	12	1	10	5	CC5
48357	C00003204	Staphylococcus aureus	UK	2010	bacteraemia	blood			13	13	1	1	12	11	13	15	CC15
48358	C00003213	Staphylococcus aureus	UK	2010	bacteraemia	blood			4	1	4	1	5	5	4	25
48359	C00003258	Staphylococcus aureus	UK	2010	bacteraemia	blood			13	13	1	1	12	11	13	15	CC15
48360	C00011593	Staphylococcus aureus	UK	2010	bacteraemia	blood			3	3	92	1	4	4	3	646	CC8
48361	C00003346	Staphylococcus aureus	UK	2010	bacteraemia	blood			3	3	1	1	4	4	3	8	CC8
48362	C00003162	Staphylococcus aureus	UK	2010	bacteraemia	blood			2	2	2	2	6	3	2	30	CC30
48363	C00003259	Staphylococcus aureus	UK	2010	bacteraemia	blood			13	13	1	1	12	1039	13	9825	CC15
48364	C00003215	Staphylococcus aureus	UK	2010	bacteraemia	blood			3	3	1	1	4	4	3	8	CC8
48365	C00003205	Staphylococcus aureus	UK	2010	bacteraemia	blood			3	35	19	2	20	26	39	398
48366	C00003347	Staphylococcus aureus	UK	2010	bacteraemia	blood			379	14	8	6	10	3	2	3421	CC45
48367	C00003206	Staphylococcus aureus	UK	2010	bacteraemia	blood			3	1	1	1	1	5	3	97	CC97
48368	C00003251	Staphylococcus aureus	UK	2010	bacteraemia	blood			3	27	1	1	1	1	10	109	CC1
48369	C00003351	Staphylococcus aureus	UK	2010	bacteraemia	blood			3	3	1	1	4	4	3	8	CC8
48370	C00003155	Staphylococcus aureus	UK	2010	bacteraemia	blood			7	6	1	5	8	8	6	22	CC22
48371	C00011582	Staphylococcus aureus	UK	2010	bacteraemia	blood			1	1	1	1	1	1	1	1	CC1
48372	C00001350	Staphylococcus aureus	UK	2010	bacteraemia	blood			13	13	1	1	12	11	13	15	CC15
48373	C00003262	Staphylococcus aureus	UK	2010	bacteraemia	blood			13	13	1	1	12	11	13	15	CC15
48374	C00003304	Staphylococcus aureus	UK	2010	bacteraemia	blood			10	14	8	6	10	3	2	45	CC45
48375	C00003352	Staphylococcus aureus	UK	2010	bacteraemia	blood			10	14	1115	6	10	3	2	9826	CC45
48376	C00003164	Staphylococcus aureus	UK	2010	bacteraemia	blood			19	23	15	2	19	20	15	59
48377	C00003208	Staphylococcus aureus	UK	2010	bacteraemia	blood			7	6	1	5	8	8	6	22	CC22
48378	C00003353	Staphylococcus aureus	UK	2010	bacteraemia	blood			10	14	8	6	10	3	2	45	CC45
48379	C00003172	Staphylococcus aureus	UK	2010	bacteraemia	blood			3	1	1	8	1	1	1	188	CC1
48380	C00003416	Staphylococcus aureus	UK	2010	bacteraemia	blood			5	4	1	4	4	6	3	7
48381	C00003355	Staphylococcus aureus	UK	2010	bacteraemia	blood			2	2	2	2	6	3	2	30	CC30
48382	C00003317	Staphylococcus aureus	UK	2010	bacteraemia	blood			2	2	2	2	6	3	2	30	CC30
48383	C00003122	Staphylococcus aureus	UK	2010	bacteraemia	blood			13	13	1	1	12	11	13	15	CC15
48384	C00003126	Staphylococcus aureus	UK	2010	bacteraemia	blood			60	1	1	1	1	1	1	474	CC1
48385	C00003173	Staphylococcus aureus	UK	2010	bacteraemia	blood			13	13	1	1	12	11	13	15	CC15
48386	C00003310	Staphylococcus aureus	UK	2010	bacteraemia	blood			8	2	2	2	6	3	2	34	CC30
48387	C00003421	Staphylococcus aureus	UK	2010	bacteraemia	blood			10	14	8	6	10	3	2	45	CC45
48388	C00003318	Staphylococcus aureus	UK	2010	bacteraemia	blood			1	4	1	4	12	1	10	5	CC5
48389	C00003422	Staphylococcus aureus	UK	2010	bacteraemia	blood			19	23	15	2	19	20	15	59
48390	C00011642	Staphylococcus aureus	UK	2010	bacteraemia	blood			2	2	2	2	6	3	2	30	CC30
48391	C00003311	Staphylococcus aureus	UK	2010	bacteraemia	blood			13	13	1	1	12	11	13	15	CC15
48392	C00003319	Staphylococcus aureus	UK	2010	bacteraemia	blood			3	37	19	2	20	26	32	291
48393	C00011595	Staphylococcus aureus	UK	2010	bacteraemia	blood			7	6	1	5	8	8	6	22	CC22
48394	C00003129	Staphylococcus aureus	UK	2010	bacteraemia	blood			4	1	4	1	5	5	4	25
48395	C00003176	Staphylococcus aureus	UK	2010	bacteraemia	blood			1	4	1	4	12	1	10	5	CC5
48396	C00011619	Staphylococcus aureus	UK	2010	bacteraemia	blood			10	14	8	6	10	3	443	3464	CC45
48397	C00003417	Staphylococcus aureus	UK	2010	bacteraemia	blood			4	1	4	1	5	5	4	25
48398	C00011607	Staphylococcus aureus	UK	2010	bacteraemia	blood			7	6	1	5	8	8	6	22	CC22
48399	C00003424	Staphylococcus aureus	UK	2010	bacteraemia	blood			2	2	2	2	6	3	2	30	CC30
48400	C00003130	Staphylococcus aureus	UK	2010	bacteraemia	blood			7	6	1	5	8	8	6	22	CC22
48401	C00003313	Staphylococcus aureus	UK	2010	bacteraemia	blood			3	1	1	1	1	5	3	97	CC97
48402	C00003177	Staphylococcus aureus	UK	2010	bacteraemia	blood			1	3	1	8	11	5	11	12
48403	C00011632	Staphylococcus aureus	UK	2010	bacteraemia	blood			7	6	1	5	8	8	440	3441	CC22
48404	C00011620	Staphylococcus aureus	UK	2010	bacteraemia	blood			7	6	1	5	8	8	6	22	CC22
48405	C00003418	Staphylococcus aureus	UK	2010	bacteraemia	blood			3	1	1	8	1	1	1	188	CC1
48406	C00003167	Staphylococcus aureus	UK	2010	bacteraemia	blood			3	1	14	15	11	19	3	101
48407	C00003119	Staphylococcus aureus	UK	2010	bacteraemia	blood			13	13	1	1	12	11	13	15	CC15
48408	C00003124	Staphylococcus aureus	UK	2010	bacteraemia	blood			13	13	1	1	12	11	13	15	CC15
48409	C00003171	Staphylococcus aureus	UK	2010	bacteraemia	blood			8	2	2	2	6	3	2	34	CC30
48410	C00011596	Staphylococcus aureus	UK	2010	bacteraemia	blood			7	6	1	5	8	8	6	22	CC22
48411	C00003419	Staphylococcus aureus	UK	2010	bacteraemia	blood			1	1	1	1	1	1	1	1	CC1
48412	C00003168	Staphylococcus aureus	UK	2010	bacteraemia	blood			7	6	1	5	8	8	6	22	CC22
48413	C00003125	Staphylococcus aureus	UK	2010	bacteraemia	blood			7	6	1	5	8	8	6	22	CC22
48414	C00003225	Staphylococcus aureus	UK	2010	bacteraemia	blood			3	3	1	1	4	4	3	8	CC8
48415	C00003226	Staphylococcus aureus	UK	2010	bacteraemia	blood			13	13	1	1	12	11	13	15	CC15
48416	C00003263	Staphylococcus aureus	UK	2010	bacteraemia	blood			2	2	455	2	2	2	2	3428	CC30
48417	C00003264	Staphylococcus aureus	UK	2010	bacteraemia	blood			1	1	1	1	1	1	1	1	CC1
48418	C00003265	Staphylococcus aureus	UK	2010	bacteraemia	blood			1	1	457	1	1	1	1	3434	CC1
48419	C00003266	Staphylococcus aureus	UK	2010	bacteraemia	blood			1	4	1	4	12	1	10	5	CC5
48420	C00011643	Staphylococcus aureus	UK	2010	bacteraemia	blood			7	6	1	5	8	8	6	22	CC22
48421	C00011572	Staphylococcus aureus	UK	2010	bacteraemia	blood			7	6	1	5	8	8	6	22	CC22
48422	C00011641	Staphylococcus aureus	UK	2011	bacteraemia	blood			10	14	8	6	10	3	2	45	CC45
48423	C00003268	Staphylococcus aureus	UK	2011	bacteraemia	blood			7	6	1	5	8	8	6	22	CC22
48424	C00003270	Staphylococcus aureus	UK	2011	bacteraemia	blood			1	3	1	8	11	5	11	12
48425	C00003271	Staphylococcus aureus	UK	2011	bacteraemia	blood			7	6	1	5	8	8	6	22	CC22
48426	C00011605	Staphylococcus aureus	UK	2011	bacteraemia	blood			3	3	1	1	4	4	3	8	CC8
48427	C00003274	Staphylococcus aureus	UK	2011	bacteraemia	blood			1	4	1	4	12	1	10	5	CC5
48428	C00003217	Staphylococcus aureus	UK	2011	bacteraemia	blood			3	35	19	2	20	26	39	398
48429	C00003218	Staphylococcus aureus	UK	2011	bacteraemia	blood			7	6	1	5	8	8	6	22	CC22
48430	C00003219	Staphylococcus aureus	UK	2011	bacteraemia	blood			19	23	15	2	19	20	15	59
48431	C00003220	Staphylococcus aureus	UK	2011	bacteraemia	blood			12	4	1	4	12	1	3	6	CC5
48432	C00003221	Staphylococcus aureus	UK	2011	bacteraemia	blood			13	13	1	1	12	1	13	199	CC15
48433	C00003222	Staphylococcus aureus	UK	2011	bacteraemia	blood			8	2	69	2	6	3	2	1538	CC30
48434	C00013223	Staphylococcus aureus	UK	2011	bacteraemia	blood			2	2	2	2	2	2	2	39	CC30
48435	C00013225	Staphylococcus aureus	UK	2011	bacteraemia	blood			19	23	15	2	19	20	136	1224
48436	C00013224	Staphylococcus aureus	UK	2011	bacteraemia	blood			10	14	8	6	10	3	2	45	CC45
48437	C00013387	Staphylococcus aureus	UK	2011	bacteraemia	blood			2	2	2	2	6	3	2	30	CC30
48438	C00013381	Staphylococcus aureus	UK	2011	bacteraemia	blood			7	6	1	5	8	8	6	22	CC22
48439	C00013396	Staphylococcus aureus	UK	2011	bacteraemia	blood			3	3	1	1	4	4	3	8	CC8
48440	C00013320	Staphylococcus aureus	UK	2011	bacteraemia	blood			10	14	8	6	10	3	2	45	CC45
48441	C00013368	Staphylococcus aureus	UK	2011	bacteraemia	blood			7	6	1	5	8	8	6	22	CC22
48442	C00013408	Staphylococcus aureus	UK	2011	bacteraemia	blood			1	1	1	1	1	1	441	3446	CC1
48443	C00013329	Staphylococcus aureus	UK	2011	bacteraemia	blood			1	3	1	8	11	5	11	12
48444	C00013340	Staphylococcus aureus	UK	2011	bacteraemia	blood			13	13	1	1	81	11	13	1535	CC15
48445	C00013401	Staphylococcus aureus	UK	2011	bacteraemia	blood			345	4	1	4	12	1	10	3074	CC5
48446	C00013343	Staphylococcus aureus	UK	2011	bacteraemia	blood			3	3	1	1	4	4	3	8	CC8
48447	C00013232	Staphylococcus aureus	UK	2011	bacteraemia	blood			5	4	1	4	4	6	3	7
48448	C00013235	Staphylococcus aureus	UK	2011	bacteraemia	blood			1	1	1	1	1	1	1	1	CC1
48449	C00013236	Staphylococcus aureus	UK	2011	bacteraemia	blood			7	6	1	5	8	8	6	22	CC22
48450	C00013238	Staphylococcus aureus	UK	2011	bacteraemia	blood			3	27	1	1	1	1	10	109	CC1
48451	C00013321	Staphylococcus aureus	UK	2011	bacteraemia	blood			1	4	1	4	12	1	10	5	CC5
48452	C00013365	Staphylococcus aureus	UK	2011	bacteraemia	blood			2	2	2	2	6	3	2	30	CC30
48453	C00013377	Staphylococcus aureus	UK	2011	bacteraemia	blood			2	2	2	2	2	2	2	39	CC30
48454	C00013328	Staphylococcus aureus	UK	2011	bacteraemia	blood			3	3	1	1	4	4	3	8	CC8
48455	C00013339	Staphylococcus aureus	UK	2011	bacteraemia	blood			7	6	1	5	8	8	6	22	CC22
48456	C00013316	Staphylococcus aureus	UK	2011	bacteraemia	blood			19	23	15	2	19	20	15	59
48457	C00013388	Staphylococcus aureus	UK	2012	bacteraemia	blood			8	2	2	2	6	3	2	34	CC30
48458	C00013347	Staphylococcus aureus	UK	2012	bacteraemia	blood			7	6	1	5	8	8	6	22	CC22
48459	C00013239	Staphylococcus aureus	UK	2012	bacteraemia	blood			380	2	2	2	6	3	2	3430	CC30
48460	C00013241	Staphylococcus aureus	UK	2012	bacteraemia	blood			7	6	1	5	8	8	6	22	CC22
48461	C00013246	Staphylococcus aureus	UK	2012	bacteraemia	blood			1	1	1	1	1	1	1	1	CC1
48462	C00013248	Staphylococcus aureus	UK	2012	bacteraemia	blood			1	1	1	1	1	1	1	1	CC1
48463	C00013247	Staphylococcus aureus	UK	2012	bacteraemia	blood			7	6	1	5	8	8	6	22	CC22
48464	C00013249	Staphylococcus aureus	UK	2012	bacteraemia	blood			10	14	8	6	10	3	2	45	CC45
48465	C00013251	Staphylococcus aureus	UK	2012	bacteraemia	blood			10	14	8	6	10	3	2	45	CC45
48466	C00013364	Staphylococcus aureus	UK	2012	bacteraemia	blood			10	14	8	6	10	3	2	45	CC45
48467	C00013357	Staphylococcus aureus	UK	2012	bacteraemia	blood			19	23	15	2	19	20	15	59
48468	C00013335	Staphylococcus aureus	UK	2012	bacteraemia	blood			3	3	1	1	4	4	3	8	CC8
48469	C00014458	Staphylococcus aureus	UK	2012	bacteraemia	blood			10	14	8	6	10	3	2	45	CC45
48470	C00014462	Staphylococcus aureus	UK	2012	bacteraemia	blood			3	37	19	2	20	26	32	291
48471	C00013331	Staphylococcus aureus	UK	2012	bacteraemia	blood			13	13	1	174	12	11	13	2255	CC15
48472	C00013351	Staphylococcus aureus	UK	2012	bacteraemia	blood			3	3	1	1	4	4	3	8	CC8
48473	C00013394	Staphylococcus aureus	UK	2012	bacteraemia	blood			13	13	1	1	12	11	13	15	CC15
48474	C00013345	Staphylococcus aureus	UK	2012	bacteraemia	blood			2	2	2	2	6	3	2	30	CC30
48475	C00013391	Staphylococcus aureus	UK	2012	bacteraemia	blood			3	37	19	2	20	26	32	291
48476	C00013383	Staphylococcus aureus	UK	2012	bacteraemia	blood			10	14	8	6	10	3	2	45	CC45
48477	C00014457	Staphylococcus aureus	UK	2012	bacteraemia	blood			13	13	808	1	12	11	13	9752	CC15
48478	C00014456	Staphylococcus aureus	UK	2012	bacteraemia	blood			1	4	1	8	4	4	3	72	CC8
48479	C00014461	Staphylococcus aureus	UK	2012	bacteraemia	blood			2	2	2	2	6	3	2	30	CC30
48480	C00013313	Staphylococcus aureus	UK	2012	bacteraemia	blood			2	2	2	2	6	3	2	30	CC30
48481	C00013407	Staphylococcus aureus	UK	2012	bacteraemia	blood			13	13	1	1	12	11	13	15	CC15
48482	C00013341	Staphylococcus aureus	UK	2012	bacteraemia	blood			19	23	15	2	19	20	15	59
48483	C00013319	Staphylococcus aureus	UK	2012	bacteraemia	blood			10	14	8	6	10	3	2	45	CC45
48484	C00013367	Staphylococcus aureus	UK	2012	bacteraemia	blood			1	1	1	1	1	1	1	1	CC1
48485	C00013404	Staphylococcus aureus	UK	2012	bacteraemia	blood			2	2	2	2	6	3	2	30	CC30
48486	C00013375	Staphylococcus aureus	UK	2012	bacteraemia	blood			5	4	1	4	4	6	3	7
48487	C00013366	Staphylococcus aureus	UK	2012	bacteraemia	blood			4	1	4	1	5	5	4	25
48488	C00013376	Staphylococcus aureus	UK	2012	bacteraemia	blood			1	1	1	1	1	1	1	1	CC1
48489	C00013348	Staphylococcus aureus	UK	2012	bacteraemia	blood			19	23	15	2	19	20	15	59
48490	C00013371	Staphylococcus aureus	UK	2012	bacteraemia	blood			7	6	1	5	8	8	6	22	CC22
48491	C00013403	Staphylococcus aureus	UK	2012	bacteraemia	blood			2	2	2	2	6	61	2	1163	CC30
48492	C00013355	Staphylococcus aureus	UK	2012	bacteraemia	blood			19	23	15	2	19	20	15	59
48493	C00014454	Staphylococcus aureus	UK	2012	bacteraemia	blood			8	2	2	2	6	3	2	34	CC30
48494	C00013362	Staphylococcus aureus	UK	2012	bacteraemia	blood			1	3	1	8	11	5	11	12
48495	C00013349	Staphylococcus aureus	UK	2012	bacteraemia	blood			2	2	2	2	6	3	2	30	CC30
48496	C00013322	Staphylococcus aureus	UK	2012	bacteraemia	blood			10	14	8	6	10	3	2	45	CC45
48497	C00013350	Staphylococcus aureus	UK	2012	bacteraemia	blood			18	33	6	20	7	50	48	425
48498	C00013327	Staphylococcus aureus	UK	2012	bacteraemia	blood			7	6	1	5	8	8	6	22	CC22
48499	C00013379	Staphylococcus aureus	UK	2012	bacteraemia	blood			3	3	1	1	413	4	3	3462	CC8
48500	C00014460	Staphylococcus aureus	UK	2012	bacteraemia	blood			5	4	1	165	4	6	3	6463
48501	C00013370	Staphylococcus aureus	UK	2012	bacteraemia	blood			19	23	15	2	19	20	15	59
48502	C00013359	Staphylococcus aureus	UK	2012	bacteraemia	blood			1	4	1	8	4	4	3	72	CC8
48503	C00013369	Staphylococcus aureus	UK	2012	bacteraemia	blood			8	2	2	2	6	3	2	34	CC30
48504	C00013382	Staphylococcus aureus	UK	2012	bacteraemia	blood			10	14	8	6	10	3	2	45	CC45
48505	C00013372	Staphylococcus aureus	UK	2012	bacteraemia	blood			1	4	1	4	12	1	10	5	CC5
48506	C00013393	Staphylococcus aureus	UK	2012	bacteraemia	blood			1	1	1	1	1	1	1	1	CC1
48507	SAB9685	Staphylococcus aureus	UK	2012	bacteraemia	blood			1	4	1	4	12	1	10	5	CC5
48508	SAB9699	Staphylococcus aureus	UK	2012	bacteraemia	blood			13	13	1	1	12	1040	13	9827	CC15
48509	SAB9698	Staphylococcus aureus	UK	2012	bacteraemia	blood			7	6	1	5	8	8	6	22	CC22
48510	SAB9732	Staphylococcus aureus	UK	2012	bacteraemia	blood			10	14	8	6	10	3	2	45	CC45
48511	SAB9734	Staphylococcus aureus	UK	2012	bacteraemia	blood			2	2	2	2	6	3	2	30	CC30
48512	SAB9739	Staphylococcus aureus	UK	2012	bacteraemia	blood			2	2	2	2	6	3	2	30	CC30
48513	SAB9761	Staphylococcus aureus	UK	2012	bacteraemia	blood			10	1311	8	6	10	3	2	9828	CC45
48514	SAB9802	Staphylococcus aureus	UK	2012	bacteraemia	blood			19	23	15	2	19	20	15	59
48515	SAB9796	Staphylococcus aureus	UK	2012	bacteraemia	blood			7	6	1	5	8	8	6	22	CC22
48516	SAB9799	Staphylococcus aureus	UK	2012	bacteraemia	blood			10	40	8	6	10	3	2	508	CC45
48517	SAB9838	Staphylococcus aureus	UK	2012	bacteraemia	blood			1	4	1	8	4	4	3	72	CC8
48518	SAB9847	Staphylococcus aureus	UK	2012	bacteraemia	blood			10	11	8	6	10	3	2	47	CC45
48519	SAB9914	Staphylococcus aureus	UK	2012	bacteraemia	blood			8	2	2	2	6	3	2	34	CC30
48520	SAB9909	Staphylococcus aureus	UK	2012	bacteraemia	blood			13	13	1	1	12	11	13	15	CC15
48521	SAB9938	Staphylococcus aureus	UK	2012	bacteraemia	blood			2	2	2	2	6	3	2	30	CC30
48522	SAB9939	Staphylococcus aureus	UK	2012	bacteraemia	blood			3	1	1	8	1	1	1	188	CC1
48523	SAB9971	Staphylococcus aureus	UK	2012	bacteraemia	blood			2	2	2	2	3	3	2	36	CC30
48524	SAB9980	Staphylococcus aureus	UK	2012	bacteraemia	blood			5	4	1	4	4	6	3	7
48525	SAB10051	Staphylococcus aureus	UK	2013	bacteraemia	blood			1	4	1	4	12	1	10	5	CC5
48526	SAB10061	Staphylococcus aureus	UK	2013	bacteraemia	blood			2	2	2	2	6	3	2	30	CC30
48527	SAB10077	Staphylococcus aureus	UK	2013	bacteraemia	blood			10	14	8	6	10	3	2	45	CC45
48528	SAB10084	Staphylococcus aureus	UK	2013	bacteraemia	blood			2	2	2	2	1139	2	2	9829	CC30
48529	SAB10090	Staphylococcus aureus	UK	2013	bacteraemia	blood			13	13	1	1	12	10	13	582	CC15
48530	SAB10083	Staphylococcus aureus	UK	2013	bacteraemia	blood			10	14	8	6	10	3	2	45	CC45
48531	SAB10085	Staphylococcus aureus	UK	2013	bacteraemia	blood			3	35	19	2	20	26	39	398
48532	SAB10120	Staphylococcus aureus	UK	2013	bacteraemia	blood			3	37	19	2	20	26	32	291
48533	SAB10137	Staphylococcus aureus	UK	2013	bacteraemia	blood			7	6	1	5	8	8	6	22	CC22
48534	SAB10172	Staphylococcus aureus	UK	2013	bacteraemia	blood			1	4	1	4	12	1	10	5	CC5
48535	SAB10191	Staphylococcus aureus	UK	2013	bacteraemia	blood			3	1	14	15	11	19	3	101
48536	SAB10219	Staphylococcus aureus	UK	2013	bacteraemia	blood			5	4	1	4	4	6	3	7
48537	SAB10221	Staphylococcus aureus	UK	2013	bacteraemia	blood			3	3	1	1	4	4	3	8	CC8
48538	SAB10241	Staphylococcus aureus	UK	2013	bacteraemia	blood			19	23	15	2	19	20	15	59
48539	SAB10244	Staphylococcus aureus	UK	2013	bacteraemia	blood			2	2	2	758	6	3	2	9830	CC30
48540	SAB10237	Staphylococcus aureus	UK	2013	bacteraemia	blood			10	14	8	6	10	3	2	45	CC45
48541	SAB10272	Staphylococcus aureus	UK	2013	bacteraemia	blood			1	3	1	8	11	5	11	12
48542	SAB10271	Staphylococcus aureus	UK	2013	bacteraemia	blood			4	3	1	1	11	72	11	672
48543	SAB10279	Staphylococcus aureus	UK	2013	bacteraemia	blood			1	4	1	8	4	4	3	72	CC8
48544	SAB10314	Staphylococcus aureus	UK	2013	bacteraemia	blood			3	3	1	1	4	4	3	8	CC8
48545	SAB10323	Staphylococcus aureus	UK	2013	bacteraemia	blood			10	40	8	6	10	1041	2	9831	CC45
48546	SAB10333	Staphylococcus aureus	UK	2013	bacteraemia	blood			3	3	1	1	4	4	3	8	CC8
48547	SAB10361	Staphylococcus aureus	UK	2013	bacteraemia	blood			3	3	1	1	4	4	3	8	CC8
48548	SAB10377	Staphylococcus aureus	UK	2013	bacteraemia	blood			7	6	1	5	8	8	6	22	CC22
48549	SAB10379	Staphylococcus aureus	UK	2013	bacteraemia	blood			2	2	2	2	2	2	2	39	CC30
48550	SAB10398	Staphylococcus aureus	UK	2013	bacteraemia	blood			19	23	15	2	19	20	15	59
48551	SAB10393	Staphylococcus aureus	UK	2013	bacteraemia	blood			2	2	2	2	808	3	2	7761	CC30
48552	SAB10394	Staphylococcus aureus	UK	2013	bacteraemia	blood			1	4	1	4	12	1	10	5	CC5
48553	SAB10413	Staphylococcus aureus	UK	2013	bacteraemia	blood			10	14	8	6	10	3	2	45	CC45
48554	SAB10416	Staphylococcus aureus	UK	2013	bacteraemia	blood			1	4	1116	4	12	1	10	9832	CC5
48555	SAB10417	Staphylococcus aureus	UK	2013	bacteraemia	blood			7	6	1	5	8	8	6	22	CC22
48556	SAB10456	Staphylococcus aureus	UK	2013	bacteraemia	blood			13	13	1	1	12	11	13	15	CC15
48557	SAB10558	Staphylococcus aureus	UK	2013	bacteraemia	blood			10	14	8	6	10	3	2	45	CC45
48558	SAB10560	Staphylococcus aureus	UK	2013	bacteraemia	blood			1	4	1	4	12	1	10	5	CC5
48559	SAB10570	Staphylococcus aureus	UK	2013	bacteraemia	blood			1	1	1	1	1	1	1	1	CC1
48560	SAB10572	Staphylococcus aureus	UK	2013	bacteraemia	blood			8	2	1117	2	6	3	2	9833	CC30
48561	SAB10587	Staphylococcus aureus	UK	2013	bacteraemia	blood			10	14	8	6	10	3	2	45	CC45
48562	SAB10588	Staphylococcus aureus	UK	2013	bacteraemia	blood			3	3	1	1	4	4	3	8	CC8
48563	SAB10614	Staphylococcus aureus	UK	2013	bacteraemia	blood			3	1	1	8	1140	1	1	9834	CC1
48564	SAB10632	Staphylococcus aureus	UK	2013	bacteraemia	blood			2	2	2	2	6	3	2	30	CC30
48565	SAB10654	Staphylococcus aureus	UK	2013	bacteraemia	blood			3	37	19	2	20	26	32	291
48566	SAB10656	Staphylococcus aureus	UK	2013	bacteraemia	blood			3	1	1	8	1	1	1	188	CC1
48567	SAB10725	Staphylococcus aureus	UK	2013	bacteraemia	blood			10	14	8	6	10	3	2	45	CC45
48568	SAB10742	Staphylococcus aureus	UK	2013	bacteraemia	blood			1	1	1	1	1	1	1	1	CC1
48569	SAB10741	Staphylococcus aureus	UK	2013	bacteraemia	blood			10	14	8	6	10	3	2	45	CC45
48570	SAB10767	Staphylococcus aureus	UK	2013	bacteraemia	blood			10	14	8	6	10	3	2	45	CC45
48571	SAB10768	Staphylococcus aureus	UK	2013	bacteraemia	blood			2	2	2	2	6	3	2	30	CC30
48572	SAB10797	Staphylococcus aureus	UK	2013	bacteraemia	blood			3	35	19	2	20	26	39	398
48573	SAB10846	Staphylococcus aureus	UK	2013	bacteraemia	blood			12	3	1	1	4	4	3	630	CC8
48574	SAB10850	Staphylococcus aureus	UK	2013	bacteraemia	blood			2	2	2	2	3	3	2	36	CC30
48575	SAB10856	Staphylococcus aureus	UK	2013	bacteraemia	blood			1	4	1	1	11	1	3	1290	CC1
48576	SAB10869	Staphylococcus aureus	UK	2013	bacteraemia	blood			13	13	1	1	12	11	13	15	CC15
48577	SAB10868	Staphylococcus aureus	UK	2013	bacteraemia	blood			19	23	15	2	19	20	15	59
48578	SAB10872	Staphylococcus aureus	UK	2013	bacteraemia	blood			10	14	8	6	10	3	2	45	CC45
48579	SAB10904	Staphylococcus aureus	UK	2013	bacteraemia	blood			7	6	1	5	8	8	6	22	CC22
48580	SAB10932	Staphylococcus aureus	UK	2013	bacteraemia	blood			10	14	8	6	10	3	2	45	CC45
48581	SAB10948	Staphylococcus aureus	UK	2013	bacteraemia	blood			10	14	8	6	10	3	2	45	CC45
48582	SAB10980	Staphylococcus aureus	UK	2013	bacteraemia	blood			7	6	1	5	8	8	6	22	CC22
48583	SAB10969	Staphylococcus aureus	UK	2013	bacteraemia	blood			1115	1	1	1	1	1	1	9835	CC1
48584	SAB10971	Staphylococcus aureus	UK	2013	bacteraemia	blood			2	2	2	2	6	3	2	30	CC30
48585	SAB10977	Staphylococcus aureus	UK	2013	bacteraemia	blood			10	14	8	6	10	3	2	45	CC45
48586	SAB10975	Staphylococcus aureus	UK	2013	bacteraemia	blood			10	14	8	6	10	3	2	45	CC45
48587	SAB11031	Staphylococcus aureus	UK	2013	bacteraemia	blood			7	6	1	5	8	8	6	22	CC22
48588	SAB11064	Staphylococcus aureus	UK	2013	bacteraemia	blood			1	4	1	4	12	1	57	367	CC5
48589	SAB11076	Staphylococcus aureus	UK	2013	bacteraemia	blood			1	4	1	4	12	1	10	5	CC5
48590	SAB11106	Staphylococcus aureus	UK	2013	bacteraemia	blood			10	14	8	6	10	3	2	45	CC45
48591	SAB11125	Staphylococcus aureus	UK	2013	bacteraemia	blood			2	2	2	2	6	3	2	30	CC30
48592	SAB11131	Staphylococcus aureus	UK	2013	bacteraemia	blood			13	13	1	1	12	11	13	15	CC15
48593	SAB11138	Staphylococcus aureus	UK	2013	bacteraemia	blood			4	1	4	1	5	5	4	25
48594	SAB11163	Staphylococcus aureus	UK	2014	bacteraemia	blood			7	6	1	5	8	8	6	22	CC22
48595	SAB11283	Staphylococcus aureus	UK	2014	bacteraemia	blood			4	9	1	8	1	10	8	20
48596	SAB11397	Staphylococcus aureus	UK	2014	bacteraemia	blood			4	3	1	574	11	1042	11	9836
48597	SAB11449	Staphylococcus aureus	UK	2014	bacteraemia	blood			3	1	1	580	1	1	1	9592	CC1
48598	SAB11522	Staphylococcus aureus	UK	2014	bacteraemia	blood			2	2	2	2	6	3	2	30	CC30
48599	SAB11527	Staphylococcus aureus	UK	2014	bacteraemia	blood			1	4	1	4	12	1	10	5	CC5
48600	SAB11575	Staphylococcus aureus	UK	2014	bacteraemia	blood			1	4	1	8	4	4	3	72	CC8
48601	SAB11616	Staphylococcus aureus	UK	2014	bacteraemia	blood			13	13	1	1	12	11	13	15	CC15
48602	SAB11615	Staphylococcus aureus	UK	2014	bacteraemia	blood			2	2	2	2	6	3	2	30	CC30
48603	SAB19000	Staphylococcus aureus	UK	2014	bacteraemia	blood			3	3	1	1	4	4	3	8	CC8
48604	SAB19004	Staphylococcus aureus	UK	2014	bacteraemia	blood			3	35	19	2	20	26	39	398
48605	SAB19002	Staphylococcus aureus	UK	2014	bacteraemia	blood			13	13	1	1	12	11	13	15	CC15
48606	SAB19001	Staphylococcus aureus	UK	2014	bacteraemia	blood			13	13	1	1	12	11	13	15	CC15
48607	SAB19011	Staphylococcus aureus	UK	2014	bacteraemia	blood			7	6	1	5	8	8	6	22	CC22
48608	SAB19015	Staphylococcus aureus	UK	2014	bacteraemia	blood			12	4	1	4	12	1	3	6	CC5
48609	SAB19018	Staphylococcus aureus	UK	2014	bacteraemia	blood			3	3	1	1	4	4	3	8	CC8
48610	SAB19020	Staphylococcus aureus	UK	2014	bacteraemia	blood			7	6	1	5	8	8	6	22	CC22
48611	SAB19022	Staphylococcus aureus	UK	2014	bacteraemia	blood			10	1312	8	6	10	3	2	9837	CC45
48612	SAB19024	Staphylococcus aureus	UK	2014	bacteraemia	blood			1	4	1	4	12	1	10	5	CC5
48613	SAB19025	Staphylococcus aureus	UK	2014	bacteraemia	blood			2	2	2	2	6	3	2	30	CC30
48614	SAB19026	Staphylococcus aureus	UK	2014	bacteraemia	blood			2	2	2	2	6	3	2	30	CC30
48615	SAB19027	Staphylococcus aureus	UK	2014	bacteraemia	blood			6	5	6	2	7	14	5	121	CC121
48616	SAB19028	Staphylococcus aureus	UK	2014	bacteraemia	blood			13	13	1	1	12	11	13	15	CC15
48617	SAB19030	Staphylococcus aureus	UK	2014	bacteraemia	blood			3	1	1	8	1	1	1	188	CC1
48618	SAB19034	Staphylococcus aureus	UK	2014	bacteraemia	blood			13	13	1	1	12	11	13	15	CC15
48619	SAB19040	Staphylococcus aureus	UK	2014	bacteraemia	blood			3	1	1	759	1	1	1	9838	CC1
48620	SAB19041	Staphylococcus aureus	UK	2014	bacteraemia	blood			2	2	2	2	6	3	2	30	CC30
48621	SAB19049	Staphylococcus aureus	UK	2014	bacteraemia	blood			10	14	1118	6	10	3	2	9839	CC45
48622	SAB19054	Staphylococcus aureus	UK	2014	bacteraemia	blood			5	4	1	4	4	6	3	7
48623	SAB19052	Staphylococcus aureus	UK	2014	bacteraemia	blood			2	2	2	2	6	3	2	30	CC30
48624	SAB19056	Staphylococcus aureus	UK	2014	bacteraemia	blood			19	23	15	2	19	20	136	1224
48625	SAB19058	Staphylococcus aureus	UK	2014	bacteraemia	blood			1	4	1	4	12	1	10	5	CC5
48626	SAB19060	Staphylococcus aureus	UK	2014	bacteraemia	blood			3	3	1	1	4	4	3	8	CC8
48627	SAB19061	Staphylococcus aureus	UK	2014	bacteraemia	blood			2	2	2	2	2	2	2	39	CC30
48628	SAB19062	Staphylococcus aureus	UK	2014	bacteraemia	blood			3	3	1	1	4	4	3	8	CC8
48629	ZZ13-I1-E1	Staphylococcus aureus	UK	2011	carrier	nasal swab			7	6	1	5	8	8	6	22	CC22
48630	ZZ77-I1-E1	Staphylococcus aureus	UK	2011	carrier	nasal swab			6	5	6	2	7	17	19	123	CC121
48631	ZZ58-I1-E1	Staphylococcus aureus	UK	2011	carrier	nasal swab			323	2	2	2	6	3	2	2888	CC30
48632	ZZ55-I1-E1	Staphylococcus aureus	UK	2011	carrier	nasal swab			7	6	1	5	8	8	6	22	CC22
48633	ZZ54-I1-E1	Staphylococcus aureus	UK	2011	carrier	nasal swab			19	23	15	2	19	20	15	59
48634	ZZ60-I1-E1	Staphylococcus aureus	UK	2011	carrier	nasal swab			10	11	8	6	10	3	2	47	CC45
48635	ZZ74-I1-E1	Staphylococcus aureus	UK	2011	carrier	nasal swab			2	2	2	2	6	3	2	30	CC30
48636	ZZ42-I1-E1	Staphylococcus aureus	UK	2011	carrier	nasal swab			2	2	2	2	6	3	2	30	CC30
48637	ZZ56-I1-E1	Staphylococcus aureus	UK	2011	carrier	nasal swab			2	2	2	2	6	3	2	30	CC30
48638	ZZ81-I1-E1	Staphylococcus aureus	UK	2011	carrier	nasal swab			7	6	1	5	8	8	6	22	CC22
48639	ZZ88-I1-E1	Staphylococcus aureus	UK	2011	carrier	nasal swab			1	4	1	4	12	1	10	5	CC5
48640	ZZ53-I1-E1	Staphylococcus aureus	UK	2011	carrier	nasal swab			2	2	2	2	6	3	2	30	CC30
48641	ZZ31-I1-E1	Staphylococcus aureus	UK	2011	carrier	nasal swab			2	2	2	2	6	3	2	30	CC30
48642	ZZ30-I1-E1	Staphylococcus aureus	UK	2011	carrier	nasal swab			7	6	1	5	8	8	6	22	CC22
48643	ZZ43-I1-E1	Staphylococcus aureus	UK	2011	carrier	nasal swab			13	13	1	1	12	10	13	582	CC15
48644	ZZ49-I1-E1	Staphylococcus aureus	UK	2011	carrier	nasal swab			718	14	8	6	10	3	2	6049	CC45
48645	ZZ3-I1-E1	Staphylococcus aureus	UK	2011	carrier	nasal swab			10	14	8	6	10	3	2	45	CC45
48646	ZZ67-I1-E1	Staphylococcus aureus	UK	2011	carrier	nasal swab			7	6	1	5	8	8	6	22	CC22
48647	ZZ84-I1-E1	Staphylococcus aureus	UK	2011	carrier	nasal swab			8	2	2	2	6	3	2	34	CC30
48648	ZZ89-I1-E1	Staphylococcus aureus	UK	2011	carrier	nasal swab			10	14	8	6	10	3	2	45	CC45
48649	ZZ11-I1-E1	Staphylococcus aureus	UK	2011	carrier	nasal swab			8	2	69	2	6	3	2	1538	CC30
48650	ZZ5-I1-E1	Staphylococcus aureus	UK	2011	carrier	nasal swab			13	13	1	1	12	11	13	15	CC15
48651	ZZ50-I1-E1	Staphylococcus aureus	UK	2011	carrier	nasal swab			10	14	8	6	10	3	2	45	CC45
48652	ZZ44-I1-E1	Staphylococcus aureus	UK	2011	carrier	nasal swab			7	6	1	5	8	8	6	22	CC22
48653	ZZ34-I1-E1	Staphylococcus aureus	UK	2011	carrier	nasal swab			2	2	2	2	6	3	2	30	CC30
48654	ZZ48-I1-E1	Staphylococcus aureus	UK	2011	carrier	nasal swab			13	13	1	1	12	11	13	15	CC15
48655	ZZ2-I1-E1	Staphylococcus aureus	UK	2011	carrier	nasal swab			13	13	1	1	12	11	13	15	CC15
48656	ZZ25-I1-E1	Staphylococcus aureus	UK	2011	carrier	nasal swab			13	13	1	1	12	11	13	15	CC15
48657	ZZ71-I1-E1	Staphylococcus aureus	UK	2011	carrier	nasal swab			2	2	2	2	6	3	1250	9840	CC30
48658	ZZ69-I1-E1	Staphylococcus aureus	UK	2011	carrier	nasal swab			7	6	1	5	8	8	6	22	CC22
48659	ZZ68-I1-E1	Staphylococcus aureus	UK	2011	carrier	nasal swab			8	2	2	2	6	3	2	34	CC30
48660	ZZ64-I1-E1	Staphylococcus aureus	UK	2011	carrier	nasal swab			8	2	2	2	6	3	2	34	CC30
48661	ZZ36-I1-E1	Staphylococcus aureus	UK	2011	carrier	nasal swab			2	2	2	2	6	3	2	30	CC30
48662	ZZ17-I1-E1	Staphylococcus aureus	UK	2011	carrier	nasal swab			10	14	8	6	10	3	2	45	CC45
48663	ZZ83-I1-E1	Staphylococcus aureus	UK	2011	carrier	nasal swab			13	13	1	1	12	10	13	582	CC15
48664	ZZ22-I1-E1	Staphylococcus aureus	UK	2011	carrier	nasal swab			1116	4	1	4	12	1	10	9841	CC5
48665	ZZ63-I1-E1	Staphylococcus aureus	UK	2011	carrier	nasal swab			3	3	1	1	4	886	3	9753	CC8
48666	ZZ21-I1-E1	Staphylococcus aureus	UK	2011	carrier	nasal swab			13	13	1	1	12	11	13	15	CC15
48667	ZZ76-I1-E1	Staphylococcus aureus	UK	2011	carrier	nasal swab			2	2	2	2	6	3	2	30	CC30
48668	ZZ40-I1-E1	Staphylococcus aureus	UK	2011	carrier	nasal swab			13	13	1	1	12	10	13	582	CC15
48669	ZZ86-I1-E1	Staphylococcus aureus	UK	2011	carrier	nasal swab			13	13	1	1	12	11	13	15	CC15
48670	ZZ61-I1-E1	Staphylococcus aureus	UK	2011	carrier	nasal swab			2	2	2	2	3	3	2	36	CC30
48671	ZZ8-I1-E1	Staphylococcus aureus	UK	2011	carrier	nasal swab			7	6	1	5	8	8	6	22	CC22
48672	ZZ23-I1-E1	Staphylococcus aureus	UK	2011	carrier	nasal swab			10	14	8	6	10	3	2	45	CC45
48673	ZZ33-I1-E1	Staphylococcus aureus	UK	2011	carrier	nasal swab			8	2	2	2	6	3	2	34	CC30
48674	ZZ87-I1-E1	Staphylococcus aureus	UK	2011	carrier	nasal swab			13	13	1	1	12	11	13	15	CC15
48675	ZZ73-I1-E1	Staphylococcus aureus	UK	2011	carrier	nasal swab			7	6	1	5	8	8	6	22	CC22
48676	ZZ26-I1-E1	Staphylococcus aureus	UK	2011	carrier	nasal swab			3	1	14	15	11	19	3	101
48677	ZZ9-I1-E1	Staphylococcus aureus	UK	2011	carrier	nasal swab			1	4	1	4	12	1	10	5	CC5
48678	ZZ46-I1-E1	Staphylococcus aureus	UK	2011	carrier	nasal swab			3	3	1	1	4	4	3	8	CC8
48679	ZZ47-I1-E1	Staphylococcus aureus	UK	2011	carrier	nasal swab			1	4	1	4	12	1	10	5	CC5
48680	ZZ10-I1-E1	Staphylococcus aureus	UK	2011	carrier	nasal swab			3	3	1	1	4	4	3	8	CC8
48681	ZZ90-I1-E1	Staphylococcus aureus	UK	2011	carrier	nasal swab			5	4	1	4	4	6	3	7
48682	ZZ15-I1-E1	Staphylococcus aureus	UK	2011	carrier	nasal swab			3	3	1	1	4	4	83	828	CC8
48683	ZZ85-I1-E1	Staphylococcus aureus	UK	2011	carrier	nasal swab			3	3	1	1	4	4	83	828	CC8
48684	ZZ51-I1-E1	Staphylococcus aureus	UK	2011	carrier	nasal swab			10	1085	8	6	10	3	2	7718	CC45
48685	ZZ24-I1-E1	Staphylococcus aureus	UK	2011	carrier	nasal swab			1	4	1	4	12	1	10	5	CC5
48686	ZZ37-I1-E1	Staphylococcus aureus	UK	2011	carrier	nasal swab			3	1	14	15	11	19	3	101
48687	ZZ65-I1-E1	Staphylococcus aureus	UK	2011	carrier	nasal swab			19	23	15	2	19	1043	15	9842
48688	ZZ4-I1-E1	Staphylococcus aureus	UK	2011	carrier	nasal swab			2	2	2	2	6	3	2	30	CC30
48689	ZZ39-I1-E1	Staphylococcus aureus	UK	2011	bacteraemia	blood			1	1	1	1	1	1	1	1	CC1
48690	ZZ12-I1-E1	Staphylococcus aureus	UK	2011	bacteraemia	blood			373	3	1	1	4	4	3	3315	CC8
48691	ZZ29-I1-E1	Staphylococcus aureus	UK	2011	bacteraemia	blood			3	27	1	1	1	1	10	109	CC1
48692	ZZ75-I1-E1	Staphylococcus aureus	UK	2011	bacteraemia	blood			19	23	15	2	19	20	15	59
48693	ZZ20-I1-E1	Staphylococcus aureus	UK	2011	bacteraemia	blood			12	4	1	4	12	1	3	6	CC5
48694	ZZ66-I1-E1	Staphylococcus aureus	UK	2011	bacteraemia	blood			6	5	6	2	7	17	19	123	CC121
48695	ZZ45-I1-E1	Staphylococcus aureus	UK	2011	bacteraemia	blood			7	6	1	5	8	8	6	22	CC22
48696	ZZ16-I1-E1	Staphylococcus aureus	UK	2011	bacteraemia	blood			3	3	1	1	4	4	3	8	CC8
48697	ZZ27-I1-E1	Staphylococcus aureus	UK	2011	bacteraemia	blood			5	4	1	4	4	6	3	7
48698	ZZ78-I1-E1	Staphylococcus aureus	UK	2011	bacteraemia	blood			4	1	4	1	5	5	4	25
48699	ZZ57-I1-E1	Staphylococcus aureus	UK	2011	bacteraemia	blood			2	2	2	2	6	3	2	30	CC30
48700	ZZ6-I1-E1	Staphylococcus aureus	UK	2011	bacteraemia	blood			3	1313	1	1	4	4	3	9843	CC8
48701	ZZ41-I1-E1	Staphylococcus aureus	UK	2011	bacteraemia	blood			19	23	15	2	19	20	15	59
48702	ZZ38-I1-E1	Staphylococcus aureus	UK	2011	bacteraemia	blood			7	6	1	5	8	8	6	22	CC22
48703	ZZ14-I1-E1	Staphylococcus aureus	UK	2011	bacteraemia	blood			2	2	2	2	2	2	2	39	CC30
48704	ZZ18-I1-E1	Staphylococcus aureus	UK	2011	bacteraemia	blood			4	1	4	1	5	5	4	25
48705	ZZ70-I1-E1	Staphylococcus aureus	UK	2011	bacteraemia	blood			3	1	1	8	1	1	1	188	CC1
48706	ZZ7-I1-E1	Staphylococcus aureus	UK	2011	bacteraemia	blood			7	6	1	5	8	8	6	22	CC22
48707	ZZ62-I1-E1	Staphylococcus aureus	UK	2011	bacteraemia	blood			1	181	1	4	12	1	10	1178	CC5
48708	ZZ79-I1-E1	Staphylococcus aureus	UK	2011	bacteraemia	blood			7	6	1	5	8	8	6	22	CC22
48709	ZZ72-I1-E1	Staphylococcus aureus	UK	2011	bacteraemia	blood			2	2	2	2	6	3	2	30	CC30
48710	ZZ28-I1-E1	Staphylococcus aureus	UK	2011	bacteraemia	blood			19	23	15	2	19	20	136	1224
48711	ZZ19-I1-E1	Staphylococcus aureus	UK	2011	bacteraemia	blood			2	1314	2	2	2	2	2	9844	CC30
48712	ZZ82-I1-E1	Staphylococcus aureus	UK	2011	bacteraemia	blood			3	3	1	1	4	4	3	8	CC8
48713	ZZ32-I1-E1	Staphylococcus aureus	UK	2011	bacteraemia	blood			1	4	1	4	12	1	10	5	CC5
48714	ZZ80-I1-E1	Staphylococcus aureus	UK	2011	bacteraemia	blood			3	3	1	1	4	4	3	8	CC8
48715	ZZ35-I1-E1	Staphylococcus aureus	UK	2011	bacteraemia	blood			1	1	1	1	1	1	1	1	CC1
48716	ZZ1-I1-E1	Staphylococcus aureus	UK	2011	bacteraemia	blood			3	3	1	1	4	4	3	8	CC8
48717	ZZ52-I1-E1	Staphylococcus aureus	UK	2011	bacteraemia	blood			3	1	1	8	1	1	1	188	CC1
48718	AA90-I1-E1	Staphylococcus aureus	UK	2009	carrier	nasal swab			4	1	4	1	5	5	4	25
48719	AA10-I1-E1	Staphylococcus aureus	UK	2009	carrier	nasal swab			10	11	8	6	10	3	1252	9845	CC45
48720	AA51-I1-E1	Staphylococcus aureus	UK	2009	carrier	nasal swab			2	660	2	2	2	2	2	4398	CC30
48721	AA24-I1-E1	Staphylococcus aureus	UK	2009	carrier	nasal swab			2	2	2	2	6	3	2	30	CC30
48722	AA37-I1-E1	Staphylococcus aureus	UK	2009	carrier	nasal swab			13	13	1	1	12	11	13	15	CC15
48723	AA65-I1-E1	Staphylococcus aureus	UK	2010	carrier	nasal swab			2	2	2	2	6	3	2	30	CC30
48724	AA4-I1-E1	Staphylococcus aureus	UK	2010	carrier	nasal swab			1	4	1	8	4	4	3	72	CC8
48725	AA29-I1-E1	Staphylococcus aureus	UK	2010	carrier	nasal swab			3	1	1	1	1	5	3	97	CC97
48726	AA75-I1-E1	Staphylococcus aureus	UK	2010	carrier	nasal swab			2	2	2	2	2	1044	2	9846	CC30
48727	AA20-I1-E1	Staphylococcus aureus	UK	2010	carrier	nasal swab			10	14	8	13	10	3	2	54	CC45
48728	AA27-I1-E1	Staphylococcus aureus	UK	2010	carrier	nasal swab			2	2	2	2	6	3	2	30	CC30
48729	AA78-I1-E1	Staphylococcus aureus	UK	2010	carrier	nasal swab			2	2	2	2	6	3	2	30	CC30
48730	AA14-I1-E1	Staphylococcus aureus	UK	2010	carrier	nasal swab			2	2	2	2	6	3	2	30	CC30
48731	AA39-I1-E1	Staphylococcus aureus	UK	2010	carrier	nasal swab			10	40	8	6	10	3	2	508	CC45
48732	AA12-I1-E1	Staphylococcus aureus	UK	2010	carrier	nasal swab			7	6	1	5	8	8	6	22	CC22
48733	AA59-I1-E1	Staphylococcus aureus	UK	2010	carrier	nasal swab			12	4	1	4	12	1	3	6	CC5
48734	AA66-I1-E1	Staphylococcus aureus	UK	2010	carrier	nasal swab			1	1	1	1	1	1	1	1	CC1
48735	AA45-I1-E1	Staphylococcus aureus	UK	2010	carrier	nasal swab			3	1	1	1	1	5	3	97	CC97
48736	AA16-I1-E1	Staphylococcus aureus	UK	2010	carrier	nasal swab			3	1	1	8	1	1	1	188	CC1
48737	AA57-I1-E1	Staphylococcus aureus	UK	2010	carrier	nasal swab			2	2	1119	2	1141	3	2	9847	CC30
48738	AA38-I1-E1	Staphylococcus aureus	UK	2010	carrier	nasal swab			2	2	831	2	2	2	2	9754	CC30
48739	AA41-I1-E1	Staphylococcus aureus	UK	2010	carrier	nasal swab			1	4	1	8	4	4	3	72	CC8
48740	AA6-I1-E1	Staphylococcus aureus	UK	2010	carrier	nasal swab			4	1	4	1	5	5	4	25
48741	AA18-I1-E1	Staphylococcus aureus	UK	2010	carrier	nasal swab			10	14	8	13	10	3	2	54	CC45
48742	AA70-I1-E1	Staphylococcus aureus	UK	2011	carrier	nasal swab			2	2	2	2	3	3	2	36	CC30
48743	AA7-I1-E1	Staphylococcus aureus	UK	2011	carrier	nasal swab			3	3	1	1	4	4	3	8	CC8
48744	AA79-I1-E1	Staphylococcus aureus	UK	2011	carrier	nasal swab			3	3	1	1	4	4	3	8	CC8
48745	AA28-I1-E1	Staphylococcus aureus	UK	2011	carrier	nasal swab			2	2	2	2	2	2	2	39	CC30
48746	AA82-I1-E1	Staphylococcus aureus	UK	2011	carrier	nasal swab			1	3	1	8	11	5	11	12
48747	AA62-I1-E1	Staphylococcus aureus	UK	2011	carrier	nasal swab			4	1	4	1	5	5	4	25
48748	AA32-I1-E1	Staphylococcus aureus	UK	2011	carrier	nasal swab			19	23	15	2	19	20	15	59
48749	AA72-I1-E1	Staphylococcus aureus	UK	2011	carrier	nasal swab			1	3	1	8	11	5	11	12
48750	AA19-I1-E1	Staphylococcus aureus	UK	2011	carrier	nasal swab			1117	4	1	4	12	1	3	9848	CC5
48751	AA80-I1-E1	Staphylococcus aureus	UK	2011	carrier	nasal swab			2	2	2	2	6	3	2	30	CC30
48752	AA52-I1-E1	Staphylococcus aureus	UK	2011	carrier	nasal swab			7	6	1	5	8	8	6	22	CC22
48753	AA1-I1-E1	Staphylococcus aureus	UK	2011	carrier	nasal swab			2	2	2	2	6	3	2	30	CC30
48754	AA61-I1-E1	Staphylococcus aureus	UK	2011	carrier	nasal swab			13	13	1	1	12	11	13	15	CC15
48755	AA21-I1-E1	Staphylococcus aureus	UK	2011	carrier	nasal swab			1	3	1	8	1142	5	11	9849
48756	AA22-I1-E1	Staphylococcus aureus	UK	2011	carrier	nasal swab			10	14	8	6	10	3	2	45	CC45
48757	AA36-I1-E1	Staphylococcus aureus	UK	2011	carrier	nasal swab			7	6	1	5	8	8	6	22	CC22
48758	AA64-I1-E1	Staphylococcus aureus	UK	2011	carrier	nasal swab			2	2	2	2	3	3	2	36	CC30
48759	AA76-I1-E1	Staphylococcus aureus	UK	2011	carrier	nasal swab			10	14	8	6	10	3	2	45	CC45
48760	AA17-I1-E1	Staphylococcus aureus	UK	2011	carrier	nasal swab			1	4	1	760	12	1	10	9850	CC5
48761	AA83-I1-E1	Staphylococcus aureus	UK	2011	carrier	nasal swab			1	4	1	4	12	1	10	5	CC5
48762	AA69-I1-E1	Staphylococcus aureus	UK	2011	carrier	nasal swab			1	4	1	1	11	1	3	1290	CC1
48763	AA63-I1-E1	Staphylococcus aureus	UK	2011	carrier	nasal swab			4	1	4	455	5	5	4	9755
48764	AA86-I1-E1	Staphylococcus aureus	UK	2011	carrier	nasal swab			1	4	1	4	12	1	10	5	CC5
48765	AA40-I1-E1	Staphylococcus aureus	UK	2011	carrier	nasal swab			2	2	2	2	6	3	2	30	CC30
48766	AA8-I1-E1	Staphylococcus aureus	UK	2011	carrier	nasal swab			3	3	1	1	4	4	3	8	CC8
48767	AA23-I1-E1	Staphylococcus aureus	UK	2011	carrier	nasal swab			3	4	1	4	4	6	3	789	CC8
48768	AA87-I1-E1	Staphylococcus aureus	UK	2011	carrier	nasal swab			19	23	15	2	19	20	15	59
48769	AA73-I1-E1	Staphylococcus aureus	UK	2011	carrier	nasal swab			1	4	1	4	12	1	10	5	CC5
48770	AA33-I1-E1	Staphylococcus aureus	UK	2011	carrier	nasal swab			7	6	1	5	8	8	6	22	CC22
48771	AA26-I1-E1	Staphylococcus aureus	UK	2011	carrier	nasal swab			12	289	37	15	11	1	40	1930
48772	AA9-I1-E1	Staphylococcus aureus	UK	2011	carrier	nasal swab			1	3	1	8	11	5	11	12
48773	AA47-I1-E1	Staphylococcus aureus	UK	2011	carrier	nasal swab			3	3	1	1	4	4	3	8	CC8
48774	AA85-I1-E1	Staphylococcus aureus	UK	2011	carrier	nasal swab			3	1	1	8	1	1	284	1533	CC1
48775	AA15-I1-E1	Staphylococcus aureus	UK	2011	carrier	nasal swab			1118	40	8	6	10	3	2	9851	CC45
48776	AA46-I1-E1	Staphylococcus aureus	UK	2011	carrier	nasal swab			2	2	2	2	6	3	2	30	CC30
48777	AA13-I1-E1	Staphylococcus aureus	UK	2010	bacteraemia	blood			8	2	2	2	6	3	2	34	CC30
48778	AA58-I1-E1	Staphylococcus aureus	UK	2010	bacteraemia	blood			3	3	1	1	4	4	3	8	CC8
48779	AA77-I1-E1	Staphylococcus aureus	UK	2010	bacteraemia	blood			2	2	2	2	2	2	2	39	CC30
48780	AA74-I1-E1	Staphylococcus aureus	UK	2010	bacteraemia	blood			10	11	8	6	10	3	2	47	CC45
48781	AA60-I1-E1	Staphylococcus aureus	UK	2010	bacteraemia	blood			2	2	2	2	6	3	2	30	CC30
48782	AA56-I1-E1	Staphylococcus aureus	UK	2010	bacteraemia	blood			7	6	1	5	8	8	6	22	CC22
48783	AA55-I1-E1	Staphylococcus aureus	UK	2010	bacteraemia	blood			10	1315	8	6	10	3	2	9852	CC45
48784	AA42-I1-E1	Staphylococcus aureus	UK	2010	bacteraemia	blood			3	3	1	1	4	4	3	8	CC8
48785	AA31-I1-E1	Staphylococcus aureus	UK	2010	bacteraemia	blood			13	13	1	1	1130	11	13	9756	CC15
48786	AA81-I1-E1	Staphylococcus aureus	UK	2010	bacteraemia	blood			7	6	1	5	8	8	6	22	CC22
48787	AA88-I1-E1	Staphylococcus aureus	UK	2010	bacteraemia	blood			2	2	2	2	6	3	2	30	CC30
48788	AA53-I1-E1	Staphylococcus aureus	UK	2010	bacteraemia	blood			3	3	1	1	4	4	3	8	CC8
48789	AA30-I1-E1	Staphylococcus aureus	UK	2010	bacteraemia	blood			3	3	1	185	4	4	3	2416	CC8
48790	AA5-I1-E1	Staphylococcus aureus	UK	2010	bacteraemia	blood			2	2	2	2	2	2	2	39	CC30
48791	AA84-I1-E1	Staphylococcus aureus	UK	2010	bacteraemia	blood			2	2	2	2	6	3	2	30	CC30
48792	AA49-I1-E1	Staphylococcus aureus	UK	2010	bacteraemia	blood			3	1	1	8	1	1	1	188	CC1
48793	AA3-I1-E1	Staphylococcus aureus	UK	2010	bacteraemia	blood			7	6	1	5	8	8	6	22	CC22
48794	AA43-I1-E1	Staphylococcus aureus	UK	2010	bacteraemia	blood			13	13	1	1	12	10	13	582	CC15
48795	AA11-I1-E1	Staphylococcus aureus	UK	2010	bacteraemia	blood			19	23	15	2	19	20	15	59
48796	AA67-I1-E1	Staphylococcus aureus	UK	2010	bacteraemia	blood			10	14	8	6	10	126	2	4261	CC45
48797	AA89-I1-E1	Staphylococcus aureus	UK	2010	bacteraemia	blood			1	3	1	8	11	5	11	12
48798	AA50-I1-E1	Staphylococcus aureus	UK	2010	bacteraemia	blood			3	1	1	8	1	1	1	188	CC1
48799	AA34-I1-E1	Staphylococcus aureus	UK	2010	bacteraemia	blood			12	4	1	4	12	1	3	6	CC5
48800	AA44-I1-E1	Staphylococcus aureus	UK	2010	bacteraemia	blood			10	14	8	6	10	3	2	45	CC45
48801	AA2-I1-E1	Staphylococcus aureus	UK	2011	bacteraemia	blood			13	13	1	1	1130	11	13	9756	CC15
48802	AA71-I1-E1	Staphylococcus aureus	UK	2011	bacteraemia	blood			1	3	1	8	83	5	11	9757
48803	AA25-I1-E1	Staphylococcus aureus	UK	2011	bacteraemia	blood			13	13	1	1	12	11	13	15	CC15
48804	AA48-I1-E1	Staphylococcus aureus	UK	2011	bacteraemia	blood			19	122	12	2	13	89	15	718
48805	AA68-I1-E1	Staphylococcus aureus	UK	2011	bacteraemia	blood			3	3	1	1	1	22	10	27	CC8
48806	BB60-I1-E1	Staphylococcus aureus	UK	2011	carrier	nasal swab			10	40	8	6	10	3	2	508	CC45
48807	BB74-I1-E1	Staphylococcus aureus	UK	2011	carrier	nasal swab			4	1	4	1	5	5	4	25
48808	BB56-I1-E1	Staphylococcus aureus	UK	2011	carrier	nasal swab			8	2	2	2	6	3	2	34	CC30
48809	BB54-I1-E1	Staphylococcus aureus	UK	2011	carrier	nasal swab			1	43	1	4	12	1	10	146	CC5
48810	BB42-I1-E1	Staphylococcus aureus	UK	2011	carrier	nasal swab			3	1	1	1	1	5	3	97	CC97
48811	BB88-I1-E1	Staphylococcus aureus	UK	2011	carrier	nasal swab			1	1	1	1	1	1	1	1	CC1
48812	BB81-I1-E1	Staphylococcus aureus	UK	2011	carrier	nasal swab			10	14	8	6	10	3	2	45	CC45
48813	BB55-I1-E1	Staphylococcus aureus	UK	2011	carrier	nasal swab			13	13	1	1	12	11	1253	9853	CC15
48814	BB31-I1-E1	Staphylococcus aureus	UK	2011	carrier	nasal swab			1	1	1	1	1	1	1	1	CC1
48815	BB53-I1-E1	Staphylococcus aureus	UK	2011	carrier	nasal swab			4	9	1	8	1	10	8	20
48816	BB84-I1-E1	Staphylococcus aureus	UK	2011	carrier	nasal swab			10	11	8	6	10	3	2	47	CC45
48817	BB30-I1-E1	Staphylococcus aureus	UK	2011	carrier	nasal swab			2	2	2	2	2	2	2	39	CC30
48818	BB5-I1-E1	Staphylococcus aureus	UK	2011	carrier	nasal swab			1	4	1	4	12	1	10	5	CC5
48819	BB3-I1-E1	Staphylococcus aureus	UK	2011	carrier	nasal swab			2	2	2	2	6	3	2	30	CC30
48820	BB43-I1-E1	Staphylococcus aureus	UK	2011	carrier	nasal swab			7	6	1	5	8	8	6	22	CC22
48821	BB49-I1-E1	Staphylococcus aureus	UK	2011	carrier	nasal swab			7	6	1	5	8	8	6	22	CC22
48822	BB67-I1-E1	Staphylococcus aureus	UK	2011	carrier	nasal swab			1	1	1	1	1	1	1	1	CC1
48823	BB11-I1-E1	Staphylococcus aureus	UK	2011	carrier	nasal swab			19	23	15	2	19	20	15	59
48824	BB34-I1-E1	Staphylococcus aureus	UK	2011	carrier	nasal swab			19	23	15	2	19	20	15	59
48825	BB50-I1-E1	Staphylococcus aureus	UK	2011	carrier	nasal swab			3	1316	1	1	1	1	10	9854	CC1
48826	BB44-I1-E1	Staphylococcus aureus	UK	2011	carrier	nasal swab			19	23	15	2	19	20	15	59
48827	BB2-I1-E1	Staphylococcus aureus	UK	2011	carrier	nasal swab			7	6	1120	5	8	8	6	9855	CC22
48828	BB68-I1-E1	Staphylococcus aureus	UK	2011	carrier	nasal swab			3	3	1	1	4	4	3	8	CC8
48829	BB48-I1-E1	Staphylococcus aureus	UK	2011	carrier	nasal swab			578	14	8	6	10	3	2	9758	CC45
48830	BB71-I1-E1	Staphylococcus aureus	UK	2011	carrier	nasal swab			7	6	1	5	8	8	6	22	CC22
48831	BB25-I1-E1	Staphylococcus aureus	UK	2011	carrier	nasal swab			13	13	1	1	12	10	13	582	CC15
48832	BB64-I1-E1	Staphylococcus aureus	UK	2011	carrier	nasal swab			7	6	1	5	8	8	6	22	CC22
48833	BB69-I1-E1	Staphylococcus aureus	UK	2011	carrier	nasal swab			3	1	1	8	1	1	1	188	CC1
48834	BB36-I1-E1	Staphylococcus aureus	UK	2011	carrier	nasal swab			3	3	1	1	4	4	3	8	CC8
48835	BB17-I1-E1	Staphylococcus aureus	UK	2011	carrier	nasal swab			3	3	1	1	1	1	10	9	CC1
48836	BB83-I1-E1	Staphylococcus aureus	UK	2011	carrier	nasal swab			19	23	15	2	19	20	136	1224
48837	BB21-I1-E1	Staphylococcus aureus	UK	2011	bacteraemia	blood			7	6	1	5	8	8	6	22	CC22
48838	BB22-I1-E1	Staphylococcus aureus	UK	2011	bacteraemia	blood			12	4	1	4	12	1	3	6	CC5
48839	BB85-I1-E1	Staphylococcus aureus	UK	2011	bacteraemia	blood			7	6	1	5	8	8	6	22	CC22
48840	BB46-I1-E1	Staphylococcus aureus	UK	2011	bacteraemia	blood			4	3	1	1	11	72	64	361
48841	BB15-I1-E1	Staphylococcus aureus	UK	2011	bacteraemia	blood			3	1	1	8	1	1	1	188	CC1
48842	BB86-I1-E1	Staphylococcus aureus	UK	2011	bacteraemia	blood			1	4	1	4	12	1	10	5	CC5
48843	BB33-I1-E1	Staphylococcus aureus	UK	2011	bacteraemia	blood			1	4	1	4	12	1	10	5	CC5
48844	BB76-I1-E1	Staphylococcus aureus	UK	2011	bacteraemia	blood			1	4	1	4	12	1	10	5	CC5
48845	BB47-I1-E1	Staphylococcus aureus	UK	2011	bacteraemia	blood			3	581	1	1	4	4	3	3523	CC8
48846	BB73-I1-E1	Staphylococcus aureus	UK	2011	bacteraemia	blood			19	23	15	2	19	20	15	59
48847	BB61-I1-E1	Staphylococcus aureus	UK	2011	bacteraemia	blood			7	6	1	5	8	8	6	22	CC22
48848	BB87-I1-E1	Staphylococcus aureus	UK	2011	bacteraemia	blood			1	4	1	4	12	1	10	5	CC5
48849	BB90-I1-E1	Staphylococcus aureus	UK	2011	bacteraemia	blood			3	1	1	8	1	1	1	188	CC1
48850	BB51-I1-E1	Staphylococcus aureus	UK	2011	bacteraemia	blood			4	1	4	1	5	5	4	25
48851	BB63-I1-E1	Staphylococcus aureus	UK	2011	bacteraemia	blood			1	1	1	1	1	1	1	1	CC1
48852	BB9-I1-E1	Staphylococcus aureus	UK	2011	bacteraemia	blood			7	6	1	5	8	8	6	22	CC22
48853	BB26-I1-E1	Staphylococcus aureus	UK	2011	bacteraemia	blood			1	4	1	4	12	1	10	5	CC5
48854	BB29-I1-E1	Staphylococcus aureus	UK	2011	bacteraemia	blood			3	3	1	1	1	1	10	9	CC1
48855	BB8-I1-E1	Staphylococcus aureus	UK	2012	bacteraemia	blood			5	4	1	4	4	6	3	7
48856	BB40-I1-E1	Staphylococcus aureus	UK	2012	bacteraemia	blood			3	3	1	1	4	4	3	8	CC8
48857	BB23-I1-E1	Staphylococcus aureus	UK	2012	bacteraemia	blood			10	11	8	6	10	3	2	47	CC45
48858	BB78-I1-E1	Staphylococcus aureus	UK	2012	bacteraemia	blood			10	14	8	6	10	3	2	45	CC45
48859	BB12-I1-E1	Staphylococcus aureus	UK	2012	bacteraemia	blood			2	2	2	2	6	3	2	30	CC30
48860	M62622	Staphylococcus aureus	UK	2013	bacteraemia	blood			4	1	4	1	5	5	4	25
48861	L8857	Staphylococcus aureus	UK	2013	bacteraemia	blood			3	3	1	1	4	4	3	8	CC8
48862	L9212	Staphylococcus aureus	UK	2013	bacteraemia	blood			7	6	1	5	8	8	6	22	CC22
48863	W11979	Staphylococcus aureus	UK	2013	bacteraemia	blood			3	3	1	1	4	4	3	8	CC8
48864	L9577	Staphylococcus aureus	UK	2013	bacteraemia	blood			10	14	8	6	10	3	2	45	CC45
48865	L9762	Staphylococcus aureus	UK	2013	bacteraemia	blood			3	1	1121	8	1	1	1	9856	CC1
48866	L10105	Staphylococcus aureus	UK	2013	bacteraemia	blood			3	37	19	2	20	26	32	291
48867	M65132	Staphylococcus aureus	UK	2013	bacteraemia	blood			1	1	1	1	1	1	1	1	CC1
48868	L10758	Staphylococcus aureus	UK	2013	bacteraemia	blood			13	13	1	1	12	11	13	15	CC15
48869	L11062	Staphylococcus aureus	UK	2013	bacteraemia	blood			46	75	207	44	13	68	60	1518
48870	L11319	Staphylococcus aureus	UK	2013	bacteraemia	blood			10	14	8	6	10	3	2	45	CC45
48871	L11796	Staphylococcus aureus	UK	2013	bacteraemia	blood			13	13	1	1	12	11	13	15	CC15
48872	S47019	Staphylococcus aureus	UK	2013	bacteraemia	blood			7	6	1	5	8	8	6	22	CC22
48873	H10371	Staphylococcus aureus	UK	2013	bacteraemia	blood			7	6	1	5	8	8	6	22	CC22
48874	L12331	Staphylococcus aureus	UK	2013	bacteraemia	blood			2	2	2	2	1143	3	2	9857	CC30
48875	T37568	Staphylococcus aureus	UK	2013	bacteraemia	blood			7	6	1	5	8	8	6	22	CC22
48876	W19231	Staphylococcus aureus	UK	2013	bacteraemia	blood			13	13	1	1	12	10	13	582	CC15
48877	T41053	Staphylococcus aureus	UK	2013	bacteraemia	blood			2	2	2	2	6	3	2	30	CC30
48878	W19979	Staphylococcus aureus	UK	2013	bacteraemia	blood			5	4	1	4	4	6	3	7
48879	L15435	Staphylococcus aureus	UK	2013	bacteraemia	blood			566	1	1	1	1	5	3	4783	CC97
48880	L16607	Staphylococcus aureus	UK	2013	bacteraemia	blood			2	1317	2	2	6	3	2	9858	CC30
48881	L16612	Staphylococcus aureus	UK	2013	bacteraemia	blood			2	2	2	2	6	3	2	30	CC30
48882	M72723	Staphylococcus aureus	UK	2013	bacteraemia	blood			1	4	1	4	12	1	10	5	CC5
48883	F11285	Staphylococcus aureus	UK	2013	bacteraemia	blood			2	2	2	2	6	3	2	30	CC30
48884	X43277	Staphylococcus aureus	UK	2013	bacteraemia	blood			3	37	19	2	862	26	32	7287
48885	L18243	Staphylococcus aureus	UK	2013	bacteraemia	blood			2	2	2	2	6	3	2	30	CC30
48886	L18721	Staphylococcus aureus	UK	2013	bacteraemia	blood			7	6	1	5	8	8	6	22	CC22
48887	L18837	Staphylococcus aureus	UK	2013	bacteraemia	blood			13	13	1	1	12	11	13	15	CC15
48888	L19241	Staphylococcus aureus	UK	2013	bacteraemia	blood			3	3	1	1	4	4	3	8	CC8
48889	L19332	Staphylococcus aureus	UK	2013	bacteraemia	blood			8	2	2	2	6	3	2	34	CC30
48890	L20018	Staphylococcus aureus	UK	2013	bacteraemia	blood			7	6	1	5	8	8	6	22	CC22
48891	L20701	Staphylococcus aureus	UK	2013	bacteraemia	blood			7	6	1	5	8	8	6	22	CC22
48892	L21271	Staphylococcus aureus	UK	2013	bacteraemia	blood			13	13	1	1	12	11	13	15	CC15
48893	F14890	Staphylococcus aureus	UK	2013	bacteraemia	blood			13	13	1	1	12	11	13	15	CC15
48894	L22879	Staphylococcus aureus	UK	2013	bacteraemia	blood			13	13	1	1	12	11	13	15	CC15
48895	F15803	Staphylococcus aureus	UK	2013	bacteraemia	blood			7	6	1	5	8	8	6	22	CC22
48896	X44806	Staphylococcus aureus	UK	2013	bacteraemia	blood			10	14	8	6	10	3	2	45	CC45
48897	L24548	Staphylococcus aureus	UK	2013	bacteraemia	blood			1	3	1	76	11	5	11	1460
48898	L26218	Staphylococcus aureus	UK	2013	bacteraemia	blood			12	3	1	1	408	4	3	3426	CC8
48899	H22133	Staphylococcus aureus	UK	2013	bacteraemia	blood			12	4	1	4	12	1	3	6	CC5
48900	L26404	Staphylococcus aureus	UK	2013	bacteraemia	blood			3	1	1	1	1	5	3	97	CC97
48901	L26477	Staphylococcus aureus	UK	2013	bacteraemia	blood			13	13	1	1	12	10	13	582	CC15
48902	L19493	Staphylococcus aureus	UK	2013	bacteraemia	blood			1	1	1	1	1	1	1	1	CC1
48903	T45078	Staphylococcus aureus	UK	2013	bacteraemia	blood			10	14	8	6	10	3	2	45	CC45
48904	L25843	Staphylococcus aureus	UK	2013	bacteraemia	blood			2	1317	2	2	6	3	2	9858	CC30
48905	L27936	Staphylococcus aureus	UK	2013	bacteraemia	blood			10	11	8	6	10	3	2	47	CC45
48906	H23844	Staphylococcus aureus	UK	2013	bacteraemia	blood			1	3	1	8	11	5	11	12
48907	L28765	Staphylococcus aureus	UK	2013	bacteraemia	blood			8	2	2	2	6	3	2	34	CC30
48908	M405	Staphylococcus aureus	UK	2013	bacteraemia	blood			13	13	1	1	12	11	13	15	CC15
48909	L29567	Staphylococcus aureus	UK	2013	bacteraemia	blood			2	2	2	2	6	3	2	30	CC30
48910	L29569	Staphylococcus aureus	UK	2013	bacteraemia	blood			7	6	1	5	8	8	6	22	CC22
48911	S52301	Staphylococcus aureus	UK	2013	bacteraemia	blood			13	13	1	1	12	1	13	199	CC15
48912	L29818	Staphylococcus aureus	UK	2013	bacteraemia	blood			12	4	1	4	12	1	194	1776	CC5
48913	S52303	Staphylococcus aureus	UK	2013	bacteraemia	blood			2	2	2	2	6	3	2	30	CC30
48914	L30420	Staphylococcus aureus	UK	2013	bacteraemia	blood			1	3	1	8	11	5	11	12
48915	T53837	Staphylococcus aureus	UK	2013	bacteraemia	blood			10	14	8	6	10	3	2	45	CC45
48916	L30838	Staphylococcus aureus	UK	2013	bacteraemia	blood			10	14	8	6	10	3	2	45	CC45
48917	L32102	Staphylococcus aureus	UK	2013	bacteraemia	blood			4	9	1	8	1	10	8	20
48918	W33449	Staphylococcus aureus	UK	2013	bacteraemia	blood			2	2	2	2	6	3	73	9759	CC30
48919	L34234	Staphylococcus aureus	UK	2013	bacteraemia	blood			3	3	1	1	1	1	10	9	CC1
48920	L34337	Staphylococcus aureus	UK	2013	bacteraemia	blood			13	13	1	1	12	11	13	15	CC15
48921	L35507	Staphylococcus aureus	UK	2013	bacteraemia	blood			10	14	8	6	10	3	2	45	CC45
48922	L36174	Staphylococcus aureus	UK	2013	bacteraemia	blood			2	2	2	2	6	3	2	30	CC30
48923	L36220	Staphylococcus aureus	UK	2013	bacteraemia	blood			2	2	2	2	2	2	2	39	CC30
48924	L37023	Staphylococcus aureus	UK	2013	bacteraemia	blood			1	4	1	8	4	4	3	72	CC8
48925	L37650	Staphylococcus aureus	UK	2013	bacteraemia	blood			13	13	1	1	12	11	13	15	CC15
48926	L37990	Staphylococcus aureus	UK	2013	bacteraemia	blood			2	2	2	2	2	2	2	39	CC30
48927	L38828	Staphylococcus aureus	UK	2013	bacteraemia	blood			7	6	1	5	8	8	6	22	CC22
48928	L39171	Staphylococcus aureus	UK	2013	bacteraemia	blood			3	3	1	1	4	4	3	8	CC8
48929	L39424	Staphylococcus aureus	UK	2013	bacteraemia	blood			5	4	1	4	4	6	3	7
48930	L41245	Staphylococcus aureus	UK	2013	bacteraemia	blood			13	13	1	1	12	11	13	15	CC15
48931	L41661	Staphylococcus aureus	UK	2013	bacteraemia	blood			1	3	1	76	11	5	11	1460
48932	L44762	Staphylococcus aureus	UK	2013	bacteraemia	blood			8	2	2	2	6	3	2	34	CC30
48933	L45967	Staphylococcus aureus	UK	2013	bacteraemia	blood			13	13	1	1	12	10	13	582	CC15
48934	L46231	Staphylococcus aureus	UK	2013	bacteraemia	blood			1	4	1	4	12	1	10	5	CC5
48935	L46292	Staphylococcus aureus	UK	2013	bacteraemia	blood			10	14	8	6	10	3	2	45	CC45
48936	L47380	Staphylococcus aureus	UK	2013	bacteraemia	blood			2	2	2	2	6	3	2	30	CC30
48937	L49571	Staphylococcus aureus	UK	2013	bacteraemia	blood			10	14	8	13	10	3	2	54	CC45
48938	L219	Staphylococcus aureus	UK	2013	bacteraemia	blood			19	23	15	2	19	20	15	59
48939	S54488	Staphylococcus aureus	UK	2013	bacteraemia	blood			3	35	19	2	20	26	39	398
48940	L1752	Staphylococcus aureus	UK	2013	bacteraemia	blood			2	2	2	2	6	3	2	30	CC30
48941	L2487	Staphylococcus aureus	UK	2013	bacteraemia	blood			3	37	19	2	20	26	32	291
48942	L6217	Staphylococcus aureus	UK	2013	bacteraemia	blood			2	2	2	2	6	3	2	30	CC30
48943	L13654	Staphylococcus aureus	UK	2013	bacteraemia	blood			7	6	1	5	8	8	6	22	CC22
48944	L14189	Staphylococcus aureus	UK	2013	bacteraemia	blood			2	2	2	2	2	2	2	39	CC30
48945	L15864	Staphylococcus aureus	UK	2014	bacteraemia	blood			3	3	1	1	4	4	3	8	CC8
48946	L16656	Staphylococcus aureus	UK	2014	bacteraemia	blood			1119	14	8	6	10	3	2	9859	CC45
48947	L39209	Staphylococcus aureus	UK	2014	bacteraemia	blood			19	23	15	2	19	20	15	59
48948	L9590	Staphylococcus aureus	UK	2013	bacteraemia	blood			7	6	1	5	8	8	6	22	CC22
48949	L17106	Staphylococcus aureus	UK	2014	bacteraemia	blood			7	6	1	5	8	8	6	22	CC22
48950	L17729	Staphylococcus aureus	UK	2014	bacteraemia	blood			1	3	1	8	11	5	11	12
48951	L17819	Staphylococcus aureus	UK	2014	bacteraemia	blood			7	6	1	5	8	8	6	22	CC22
48952	L17986	Staphylococcus aureus	UK	2014	bacteraemia	blood			2	17	2	2	6	3	2	33	CC30
48953	L18934	Staphylococcus aureus	UK	2014	bacteraemia	blood			2	2	2	2	6	3	2	30	CC30
48954	L19479	Staphylococcus aureus	UK	2014	bacteraemia	blood			13	13	1	1	12	1045	13	9860	CC15
48955	L21324	Staphylococcus aureus	UK	2014	bacteraemia	blood			1	1	1	1	1	1	1	1	CC1
48956	L22077	Staphylococcus aureus	UK	2014	bacteraemia	blood			1	1	1	1	1	1	1	1	CC1
48957	L23512	Staphylococcus aureus	UK	2014	bacteraemia	blood			5	4	1	4	4	6	3	7
48958	L23887	Staphylococcus aureus	UK	2014	bacteraemia	blood			10	540	8	6	10	3	2	9760	CC45
48959	L25952	Staphylococcus aureus	UK	2014	bacteraemia	blood			8	7	6	2	9	9	7	10
48960	L25908	Staphylococcus aureus	UK	2014	bacteraemia	blood			7	6	1	5	8	8	6	22	CC22
48961	L31140	Staphylococcus aureus	UK	2014	bacteraemia	blood			4	1	4	1	5	5	4	25
48962	L31582	Staphylococcus aureus	UK	2014	bacteraemia	blood			7	6	1	5	8	8	6	22	CC22
48963	L31767	Staphylococcus aureus	UK	2014	bacteraemia	blood			7	6	1	5	8	8	6	22	CC22
48964	L32295	Staphylococcus aureus	UK	2014	bacteraemia	blood			13	13	1	1	12	11	13	15	CC15
48965	L32968	Staphylococcus aureus	UK	2014	bacteraemia	blood			3	3	1	1	4	4	3	8	CC8
48966	H36984	Staphylococcus aureus	UK	2014	bacteraemia	blood			3	1	1	8	1	1	1	188	CC1
48967	L36164	Staphylococcus aureus	UK	2014	bacteraemia	blood			10	14	8	6	10	3	2	45	CC45
48968	L36236	Staphylococcus aureus	UK	2014	bacteraemia	blood			4	1	4	761	5	5	4	9861
48969	L37695	Staphylococcus aureus	UK	2014	bacteraemia	blood			1	4	1	4	12	1	10	5	CC5
48970	L38170	Staphylococcus aureus	UK	2014	bacteraemia	blood			19	23	15	2	19	20	15	59
48971	L38130	Staphylococcus aureus	UK	2014	bacteraemia	blood			3	27	1	1	1	1	10	109	CC1
48972	L38814	Staphylococcus aureus	UK	2014	bacteraemia	blood			1	1	1	1	1	1	1254	9862	CC1
48973	F33850	Staphylococcus aureus	UK	2014	bacteraemia	blood			2	2	2	2	6	3	2	30	CC30
48974	H38456	Staphylococcus aureus	UK	2014	bacteraemia	blood			2	2	2	2	6	3	2	30	CC30
48975	L42393	Staphylococcus aureus	UK	2014	bacteraemia	blood			2	2	2	2	6	3	2	30	CC30
48976	L42245	Staphylococcus aureus	UK	2014	bacteraemia	blood			2	2	2	2	6	3	2	30	CC30
48977	L45800	Staphylococcus aureus	UK	2014	bacteraemia	blood			3	35	19	2	20	26	39	398
48978	L46486	Staphylococcus aureus	UK	2014	bacteraemia	blood			1	4	1	4	12	1	10	5	CC5
48979	L46396	Staphylococcus aureus	UK	2014	bacteraemia	blood			1	4	1	8	4	4	3	72	CC8
48980	L48389	Staphylococcus aureus	UK	2014	bacteraemia	blood			1	3	1	8	11	5	11	12
48981	L48771	Staphylococcus aureus	UK	2014	bacteraemia	blood			2	2	2	2	6	3	2	30	CC30
48982	L524	Staphylococcus aureus	UK	2014	bacteraemia	blood			2	2	2	2	6	3	2	30	CC30
48983	L1361	Staphylococcus aureus	UK	2014	bacteraemia	blood			2	2	2	2	2	2	2	39	CC30
48984	L1930	Staphylococcus aureus	UK	2014	bacteraemia	blood			10	14	8	6	10	3	2	45	CC45
48985	L3243	Staphylococcus aureus	UK	2014	bacteraemia	blood			8	2	2	2	6	3	2	34	CC30
48986	L51807	Staphylococcus aureus	UK	2014	bacteraemia	blood			7	6	1	5	8	8	6	22	CC22
48987	L51958	Staphylococcus aureus	UK	2014	bacteraemia	blood			1	4	1	4	12	1	10	5	CC5
48988	L52841	Staphylococcus aureus	UK	2014	bacteraemia	blood			3	3	1	1	1	1	10	9	CC1
48989	L52909	Staphylococcus aureus	UK	2014	bacteraemia	blood			13	13	1	1	12	11	13	15	CC15
48990	L53236	Staphylococcus aureus	UK	2014	bacteraemia	blood			3	35	19	2	20	26	39	398
48991	L56174	Staphylococcus aureus	UK	2014	bacteraemia	blood			13	13	1	1	12	10	13	582	CC15
48992	L59248	Staphylococcus aureus	UK	2014	bacteraemia	blood			18	71	6	2	7	58	2	707
48993	L59341	Staphylococcus aureus	UK	2014	bacteraemia	blood			1	4	1	4	12	1	10	5	CC5
48994	L61193	Staphylococcus aureus	UK	2014	bacteraemia	blood			13	13	1	1	12	11	13	15	CC15
48995	L61737	Staphylococcus aureus	UK	2014	bacteraemia	blood			1	1	1	1	1	1	1	1	CC1
48996	L61787	Staphylococcus aureus	UK	2014	bacteraemia	blood			10	14	8	6	10	3	2	45	CC45
48997	L62229	Staphylococcus aureus	UK	2014	bacteraemia	blood			6	5	6	2	95	17	19	1693	CC121
48998	L64146	Staphylococcus aureus	UK	2014	bacteraemia	blood			3	35	19	2	20	26	39	398
48999	L65716	Staphylococcus aureus	UK	2014	bacteraemia	blood			10	14	8	6	10	3	2	45	CC45
49000	L66177	Staphylococcus aureus	UK	2014	bacteraemia	blood			6	5	6	2	7	251	19	2276	CC121
49001	L66579	Staphylococcus aureus	UK	2014	bacteraemia	blood			1	1	1	1	1	1	1	1	CC1
49002	L67108	Staphylococcus aureus	UK	2014	bacteraemia	blood			3	3	1	1	4	4	3	8	CC8
49003	L68577	Staphylococcus aureus	UK	2014	bacteraemia	blood			1	1	1	1	1	1	1	1	CC1
49004	L69652	Staphylococcus aureus	UK	2014	bacteraemia	blood			3	3	1	1	4	4	3	8	CC8
49005	S57700	Staphylococcus aureus	UK	2014	bacteraemia	blood			3	3	92	1	4	4	3	646	CC8
49006	L74181	Staphylococcus aureus	UK	2014	bacteraemia	blood			10	14	8	6	10	3	2	45	CC45
49007	L75264	Staphylococcus aureus	UK	2014	bacteraemia	blood			7	6	1	5	8	8	6	22	CC22
49008	L75569	Staphylococcus aureus	UK	2014	bacteraemia	blood			13	13	1	1	12	11	13	15	CC15
49009	L77712	Staphylococcus aureus	UK	2014	bacteraemia	blood			4	1	4	1	5	5	4	25
49010	L77779	Staphylococcus aureus	UK	2014	bacteraemia	blood			1	4	1	4	12	1	10	5	CC5
49011	L79750	Staphylococcus aureus	UK	2014	bacteraemia	blood			1	4	1	4	12	1	10	5	CC5
49012	L79916	Staphylococcus aureus	UK	2014	bacteraemia	blood			12	4	1	4	12	1	3	6	CC5
49013	L80966	Staphylococcus aureus	UK	2014	bacteraemia	blood			10	14	8	6	10	3	2	45	CC45
49014	L84630	Staphylococcus aureus	UK	2014	bacteraemia	blood			7	6	1	5	8	8	6	22	CC22
49015	L84380	Staphylococcus aureus	UK	2014	bacteraemia	blood			3	35	19	2	20	26	39	398
49016	L85089	Staphylococcus aureus	UK	2014	bacteraemia	blood			1	4	1	4	12	1	10	5	CC5
49017	L85244	Staphylococcus aureus	UK	2014	bacteraemia	blood			1	4	1	4	12	1	10	5	CC5
49018	L86055	Staphylococcus aureus	UK	2014	bacteraemia	blood			1	1	1	1	1	1	1	1	CC1
49019	L88420	Staphylococcus aureus	UK	2014	bacteraemia	blood			3	1	1	8	1	1	1	188	CC1
49020	L88821	Staphylococcus aureus	UK	2014	bacteraemia	blood			13	13	1	1	12	10	13	582	CC15
49021	L90876	Staphylococcus aureus	UK	2014	bacteraemia	blood			10	14	8	6	10	3	2	45	CC45
49022	L92496	Staphylococcus aureus	UK	2014	bacteraemia	blood			3	3	1	1	4	4	3	8	CC8
49023	L92775	Staphylococcus aureus	UK	2014	bacteraemia	blood			1	4	1	4	12	1	10	5	CC5
49024	L95850	Staphylococcus aureus	UK	2014	bacteraemia	blood			2	2	2	2	6	3	2	30	CC30
49025	L96999	Staphylococcus aureus	UK	2014	bacteraemia	blood			13	13	1	1	12	1046	13	9863	CC15
49026	L97449	Staphylococcus aureus	UK	2014	bacteraemia	blood			10	14	8	6	10	3	2	45	CC45
49027	L97609	Staphylococcus aureus	UK	2014	bacteraemia	blood			12	4	1	4	12	1	3	6	CC5
49028	L97727	Staphylococcus aureus	UK	2014	bacteraemia	blood			8	2	2	2	6	3	2	34	CC30
49029	L98342	Staphylococcus aureus	UK	2014	bacteraemia	blood			7	6	1	5	8	8	6	22	CC22
49030	L99487	Staphylococcus aureus	UK	2014	bacteraemia	blood			3	3	1	1	4	4	3	8	CC8
49031	L3681	Staphylococcus aureus	UK	2014	bacteraemia	blood			7	6	1	5	8	8	6	22	CC22
49032	L4768	Staphylococcus aureus	UK	2014	bacteraemia	blood			4	3	1	1	11	72	11	672
49033	L6138	Staphylococcus aureus	UK	2014	bacteraemia	blood			12	4	1	4	12	1	3	6	CC5
49034	L5776	Staphylococcus aureus	UK	2014	bacteraemia	blood			1	3	1	8	11	5	11	12
49035	L6131	Staphylococcus aureus	UK	2014	bacteraemia	blood			7	6	1	5	8	8	6	22	CC22
49036	L7153	Staphylococcus aureus	UK	2014	bacteraemia	blood			4	9	1	8	1	10	8	20
49037	L7511	Staphylococcus aureus	UK	2014	bacteraemia	blood			1	3	164	1	1	1	1	1207	CC1
49038	L7644	Staphylococcus aureus	UK	2014	bacteraemia	blood			331	4	1	4	4	6	3	9761
49039	L9155	Staphylococcus aureus	UK	2014	bacteraemia	blood			2	2	2	2	6	3	2	30	CC30
49040	X49857	Staphylococcus aureus	UK	2014	bacteraemia	blood			1	4	1	4	12	1	10	5	CC5
49041	S59393	Staphylococcus aureus	UK	2014	bacteraemia	blood			1	4	1	4	12	1	10	5	CC5
49042	L10842	Staphylococcus aureus	UK	2014	bacteraemia	blood			1	4	1	4	12	1	10	5	CC5
49043	L13122	Staphylococcus aureus	UK	2014	bacteraemia	blood			8	2	2	2	6	3	2	34	CC30
49044	L12921	Staphylococcus aureus	UK	2014	bacteraemia	blood			2	2	2	2	2	2	2	39	CC30
49045	L16177	Staphylococcus aureus	UK	2014	bacteraemia	blood			3	35	19	2	20	26	39	398
49046	L16163	Staphylococcus aureus	UK	2014	bacteraemia	blood			3	1	1	8	1	1	1	188	CC1
49047	L17578	Staphylococcus aureus	UK	2014	bacteraemia	blood			3	4	1	4	4	6	3	789	CC8
49048	L17950	Staphylococcus aureus	UK	2014	bacteraemia	blood			19	23	15	2	19	20	15	59
49049	L17893	Staphylococcus aureus	UK	2014	bacteraemia	blood			7	6	1	5	8	8	6	22	CC22
49050	L18934	Staphylococcus aureus	UK	2014	bacteraemia	blood			3	35	19	2	20	26	39	398
49051	L19296	Staphylococcus aureus	UK	2014	bacteraemia	blood			1	3	1	8	11	5	11	12
49052	L20301	Staphylococcus aureus	UK	2014	bacteraemia	blood			1	4	1	4	12	1	10	5	CC5
49053	M66	Staphylococcus aureus	UK	2011	carrier	nasal swab			3	1	14	15	11	19	3	101
49054	M17	Staphylococcus aureus	UK	2011	carrier	nasal swab			1	26	28	18	18	33	27	509
49055	M82	Staphylococcus aureus	UK	2011	carrier	nasal swab			1	1	1	1	1	1	1	1	CC1
49056	M83	Staphylococcus aureus	UK	2011	carrier	nasal swab			19	23	15	2	19	20	15	59
49057	M11	Staphylococcus aureus	UK	2010	carrier	nasal swab			3	1	1	8	1	1	1	188	CC1
49058	M32	Staphylococcus aureus	UK	2011	carrier	nasal swab			13	13	1	1	12	11	13	15	CC15
49059	M15	Staphylococcus aureus	UK	2011	carrier	nasal swab			13	13	1	1	12	11	13	15	CC15
49060	M89	Staphylococcus aureus	UK	2010	carrier	nasal swab			2	2	2	2	6	3	2	30	CC30
49061	M4	Staphylococcus aureus	UK	2011	carrier	nasal swab			1	1318	1	8	11	5	11	9864
49062	M58	Staphylococcus aureus	UK	2010	carrier	nasal swab			5	4	1	4	4	6	3	7
49063	M72	Staphylococcus aureus	UK	2011	carrier	nasal swab			5	4	1104	4	4	6	3	9865
49064	M19	Staphylococcus aureus	UK	2011	carrier	nasal swab			2	660	2	2	2	2	2	4398	CC30
49065	M21	Staphylococcus aureus	UK	2011	carrier	nasal swab			3	1	1	8	1	1	1	188	CC1
49066	M50	Staphylococcus aureus	UK	2010	carrier	nasal swab			19	23	15	2	19	20	881	9762
49067	M34	Staphylococcus aureus	UK	2010	carrier	nasal swab			13	13	1	1	12	10	13	582	CC15
49068	M77	Staphylococcus aureus	UK	2010	carrier	nasal swab			10	11	8	6	10	3	2	47	CC45
49069	M74	Staphylococcus aureus	UK	2009	carrier	nasal swab			13	13	1	1	12	10	13	582	CC15
49070	M22	Staphylococcus aureus	UK	2011	carrier	nasal swab			2	2	2	2	6	3	2	30	CC30
49071	M16	Staphylococcus aureus	UK	2011	carrier	nasal swab			3	3	1	1	4	4	3	8	CC8
49072	M46	Staphylococcus aureus	UK	2011	carrier	nasal swab			18	33	6	20	7	50	48	425
49073	M29	Staphylococcus aureus	UK	2011	carrier	nasal swab			4	9	1	8	1	10	8	20
49074	M60	Staphylococcus aureus	UK	2010	carrier	nasal swab			3	37	19	2	20	26	32	291
49075	M57	Staphylococcus aureus	UK	2011	carrier	nasal swab			2	2	2	2	6	3	2	30	CC30
49076	M63	Staphylococcus aureus	UK	2011	carrier	nasal swab			1	4	1	4	12	1	10	5	CC5
49077	M80	Staphylococcus aureus	UK	2011	carrier	nasal swab			3	35	19	2	20	26	39	398
49078	M56	Staphylococcus aureus	UK	2010	carrier	nasal swab			3	37	19	2	20	26	32	291
49079	M76	Staphylococcus aureus	UK	2011	carrier	nasal swab			1	4	1	4	12	1	10	5	CC5
49080	M38	Staphylococcus aureus	UK	2011	carrier	nasal swab			3	3	1	1	4	4	3	8	CC8
49081	M44	Staphylococcus aureus	UK	2010	carrier	nasal swab			7	6	1	5	8	8	6	22	CC22
49082	M54	Staphylococcus aureus	UK	2010	carrier	nasal swab			13	13	1	1	12	10	13	582	CC15
49083	M90	Staphylococcus aureus	UK	2010	carrier	nasal swab			8	2	2	2	6	3	2	34	CC30
49084	M61	Staphylococcus aureus	UK	2010	carrier	nasal swab			3	27	131	1	1	1	10	9763
49085	M35	Staphylococcus aureus	UK	2011	carrier	nasal swab			1	4	1	4	12	1	10	5	CC5
49086	M42	Staphylococcus aureus	UK	2010	carrier	nasal swab			12	4	1	4	12	1	894	9764	CC5
49087	M2	Staphylococcus aureus	UK	2010	carrier	nasal swab			13	13	1	1	12	11	13	15	CC15
49088	M41	Staphylococcus aureus	UK	2011	carrier	nasal swab			10	14	8	6	10	3	2	45	CC45
49089	M71	Staphylococcus aureus	UK	2010	carrier	nasal swab			3	3	1	1	4	4	268	2417	CC8
49090	M6	Staphylococcus aureus	UK	2011	carrier	nasal swab			12	4	188	4	12	1	3	9765	CC5
49091	M75	Staphylococcus aureus	UK	2011	carrier	nasal swab			5	4	1	4	4	6	3	7
49092	M20	Staphylococcus aureus	UK	2011	carrier	nasal swab			1	3	1	8	11	5	11	12
49093	M1	Staphylococcus aureus	UK	2011	carrier	nasal swab			8	2	2	2	6	3	2	34	CC30
49094	M52	Staphylococcus aureus	UK	2011	carrier	nasal swab			7	6	1	5	8	8	6	22	CC22
49095	M68	Staphylococcus aureus	UK	2011	carrier	nasal swab			19	23	15	2	19	20	15	59
49096	M10	Staphylococcus aureus	UK	2011	carrier	nasal swab			13	13	1	1	12	11	13	15	CC15
49097	M27	Staphylococcus aureus	UK	2011	carrier	nasal swab			2	2	2	2	6	3	2	30	CC30
49098	M25	Staphylococcus aureus	UK	2010	carrier	nasal swab			4	1	4	1	5	5	4	25
49099	M86	Staphylococcus aureus	UK	2010	carrier	nasal swab			10	14	8	6	10	3	2	45	CC45
49100	M78	Staphylococcus aureus	UK	2011	carrier	nasal swab			4	9	1	8	1	10	8	20
49101	M55	Staphylococcus aureus	UK	2010	carrier	nasal swab			4	9	1	8	1	10	8	20
49102	M40	Staphylococcus aureus	UK	2010	carrier	nasal swab			1	4	1	4	12	1	10	5	CC5
49103	M51	Staphylococcus aureus	UK	2011	carrier	nasal swab			1	4	1	4	12	1	10	5	CC5
49104	M81	Staphylococcus aureus	UK	2010	carrier	nasal swab			2	2	2	2	6	3	2	30	CC30
49105	M24	Staphylococcus aureus	UK	2011	carrier	nasal swab			19	23	15	2	19	20	15	59
49106	M31	Staphylococcus aureus	UK	2010	carrier	nasal swab			1	4	1	8	1144	4	3	9866
49107	M18	Staphylococcus aureus	UK	2011	carrier	nasal swab			1	4	1	8	4	4	3	72	CC8
49108	M70	Staphylococcus aureus	UK	2011	carrier	nasal swab			5	4	1	4	4	6	3	7
49109	M14	Staphylococcus aureus	UK	2010	carrier	nasal swab			1	4	1	4	12	1	10	5	CC5
49110	M88	Staphylococcus aureus	UK	2010	carrier	nasal swab			7	6	1	5	8	8	6	22	CC22
49111	M7	Staphylococcus aureus	UK	2010	carrier	nasal swab			2	2	2	2	6	3	2	30	CC30
49112	M37	Staphylococcus aureus	UK	2010	carrier	nasal swab			1	1	1	1	1	1	1	1	CC1
49113	M8	Staphylococcus aureus	UK	2010	carrier	nasal swab			13	13	1	1	12	11	13	15	CC15
49114	M48	Staphylococcus aureus	UK	2010	carrier	nasal swab			2	2	300	2	6	268	2	2442	CC30
49115	M23	Staphylococcus aureus	UK	2010	carrier	nasal swab			10	14	8	6	10	3	2	45	CC45
49116	M65	Staphylococcus aureus	UK	2010	carrier	nasal swab			3	27	1	1	1	1	10	109	CC1
49117	M39	Staphylococcus aureus	UK	2010	carrier	nasal swab			12	4	1	4	12	1	3	6	CC5
49118	M87	Staphylococcus aureus	UK	2011	carrier	nasal swab			8	2	2	2	6	3	2	34	CC30
49119	M53	Staphylococcus aureus	UK	2010	carrier	nasal swab			324	2	2	2	6	3	2	2889	CC30
49120	M12	Staphylococcus aureus	UK	2010	carrier	nasal swab			1	3	1	8	11	1024	11	9766
49121	M79	Staphylococcus aureus	UK	2010	carrier	nasal swab			7	6	1	5	8	8	6	22	CC22
49122	M59	Staphylococcus aureus	UK	2010	carrier	nasal swab			6	5	6	2	1145	17	19	9867	CC121
49123	M30	Staphylococcus aureus	UK	2010	carrier	nasal swab			13	13	1	1	12	11	13	15	CC15
49124	M73	Staphylococcus aureus	UK	2010	carrier	nasal swab			10	14	8	6	10	3	2	45	CC45
49125	M62	Staphylococcus aureus	UK	2011	carrier	nasal swab			18	18	6	2	1146	15	18	9868
49126	M33	Staphylococcus aureus	UK	2010	carrier	nasal swab			3	27	1	1	1	1	10	109	CC1
49127	M26	Staphylococcus aureus	UK	2010	carrier	nasal swab			7	6	1	5	8	8	6	22	CC22
49128	M84	Staphylococcus aureus	UK	2010	carrier	nasal swab			13	13	1	1	12	11	13	15	CC15
49129	M5	Staphylococcus aureus	UK	2010	carrier	nasal swab			13	13	1	1	12	10	13	582	CC15
49130	M9	Staphylococcus aureus	UK	2010	carrier	nasal swab			2	2	2	2	6	3	2	30	CC30
49131	M47	Staphylococcus aureus	UK	2010	carrier	nasal swab			8	2	2	2	6	3	2	34	CC30
49132	M3	Staphylococcus aureus	UK	2010	carrier	nasal swab			7	6	1	5	8	8	6	22	CC22
49133	M43	Staphylococcus aureus	UK	2010	carrier	nasal swab			2	2	2	187	2	2	2	2444	CC30
49134	M69	Staphylococcus aureus	UK	2010	carrier	nasal swab			13	13	1	1	12	11	13	15	CC15
49135	M28	Staphylococcus aureus	UK	2011	carrier	nasal swab			1	4	1	4	12	81	10	526	CC5
49136	M85	Staphylococcus aureus	UK	2010	carrier	nasal swab			2	2	2	2	6	3	2	30	CC30
49137	M36	Staphylococcus aureus	UK	2010	carrier	nasal swab			2	2	2	2	6	3	2	30	CC30
49138	M45	Staphylococcus aureus	UK	2011	carrier	nasal swab			6	5	6	2	7	17	19	123	CC121
49139	M67	Staphylococcus aureus	UK	2010	carrier	nasal swab			8	2	2	2	6	3	2	34	CC30
49140	M49	Staphylococcus aureus	UK	2010	carrier	nasal swab			2	2	2	2	3	3	2	36	CC30
49141	N79	Staphylococcus aureus	UK	2009	carrier	nasal swab			2	2	2	2	6	3	2	30	CC30
49142	R13	Staphylococcus aureus	UK	2009	carrier	nasal swab			10	14	8	6	10	3	2	45	CC45
49143	N87	Staphylococcus aureus	UK	2010	carrier	nasal swab			8	2	2	2	6	3	2	34	CC30
49144	N73	Staphylococcus aureus	UK	2009	carrier	nasal swab			13	13	1	1	12	11	13	15	CC15
49145	N36	Staphylococcus aureus	UK	2009	carrier	nasal swab			10	14	1105	6	10	3	2	9869	CC45
49146	N78	Staphylococcus aureus	UK	2010	carrier	nasal swab			13	13	1	1	12	11	13	15	CC15
49147	N58	Staphylococcus aureus	UK	2009	carrier	nasal swab			20	5	16	2	7	14	34	1841	CC121
49148	N77	Staphylococcus aureus	UK	2009	carrier	nasal swab			2	2	302	2	6	3	2	2450	CC30
49149	N74	Staphylococcus aureus	UK	2009	carrier	nasal swab			1	4	1	4	12	1	10	5	CC5
49150	N60	Staphylococcus aureus	UK	2009	carrier	nasal swab			1	1297	1	8	4	4	3	9870	CC8
49151	N33	Staphylococcus aureus	UK	2009	carrier	nasal swab			10	14	8	6	10	1047	2	9871	CC45
49152	N39	Staphylococcus aureus	UK	2010	carrier	nasal swab			1	3	1	8	11	5	11	12
49153	R6	Staphylococcus aureus	UK	2013	carrier	nasal swab			2	2	2	2	2	2	2	39	CC30
49154	R18	Staphylococcus aureus	UK	2013	carrier	nasal swab			2	2	2	2	6	3	2	30	CC30
49155	N62	Staphylococcus aureus	UK	2009	carrier	nasal swab			1	3	1	8	11	5	11	12
49156	R20	Staphylococcus aureus	UK	2013	carrier	nasal swab			7	6	1	5	8	8	6	22	CC22
49157	N50	Staphylococcus aureus	UK	2009	carrier	nasal swab			12	3	1	1	40	4	3	1821	CC8
49158	N34	Staphylococcus aureus	UK	2009	carrier	nasal swab			1	3	1	8	11	5	11	12
49159	N44	Staphylococcus aureus	UK	2010	carrier	nasal swab			1	3	1	8	11	5	11	12
49160	N83	Staphylococcus aureus	UK	2010	carrier	nasal swab			2	2	2	2	2	2	2	39	CC30
49161	R14	Staphylococcus aureus	UK	2013	carrier	nasal swab			13	13	1	1	12	11	13	15	CC15
49162	N54	Staphylococcus aureus	UK	2009	carrier	nasal swab			2	2	2	2	6	3	2	30	CC30
49163	N42	Staphylococcus aureus	UK	2009	carrier	nasal swab			1	1298	1	4	12	1	10	9872	CC5
49164	N47	Staphylococcus aureus	UK	2009	carrier	nasal swab			3	3	1	1	4	4	3	8	CC8
49165	R7	Staphylococcus aureus	UK	2013	carrier	nasal swab			4	9	1	8	1	10	8	20
49166	R27	Staphylococcus aureus	UK	2012	carrier	nasal swab			1	4	1	4	12	1	10	5	CC5
49167	N82	Staphylococcus aureus	UK	2009	carrier	nasal swab			1	4	1	4	12	1	10	5	CC5
49168	N32	Staphylococcus aureus	UK	2010	carrier	nasal swab			3	37	19	2	20	26	32	291
49169	N85	Staphylococcus aureus	UK	2010	carrier	nasal swab			10	14	8	6	10	3	2	45	CC45
49170	N55	Staphylococcus aureus	UK	2009	carrier	nasal swab			10	14	8	6	10	3	2	45	CC45
49171	N81	Staphylococcus aureus	UK	2009	carrier	nasal swab			22	1	14	23	12	4	31	88
49172	N72	Staphylococcus aureus	UK	2010	carrier	nasal swab			1	4	1	4	12	1	10	5	CC5
49173	N59	Staphylococcus aureus	UK	2010	carrier	nasal swab			3	35	19	2	20	26	39	398
49174	R1	Staphylococcus aureus	UK	2011	carrier	nasal swab			1	4	1	4	12	1	10	5	CC5
49175	N66	Staphylococcus aureus	UK	2010	carrier	nasal swab			1	1	1	1	1	1	1	1	CC1
49176	N31	Staphylococcus aureus	UK	2009	carrier	nasal swab			2	2	2	2	6	3	2	30	CC30
49177	N80	Staphylococcus aureus	UK	2010	carrier	nasal swab			6	5	6	2	7	14	5	121	CC121
49178	N35	Staphylococcus aureus	UK	2010	carrier	nasal swab			1	4	1	4	12	1	10	5	CC5
49179	N46	Staphylococcus aureus	UK	2010	carrier	nasal swab			13		1	1		11	13
49180	N71	Staphylococcus aureus	UK	2009	carrier	nasal swab			1	4	1	4	12	1	10	5	CC5
49181	N90	Staphylococcus aureus	UK	2010	carrier	nasal swab			3	3	1	1	4	4	3	8	CC8
49182	N45	Staphylococcus aureus	UK	2010	carrier	nasal swab			13	13	1	1	12	10	13	582	CC15
49183	N63	Staphylococcus aureus	UK	2009	carrier	nasal swab			5	4	1	4	4	6	3	7
49184	N57	Staphylococcus aureus	UK	2010	carrier	nasal swab			10	14	8	6	10	3	2	45	CC45
49185	N76	Staphylococcus aureus	UK	2010	carrier	nasal swab			10	35	19	2	49	26	39	1094
49186	R28	Staphylococcus aureus	UK	2013	carrier	nasal swab			1	3	1	8	11	5	11	12
49187	N38	Staphylococcus aureus	UK	2009	carrier	nasal swab			3	3	1	1	4	4	3	8	CC8
49188	R12	Staphylococcus aureus	UK	2013	carrier	nasal swab			8	2	2	2	6	3	2	34	CC30
49189	R19	Staphylococcus aureus	UK	2013	carrier	nasal swab			10	14	8	6	10	3	2	45	CC45
49190	N41	Staphylococcus aureus	UK	2009	carrier	nasal swab			3	3	1	1	4	4	3	8	CC8
49191	R16	Staphylococcus aureus	UK	2013	carrier	nasal swab			7	6	1	5	8	8	6	22	CC22
49192	N61	Staphylococcus aureus	UK	2009	carrier	nasal swab			1	4	1	4	12	1	10	5	CC5
49193	N51	Staphylococcus aureus	UK	2009	carrier	nasal swab			2	2	2	2	2	2	2	39	CC30
49194	N86	Staphylococcus aureus	UK	2009	carrier	nasal swab			13	13	1	1	12	11	13	15	CC15
49195	N70	Staphylococcus aureus	UK	2009	carrier	nasal swab			2	2	2	2	6	3	2	30	CC30
49196	N48	Staphylococcus aureus	UK	2009	carrier	nasal swab			19	23	15	2	19	20	15	59
49197	N68	Staphylococcus aureus	UK	2009	carrier	nasal swab			13	13	1	1	12	11	13	15	CC15
49198	N40	Staphylococcus aureus	UK	2009	carrier	nasal swab			1	214	1	8	11	5	11	1395
49199	N37	Staphylococcus aureus	UK	2009	carrier	nasal swab			1	1	1	1	1	1	1	1	CC1
49200	N65	Staphylococcus aureus	UK	2009	carrier	nasal swab			2	2	2	2	6	3	2	30	CC30
49201	N88	Staphylococcus aureus	UK	2009	carrier	nasal swab			3	3	1	1	4	4	3	8	CC8
49202	N75	Staphylococcus aureus	UK	2009	carrier	nasal swab			8	2	2	2	6	3	2	34	CC30
49203	N53	Staphylococcus aureus	UK	2009	carrier	nasal swab			13	13	1	1	12	11	13	15	CC15
49204	N84	Staphylococcus aureus	UK	2009	carrier	nasal swab			1	4	1	4	12	1	10	5	CC5
49205	N43	Staphylococcus aureus	UK	2009	carrier	nasal swab			10	14	8	6	10	3	2	45	CC45
49206	N64	Staphylococcus aureus	UK	2009	carrier	nasal swab			2	2	2	2	6	3	2	30	CC30
49207	N69	Staphylococcus aureus	UK	2009	carrier	nasal swab			2	2	2	2	6	3	2	30	CC30
49208	N52	Staphylococcus aureus	UK	2010	carrier	nasal swab			2	2	2	2	6	3	2	30	CC30
49209	N67	Staphylococcus aureus	UK	2009	carrier	nasal swab			13	13	1	1	12	11	13	15	CC15
49210	N49	Staphylococcus aureus	UK	2009	carrier	nasal swab			1	4	1	4	12	1	10	5	CC5
49211	R30	Staphylococcus aureus	UK	2011	bacteraemia	blood			3	1	1	8	1	1	1	188	CC1
49212	R5	Staphylococcus aureus	UK	2011	bacteraemia	blood			13	13	1	1	12	11	13	15	CC15
49213	R3	Staphylococcus aureus	UK	2011	bacteraemia	blood			7	6	1	5	8	8	6	22	CC22
49214	R2	Staphylococcus aureus	UK	2011	bacteraemia	blood			19	23	15	762	19	20	15	9873
49215	R25	Staphylococcus aureus	UK	2011	bacteraemia	blood			2	2	2	2	6	3	2	30	CC30
49216	R17	Staphylococcus aureus	UK	2011	bacteraemia	blood			7	6	1	5	8	8	6	22	CC22
49217	R21	Staphylococcus aureus	UK	2011	bacteraemia	blood			13	13	1	1	12	11	13	15	CC15
49218	R22	Staphylococcus aureus	UK	2011	bacteraemia	blood			13	13	1	1	12	11	13	15	CC15
49219	R8	Staphylococcus aureus	UK	2011	bacteraemia	blood			4	9	1	8	1	10	8	20
49220	R9	Staphylococcus aureus	UK	2011	bacteraemia	blood			13	13	1	1	12	11	13	15	CC15
49221	R26	Staphylococcus aureus	UK	2011	bacteraemia	blood			1	3	1	8	11	5	11	12
49222	R15	Staphylococcus aureus	UK	2011	bacteraemia	blood			10	14	8	6	10	3	2	45	CC45
49223	R10	Staphylococcus aureus	UK	2011	bacteraemia	blood			46	75	49	44	13	68	60	152
49224	R24	Staphylococcus aureus	UK	2011	bacteraemia	blood			1	4	1	4	12	1	10	5	CC5
49225	R4	Staphylococcus aureus	UK	2011	bacteraemia	blood			13	13	1	1	12	11	13	15	CC15
49226	R29	Staphylococcus aureus	UK	2011	bacteraemia	blood			1	4	1	4	12	1	10	5	CC5
49227	R11	Staphylococcus aureus	UK	2011	bacteraemia	blood			13	13	1	1	12	11	13	15	CC15
49228	R23	Staphylococcus aureus	UK	2011	bacteraemia	blood			1	1	1	1	1	1	1255	9874	CC1
49229	P81	Staphylococcus aureus	UK	2011	carrier	nasal swab			2	2	2	2	2	2	2	39	CC30
49230	P88	Staphylococcus aureus	UK	2011	carrier	nasal swab			13	13	1	1	12	11	13	15	CC15
49231	P30	Staphylococcus aureus	UK	2011	carrier	nasal swab			8	2	2	2	6	3	2	34	CC30
49232	P84	Staphylococcus aureus	UK	2011	carrier	nasal swab			1120	2	2	2	6	3	2	9875	CC30
49233	P5	Staphylococcus aureus	UK	2011	carrier	nasal swab			2	2	2	2	6	3	2	30	CC30
49234	P3	Staphylococcus aureus	UK	2011	carrier	nasal swab			2	2	2	2	6	3	2	30	CC30
49235	P67	Staphylococcus aureus	UK	2011	carrier	nasal swab			19	23	15	2	19	20	15	59
49236	P11	Staphylococcus aureus	UK	2011	carrier	nasal swab			1	3	1	8	11	5	11	12
49237	P89	Staphylococcus aureus	UK	2011	carrier	nasal swab			2	2	2	2	6	3	2	30	CC30
49238	P2	Staphylococcus aureus	UK	2011	carrier	nasal swab			2	2	2	2	2	2	2	39	CC30
49239	P71	Staphylococcus aureus	UK	2011	carrier	nasal swab			1	4	1	4	12	1	10	5	CC5
49240	P25	Staphylococcus aureus	UK	2011	carrier	nasal swab			13	13	1	1	12	11	13	15	CC15
49241	P68	Staphylococcus aureus	UK	2011	carrier	nasal swab			3	35	19	2	20	26	997	7547
49242	P64	Staphylococcus aureus	UK	2011	carrier	nasal swab			2	2	2	2	6	3	2	30	CC30
49243	P69	Staphylococcus aureus	UK	2011	carrier	nasal swab			5	4	1	4	4	6	3	7
49244	P17	Staphylococcus aureus	UK	2011	carrier	nasal swab			8	2	623	2	6	3	2	9767	CC30
49245	P83	Staphylococcus aureus	UK	2011	carrier	nasal swab			2	2	2	2	2	2	1256	9876	CC30
49246	P21	Staphylococcus aureus	UK	2011	carrier	nasal swab			10	1299	8	6	10	3	2	9877	CC45
49247	P22	Staphylococcus aureus	UK	2011	carrier	nasal swab			5	4	1	4	4	6	3	7
49248	P63	Staphylococcus aureus	UK	2011	carrier	nasal swab			4	9	1	8	1	10	8	20
49249	P76	Staphylococcus aureus	UK	2011	carrier	nasal swab			2	2	2	2	6	3	2	30	CC30
49250	P61	Staphylococcus aureus	UK	2011	carrier	nasal swab			1	1	1	9	1	1	12	3	CC1
49251	P86	Staphylococcus aureus	UK	2011	carrier	nasal swab			13	13	1	1	12	10	13	582	CC15
49252	P8	Staphylococcus aureus	UK	2011	carrier	nasal swab			1	4	1	4	12	1031	10	9878	CC5
49253	P23	Staphylococcus aureus	UK	2011	carrier	nasal swab			10	14	8	13	10	3	2	54	CC45
49254	P87	Staphylococcus aureus	UK	2011	carrier	nasal swab			19	23	15	2	1147	20	15	9879
49255	P73	Staphylococcus aureus	UK	2011	carrier	nasal swab			3	1	14	15	11	43	3	106
49256	P26	Staphylococcus aureus	UK	2011	carrier	nasal swab			4	353	1	8	1	10	8	2439
49257	P9	Staphylococcus aureus	UK	2011	carrier	nasal swab			1	4	1	4	12	1	10	5	CC5
49258	P85	Staphylococcus aureus	UK	2011	carrier	nasal swab			2	2	2	2	6	3	2	30	CC30
49259	P15	Staphylococcus aureus	UK	2011	carrier	nasal swab			2	2	2	2	6	3	2	30	CC30
49260	P90	Staphylococcus aureus	UK	2011	carrier	nasal swab			2	2	2	2	6	3	2	30	CC30
49261	P10	Staphylococcus aureus	UK	2011	carrier	nasal swab			10	14	8	6	10	3	2	45	CC45
49262	P24	Staphylococcus aureus	UK	2011	carrier	nasal swab			1	4	1	4	12	1	10	5	CC5
49263	R39	Staphylococcus aureus	UK	2013	carrier	nasal swab			13	13	1	1	12	11	13	15	CC15
49264	P13	Staphylococcus aureus	UK	2011	carrier	nasal swab			4	1	4	1	5	5	4	25
49265	R32	Staphylococcus aureus	UK	2013	carrier	nasal swab			7	6	1	5	8	8	6	22	CC22
49266	P65	Staphylococcus aureus	UK	2011	carrier	nasal swab			2	2	2	2	6	3	2	30	CC30
49267	P4	Staphylococcus aureus	UK	2011	carrier	nasal swab			2	1300	2	2	6	3	2	9880	CC30
49268	P77	Staphylococcus aureus	UK	2011	carrier	nasal swab			13	13	1	1	12	11	13	15	CC15
49269	R35	Staphylococcus aureus	UK	2013	carrier	nasal swab			7	6	1	5	8	8	6	22	CC22
49270	R59	Staphylococcus aureus	UK	2013	carrier	nasal swab			1	4	1	4	12	1	10	5	CC5
49271	R45	Staphylococcus aureus	UK	2013	carrier	nasal swab			2	2	1106	2	2	2	2	9881	CC30
49272	R57	Staphylococcus aureus	UK	2013	carrier	nasal swab			1	1	1	1	1	1	1	1	CC1
49273	P29	Staphylococcus aureus	UK	2011	carrier	nasal swab			1	1	104	1	1	1	1077	9768	CC1
49274	P75	Staphylococcus aureus	UK	2011	carrier	nasal swab			7	6	1	5	8	8	6	22	CC22
49275	R38	Staphylococcus aureus	UK	2013	carrier	nasal swab			1	3	1	8	11	5	11	12
49276	P27	Staphylococcus aureus	UK	2011	carrier	nasal swab			13	13	1	1	12	11	13	15	CC15
49277	P78	Staphylococcus aureus	UK	2011	carrier	nasal swab			3	3	1	1	4	4	3	8	CC8
49278	P14	Staphylococcus aureus	UK	2011	carrier	nasal swab			8	2	2	2	6	3	2	34	CC30
49279	P74	Staphylococcus aureus	UK	2011	carrier	nasal swab			265	3	1	1	4	4	3	2440	CC8
49280	P12	Staphylococcus aureus	UK	2011	carrier	nasal swab			2	2	2	2	6	3	2	30	CC30
49281	P66	Staphylococcus aureus	UK	2011	carrier	nasal swab			10	14	8	6	10	3	2	45	CC45
49282	P16	Staphylococcus aureus	UK	2011	carrier	nasal swab			7	6	1	5	8	8	6	22	CC22
49283	R41	Staphylococcus aureus	UK	2013	carrier	nasal swab			7	6	1	5	8	8	6	22	CC22
49284	R52	Staphylococcus aureus	UK	2009	carrier	nasal swab			6	5	6	2	7	17	19	123	CC121
49285	P6	Staphylococcus aureus	UK	2011	carrier	nasal swab			2	2	2	2	6	3	2	30	CC30
49286	P18	Staphylococcus aureus	UK	2011	carrier	nasal swab			2	2	2	2	6	3	2	30	CC30
49287	P70	Staphylococcus aureus	UK	2011	carrier	nasal swab			2	2	2	2	6	3	2	30	CC30
49288	P7	Staphylococcus aureus	UK	2011	carrier	nasal swab			8	2	2	2	6	3	2	34	CC30
49289	P79	Staphylococcus aureus	UK	2011	carrier	nasal swab			7	6	1	5	30	8	6	2257	CC22
49290	P62	Staphylococcus aureus	UK	2011	carrier	nasal swab			5	4	1	4	4	6	3	7
49291	P28	Staphylococcus aureus	UK	2011	carrier	nasal swab			10	14	8	6	10	3	2	45	CC45
49292	P82	Staphylococcus aureus	UK	2011	carrier	nasal swab			1	4	1	4	12	1	10	5	CC5
49293	P72	Staphylococcus aureus	UK	2011	carrier	nasal swab			4	1	4	1	5	5	4	25
49294	P19	Staphylococcus aureus	UK	2011	carrier	nasal swab			3	4	1	4	4	6	3	789	CC8
49295	P80	Staphylococcus aureus	UK	2011	carrier	nasal swab			973	2	2	2	6	3	25	9769	CC30
49296	P1	Staphylococcus aureus	UK	2011	carrier	nasal swab			7	6	1	5	8	8	6	22	CC22
49297	R58	Staphylococcus aureus	UK	2009	bacteraemia	blood			1	4	1	4	1134	1	10	9882	CC5
49298	R56	Staphylococcus aureus	UK	2010	bacteraemia	blood			7	6	1	5	8	8	6	22	CC22
49299	R54	Staphylococcus aureus	UK	2010	bacteraemia	blood			1	3	1	8	11	5	11	12
49300	R42	Staphylococcus aureus	UK	2010	bacteraemia	blood			7	6	1	5	8	8	6	22	CC22
49301	R55	Staphylococcus aureus	UK	2010	bacteraemia	blood			1	4	1	4	12	1	10	5	CC5
49302	R53	Staphylococcus aureus	UK	2011	bacteraemia	blood			7	6	1	5	8	1032	6	9883	CC22
49303	R43	Staphylococcus aureus	UK	2011	bacteraemia	blood			7	6	1	5	8	8	6	22	CC22
49304	R49	Staphylococcus aureus	UK	2011	bacteraemia	blood			1	1	1	1	1	1	1	1	CC1
49305	R50	Staphylococcus aureus	UK	2011	bacteraemia	blood			7	6	1	5	8	8	6	22	CC22
49306	R34	Staphylococcus aureus	UK	2011	bacteraemia	blood			10	14	8	6	10	3	2	45	CC45
49307	R44	Staphylococcus aureus	UK	2011	bacteraemia	blood			1	4	1	4	12	1	10	5	CC5
49308	R48	Staphylococcus aureus	UK	2011	bacteraemia	blood			2	2	2	2	6	3	2	30	CC30
49309	R36	Staphylococcus aureus	UK	2011	bacteraemia	blood			4	352	1	8	1	10	8	2438
49310	R40	Staphylococcus aureus	UK	2011	bacteraemia	blood			1	4	1	4	12	1	10	5	CC5
49311	R33	Staphylococcus aureus	UK	2011	bacteraemia	blood			8	2	2	2	6	3	2	34	CC30
49312	R47	Staphylococcus aureus	UK	2011	bacteraemia	blood			4	1	4	1	5	5	4	25
49313	R46	Staphylococcus aureus	UK	2011	bacteraemia	blood			3	3	1	1	4	4	3	8	CC8
49314	R37	Staphylococcus aureus	UK	2011	bacteraemia	blood			10	14	8	6	10	3	2	45	CC45
49315	R31	Staphylococcus aureus	UK	2011	bacteraemia	blood			2	2	2	2	6	3	2	30	CC30
49316	P53	Staphylococcus aureus	UK	2011	carrier	nasal swab			2	2	2	2	6	3	2	30	CC30
49317	N11	Staphylococcus aureus	UK	2009	carrier	nasal swab			7	6	1	5	8	8	6	22	CC22
49318	R75	Staphylococcus aureus	UK	2013	carrier	nasal swab			4	1	4	78	5	5	4	9770
49319	N20	Staphylococcus aureus	UK	2010	carrier	nasal swab			10	14	8	6	10	3	2	45	CC45
49320	N27	Staphylococcus aureus	UK	2010	carrier	nasal swab			4	9	1	8	1	10	8	20
49321	N13	Staphylococcus aureus	UK	2009	carrier	nasal swab			3	3	1	1	4	4	3	8	CC8
49322	N14	Staphylococcus aureus	UK	2009	carrier	nasal swab			10	14	8	6	10	3	2	45	CC45
49323	P43	Staphylococcus aureus	UK	2011	carrier	nasal swab			2	2	1107	2	6	3	2	9884	CC30
49324	P49	Staphylococcus aureus	UK	2011	carrier	nasal swab			10	14	8	6	10	3	2	45	CC45
49325	N17	Staphylococcus aureus	UK	2009	carrier	nasal swab			2	2	2	2	6	3	2	30	CC30
49326	P50	Staphylococcus aureus	UK	2011	carrier	nasal swab			2	2	2	2	6	3	2	30	CC30
49327	R70	Staphylococcus aureus	UK	2013	carrier	nasal swab			1	4	1	4	12	1	10	5	CC5
49328	P34	Staphylococcus aureus	UK	2011	carrier	nasal swab			13	13	1	1	12	11	13	15	CC15
49329	P44	Staphylococcus aureus	UK	2011	carrier	nasal swab			1121	2	2	2	6	3	2	9885	CC30
49330	P48	Staphylococcus aureus	UK	2011	carrier	nasal swab			3	35	19	2	20	26	997	7547
49331	N12	Staphylococcus aureus	UK	2010	carrier	nasal swab			2	2	2	2	6	3	2	30	CC30
49332	P36	Staphylococcus aureus	UK	2011	carrier	nasal swab			13	13	1	1	12	10	13	582	CC15
49333	N26	Staphylococcus aureus	UK	2010	carrier	nasal swab			1	4	1	4	12	1	10	5	CC5
49334	N9	Staphylococcus aureus	UK	2010	carrier	nasal swab			2	2	2	2	6	3	2	30	CC30
49335	N28	Staphylococcus aureus	UK	2009	carrier	nasal swab			13	13	1	1	12	11	13	15	CC15
49336	R79	Staphylococcus aureus	UK	2013	carrier	nasal swab			3	27	1	1	1	1	10	109	CC1
49337	R62	Staphylococcus aureus	UK	2013	carrier	nasal swab			4	9	1	8	1	10	8	20
49338	N21	Staphylococcus aureus	UK	2010	carrier	nasal swab			6	5	6	2	7	17	19	123	CC121
49339	P40	Staphylococcus aureus	UK	2011	carrier	nasal swab			3	35	19	2	20	26	39	398
49340	P33	Staphylococcus aureus	UK	2011	carrier	nasal swab			3	35	19	2	20	26	39	398
49341	N2	Staphylococcus aureus	UK	2009	carrier	nasal swab			19	23	15	2	19	20	15	59
49342	N22	Staphylococcus aureus	UK	2009	carrier	nasal swab			13	13	1	1	12	11	13	15	CC15
49343	N19	Staphylococcus aureus	UK	2010	carrier	nasal swab			2	2	2	2	6	3	2	30	CC30
49344	N18	Staphylococcus aureus	UK	2011	carrier	nasal swab			2	425	2	2	6	3	2	2896	CC30
49345	N15	Staphylococcus aureus	UK	2010	carrier	nasal swab			13	13	1	1	12	11	13	15	CC15
49346	P47	Staphylococcus aureus	UK	2011	carrier	nasal swab			3	38	1	1	1	1	258	2337	CC1
49347	P46	Staphylococcus aureus	UK	2011	carrier	nasal swab			2	2	2	2	6	3	2	30	CC30
49348	N16	Staphylococcus aureus	UK	2010	carrier	nasal swab			19	23	15	2	19	20	15	59
49349	P51	Staphylococcus aureus	UK	2011	carrier	nasal swab			3	35	19	2	20	26	39	398
49350	N25	Staphylococcus aureus	UK	2009	carrier	nasal swab			3	3	1	1	4	4	1257	9886	CC8
49351	N10	Staphylococcus aureus	UK	2010	carrier	nasal swab			247	4	1	4	12	1	10	2304	CC5
49352	P37	Staphylococcus aureus	UK	2011	carrier	nasal swab			2	2	2	2	6	3	2	30	CC30
49353	R82	Staphylococcus aureus	UK	2013	carrier	nasal swab			8	2	2	2	6	3	2	34	CC30
49354	R72	Staphylococcus aureus	UK	2013	carrier	nasal swab			3	3	1	1	1	1	10	9	CC1
49355	P58	Staphylococcus aureus	UK	2011	carrier	nasal swab			989	810	2	2	6	3	2	9771	CC30
49356	R80	Staphylococcus aureus	UK	2013	carrier	nasal swab			10	14	8	6	10	3	2	45	CC45
49357	R66	Staphylococcus aureus	UK	2013	carrier	nasal swab			10	47	8	26	1135	32	2	9887
49358	N24	Staphylococcus aureus	UK	2009	carrier	nasal swab			25	26	28	18	18	33	27	207
49359	P39	Staphylococcus aureus	UK	2011	carrier	nasal swab			8	2	2	2	6	3	2	34	CC30
49360	P59	Staphylococcus aureus	UK	2011	carrier	nasal swab			3	1	1	8	1	1	1	188	CC1
49361	P60	Staphylococcus aureus	UK	2011	carrier	nasal swab			19	23	15	2	19	20	15	59
49362	P45	Staphylococcus aureus	UK	2011	carrier	nasal swab			2	2	2	2	6	3	2	30	CC30
49363	N6	Staphylococcus aureus	UK	2009	carrier	nasal swab			2	2	2	2	6	3	2	30	CC30
49364	N1	Staphylococcus aureus	UK	2010	carrier	nasal swab			1	4	1	4	12	1	10	5	CC5
49365	P56	Staphylococcus aureus	UK	2011	carrier	nasal swab			2	2	2	2	2	2	2	39	CC30
49366	P57	Staphylococcus aureus	UK	2011	carrier	nasal swab			13	13	1	1	12	11	13	15	CC15
49367	P54	Staphylococcus aureus	UK	2011	carrier	nasal swab			6	5	6	2	7	17	19	123	CC121
49368	P42	Staphylococcus aureus	UK	2011	carrier	nasal swab			13	355	1108	1	12	11	13	9888	CC15
49369	P38	Staphylococcus aureus	UK	2011	carrier	nasal swab			3	1	1	8	1	1	1	188	CC1
49370	P41	Staphylococcus aureus	UK	2011	carrier	nasal swab			2	2	2	2	6	3	2	30	CC30
49371	N7	Staphylococcus aureus	UK	2010	carrier	nasal swab			5	4	1	4	4	6	3	7
49372	N4	Staphylococcus aureus	UK	2009	carrier	nasal swab			2	2	2	2	6	3	2	30	CC30
49373	P55	Staphylococcus aureus	UK	2011	carrier	nasal swab			10	14	8	6	10	3	2	45	CC45
49374	N30	Staphylococcus aureus	UK	2009	carrier	nasal swab			10	14	8	6	10	3	2	45	CC45
49375	P32	Staphylococcus aureus	UK	2011	carrier	nasal swab			2	2	2	2	2	2	2	39	CC30
49376	N5	Staphylococcus aureus	UK	2009	carrier	nasal swab			1	3	1	8	11	5	11	12
49377	P31	Staphylococcus aureus	UK	2011	carrier	nasal swab			3	3	1	1	4	4	3	8	CC8
49378	P35	Staphylococcus aureus	UK	2011	carrier	nasal swab			13	13	1	1	12	11	13	15	CC15
49379	R78	Staphylococcus aureus	UK	2013	carrier	nasal swab			7	6	1	5	8	8	6	22	CC22
49380	P52	Staphylococcus aureus	UK	2011	carrier	nasal swab			13	13	1	1	12	10	13	582	CC15
49381	N8	Staphylococcus aureus	UK	2009	carrier	nasal swab			10	14	8	13	263	3	2	2443	CC45
49382	N23	Staphylococcus aureus	UK	2009	carrier	nasal swab			10	11	8	6	10	3	2	47	CC45
49383	R77	Staphylococcus aureus	UK	2009	bacteraemia	blood			2	2	2	2	6	3	2	30	CC30
49384	R74	Staphylococcus aureus	UK	2009	bacteraemia	blood			8	2	69	2	6	3	2	1538	CC30
49385	R81	Staphylococcus aureus	UK	2011	bacteraemia	blood			10	14	8	6	10	3	2	45	CC45
49386	R88	Staphylococcus aureus	UK	2011	bacteraemia	blood			7	6	1	5	8	8	6	22	CC22
49387	R67	Staphylococcus aureus	UK	2011	bacteraemia	blood			10	14	8	6	10	3	2	45	CC45
49388	R71	Staphylococcus aureus	UK	2011	bacteraemia	blood			1	4	1	4	12	1	10	5	CC5
49389	R64	Staphylococcus aureus	UK	2011	bacteraemia	blood			7	6	1	5	8	8	1258	9889	CC22
49390	R69	Staphylococcus aureus	UK	2011	bacteraemia	blood			7	155	1	5	8	8	6	927	CC22
49391	R83	Staphylococcus aureus	UK	2011	bacteraemia	blood			7	6	1	5	8	8	6	22	CC22
49392	R63	Staphylococcus aureus	UK	2011	bacteraemia	blood			10	14	8	763	10	32	2	9890	CC45
49393	R61	Staphylococcus aureus	UK	2011	bacteraemia	blood			10	14	8	6	10	3	2	45	CC45
49394	R86	Staphylococcus aureus	UK	2011	bacteraemia	blood			1	1	1	1	1	1	1	1	CC1
49395	R73	Staphylococcus aureus	UK	2011	bacteraemia	blood			7	6	1	5	8	8	6	22	CC22
49396	R85	Staphylococcus aureus	UK	2011	bacteraemia	blood			7	6	1	5	8	8	6	22	CC22
49397	R90	Staphylococcus aureus	UK	2011	bacteraemia	blood			7	6	1	5	8	8	6	22	CC22
49398	R65	Staphylococcus aureus	UK	2011	bacteraemia	blood			13	13	1	1	12	11	13	15	CC15
49399	R84	Staphylococcus aureus	UK	2011	bacteraemia	blood			7	6	1	5	8	8	6	22	CC22
49400	Q57_E1	Staphylococcus aureus	UK	2012	carrier	nasal swab			2	2	2	2	6	3	2	30	CC30
49401	Q86_E1	Staphylococcus aureus	UK	2011	carrier	nasal swab			12	3	1	1	40	4	3	1821	CC8
49402	Q44_E1	Staphylococcus aureus	UK	2011	carrier	nasal swab			111	71	6	2	7	58	110	942
49403	Q24_E1	Staphylococcus aureus	UK	2013	carrier	nasal swab			7	6	1	5	8	8	1259	9891	CC22
49404	Q70_E1	Staphylococcus aureus	UK	2013	carrier	nasal swab			10	35	19	2	49	26	39	1094
49405	Q37_E1	Staphylococcus aureus	UK	2013	carrier	nasal swab			13	13	1	1	12	11	13	15	CC15
49406	Q07_E1	Staphylococcus aureus	UK	2013	carrier	nasal swab			3	1	14	15	11	19	3	101
49407	Q79_E1	Staphylococcus aureus	UK	2013	carrier	nasal swab			10	14	8	6	10	3	2	45	CC45
49408	Q17_E1	Staphylococcus aureus	UK	2012	carrier	nasal swab			1	1	1	1	1	1	1	1	CC1
49409	Q62_E1	Staphylococcus aureus	UK	2013	carrier	nasal swab			2	2	2	2	6	3	2	30	CC30
49410	Q28_E1	Staphylococcus aureus	UK	2013	carrier	nasal swab			3	1	1	8	1	1	1	188	CC1
49411	Q46_E1	Staphylococcus aureus	UK	2013	carrier	nasal swab			18	33	6	20	7	50	48	425
49412	Q73_E1	Staphylococcus aureus	UK	2012	carrier	nasal swab			2	2	2	2	6	3	2	30	CC30
49413	Q83_E1	Staphylococcus aureus	UK	2012	carrier	nasal swab			10	11	8	6	10	3	2	47	CC45
49414	Q82_E1	Staphylococcus aureus	UK	2013	carrier	nasal swab			2	2	2	2	6	3	2	30	CC30
49415	Q21_E1	Staphylococcus aureus	UK	2012	carrier	nasal swab			4	9	1	8	1	10	8	20
49416	Q32_E1	Staphylococcus aureus	UK	2013	carrier	nasal swab			2	2	2	2	6	3	2	30	CC30
49417	Q65_E1	Staphylococcus aureus	UK	2013	carrier	nasal swab			7	6	1	5	8	8	6	22	CC22
49418	Q72_E1	Staphylococcus aureus	UK	2013	carrier	nasal swab			13	13	1	1	12	11	1240	9892	CC15
49419	Q04_E1	Staphylococcus aureus	UK	2010	carrier	nasal swab			6	66	46	2	7	50	18	133
49420	Q33_E1	Staphylococcus aureus	UK	2012	carrier	nasal swab			1	1	1	1	1	1	1	1	CC1
49421	Q22_E1	Staphylococcus aureus	UK	2012	carrier	nasal swab			3	1	1	1	1	5	3	97	CC97
49422	Q19_E1	Staphylococcus aureus	UK	2013	carrier	nasal swab			2	2	2	2	2	2	2	39	CC30
49423	Q80_E1	Staphylococcus aureus	UK	2013	carrier	nasal swab			3	3	1	1	1	1	10	9	CC1
49424	Q90_E1	Staphylococcus aureus	UK	2012	carrier	nasal swab			4	1	4	1	5	5	9	26
49425	Q68_E1	Staphylococcus aureus	UK	2011	carrier	nasal swab			3	3	1	301	4	4	3	9772	CC8
49426	Q29_E1	Staphylococcus aureus	UK	2013	carrier	nasal swab			4	9	1	8	1	10	8	20
49427	Q75_E1	Staphylococcus aureus	UK	2013	carrier	nasal swab			13	13	1	1	12	11	13	15	CC15
49428	Q35_E1	Staphylococcus aureus	UK	2013	carrier	nasal swab			2	2	2	2	6	3	2	30	CC30
49429	Q01_E1	Staphylococcus aureus	UK	2013	carrier	nasal swab			2	2	2	2	6	3	2	30	CC30
49430	Q20_E1	Staphylococcus aureus	UK	2013	carrier	nasal swab			2	2	2	2	6	3	2	30	CC30
49431	Q23_E1	Staphylococcus aureus	UK	2012	carrier	nasal swab			2	2	2	2	6	3	2	30	CC30
49432	Q63_E1	Staphylococcus aureus	UK	2012	carrier	nasal swab			2	2	2	2	6	3	2	30	CC30
49433	Q02_E1	Staphylococcus aureus	UK	2012	carrier	nasal swab			7	6	1	5	8	8	6	22	CC22
49434	Q27_E1	Staphylococcus aureus	UK	2013	carrier	nasal swab			3	35	19	2	20	26	39	398
49435	Q78_E1	Staphylococcus aureus	UK	2013	carrier	nasal swab			2	2	2	2	6	3	2	30	CC30
49436	Q26_E1	Staphylococcus aureus	UK	2012	carrier	nasal swab			10	14	8	6	10	3	2	45	CC45
49437	Q14_E1	Staphylococcus aureus	UK	2013	carrier	nasal swab			6	5	6	2	7	17	19	123	CC121
49438	Q87_E1	Staphylococcus aureus	UK	2012	carrier	nasal swab			1	1	1	1	1	1	1	1	CC1
49439	Q64_E1	Staphylococcus aureus	UK	2012	carrier	nasal swab			6	5	6	2	7	17	19	123	CC121
49440	Q39_E1	Staphylococcus aureus	UK	2013	carrier	nasal swab			1	4	1	4	12	1	10	5	CC5
49441	Q12_E1	Staphylococcus aureus	UK	2013	carrier	nasal swab			6	5	1109	2	7	14	34	9893	CC121
49442	Q59_E1	Staphylococcus aureus	UK	2013	carrier	nasal swab			12	4	1	4	12	1	3	6	CC5
49443	Q66_E1	Staphylococcus aureus	UK	2013	carrier	nasal swab			7	6	1	5	8	8	6	22	CC22
49444	Q09_E1	Staphylococcus aureus	UK	2012	carrier	nasal swab			13	13	1	1	12	11	13	15	CC15
49445	Q10_E1	Staphylococcus aureus	UK	2013	carrier	nasal swab			2	2	2	2	6	3	2	30	CC30
49446	Q45_E1	Staphylococcus aureus	UK	2013	carrier	nasal swab			3	1	1	1	1	5	3	97	CC97
49447	Q51_E1	Staphylococcus aureus	UK	2012	carrier	nasal swab			4	1	4	1	5	5	4	25
49448	Q16_E1	Staphylococcus aureus	UK	2013	carrier	nasal swab			1	4	1	4	12	1	10	5	CC5
49449	Q71_E1	Staphylococcus aureus	UK	2011	carrier	nasal swab			3	1	1	764	1	1	1	9894	CC1
49450	Q47_E1	Staphylococcus aureus	UK	2012	carrier	nasal swab			12	3	1	1	4	4	3	630	CC8
49451	Q69_E1	Staphylococcus aureus	UK	2011	carrier	nasal swab			13	13	1	1	12	11	13	15	CC15
49452	Q85_E1	Staphylococcus aureus	UK	2012	carrier	nasal swab			4	168	1	8	1	10	8	1281
49453	Q40_E1	Staphylococcus aureus	UK	2012	carrier	nasal swab			10	14	8	6	10	3	2	45	CC45
49454	Q52_E1	Staphylococcus aureus	UK	2013	carrier	nasal swab			3	35	19	2	20	26	39	398
49455	Q08_E1	Staphylococcus aureus	UK	2012	carrier	nasal swab			6	5	6	2	7	14	5	121	CC121
49456	Q76_E1	Staphylococcus aureus	UK	2012	carrier	nasal swab			4	1	4	1	5	5	4	25
49457	Q38_E1	Staphylococcus aureus	UK	2013	carrier	nasal swab			3	35	19	2	20	26	39	398
49458	Q25_E1	Staphylococcus aureus	UK	2011	carrier	nasal swab			6	5	6	2	7	17	19	123	CC121
49459	Q41_E1	Staphylococcus aureus	UK	2012	carrier	nasal swab			1	1	1	1	1	1	1	1	CC1
49460	Q48_E1	Staphylococcus aureus	UK	2011	carrier	nasal swab			2	2	2	2	6	3	2	30	CC30
49461	Q06_E1	Staphylococcus aureus	UK	2012	carrier	nasal swab			10	14	8	6	10	3	2	45	CC45
49462	Q15_E1	Staphylococcus aureus	UK	2012	carrier	nasal swab			3	3	1	80	4	4	3	9773	CC8
49463	Q18_E1	Staphylococcus aureus	UK	2012	carrier	nasal swab			18	18	6	2	1146	15	18	9868
49464	Q36_E1	Staphylococcus aureus	UK	2011	carrier	nasal swab			2	2	2	2	6	3	2	30	CC30
49465	Q61_E1	Staphylococcus aureus	UK	2011	carrier	nasal swab			13	13	1	1	12	11	13	15	CC15
49466	Q05_E1	Staphylococcus aureus	UK	2011	carrier	nasal swab			1	4	1	4	12	1	10	5	CC5
49467	Q03_E1	Staphylococcus aureus	UK	2011	carrier	nasal swab			2	2	2	2	6	3	2	30	CC30
49468	Q43_E1	Staphylococcus aureus	UK	2011	carrier	nasal swab			10	14	8	6	10	3	2	45	CC45
49469	Q67_E1	Staphylococcus aureus	UK	2011	carrier	nasal swab			1	1	1	1	1	1	1	1	CC1
49470	Q49_E1	Staphylococcus aureus	UK	2011	carrier	nasal swab			4	9	1	8	1	10	8	20
49471	Q11_E1	Staphylococcus aureus	UK	2011	carrier	nasal swab			8	2	2	2	6	3	2	34	CC30
49472	Q89_E1	Staphylococcus aureus	UK	2011	carrier	nasal swab			2	2	2	2	2	2	2	39	CC30
49473	Q50_E1	Staphylococcus aureus	UK	2011	carrier	nasal swab			4	352	1	8	1	10	8	2438
49474	Q34_E1	Staphylococcus aureus	UK	2011	carrier	nasal swab			10	14	8	6	10	3	2	45	CC45
49475	Q42_E1	Staphylococcus aureus	UK	2008	bacteraemia	blood			3	212	1	1	4	4	3	1351	CC8
49476	Q74_E1	Staphylococcus aureus	UK	2009	bacteraemia	blood			13	13	1	1	12	11	13	15	CC15
49477	Q88_E1	Staphylococcus aureus	UK	2009	bacteraemia	blood			2	2	2	2	6	3	2	30	CC30
49478	Q31_E1	Staphylococcus aureus	UK	2009	bacteraemia	blood			1	4	1	4	12	1	10	5	CC5
49479	Q58_E1	Staphylococcus aureus	UK	2009	bacteraemia	blood			8	2	2	2	6	3	2	34	CC30
49480	Q77_E1	Staphylococcus aureus	UK	2009	bacteraemia	blood			7	6	1	5	8	8	6	22	CC22
49481	Q30_E1	Staphylococcus aureus	UK	2010	bacteraemia	blood			2	2	2	2	6	3	2	30	CC30
49482	Q53_E1	Staphylococcus aureus	UK	2010	bacteraemia	blood			7	6	1	5	8	379	6	3454	CC22
49483	Q13_E1	Staphylococcus aureus	UK	2010	bacteraemia	blood			7	6	1	5	8	379	6	3454	CC22
49484	Q84_E1	Staphylococcus aureus	UK	2011	bacteraemia	blood			2	2	1110	765	2	2	2	9896
49485	Q54_E1	Staphylococcus aureus	UK	2011	bacteraemia	blood			2	2	2	2	6	3	2	30	CC30
49486	S59_I1_E1	Staphylococcus aureus	UK	2009	carrier	nasal swab			18	18	6	2	13	15	18	182
49487	S22_I1_E1	Staphylococcus aureus	UK	2009	carrier	nasal swab			111	176	2	19	6	127	14	1073
49488	S63_I1_E1	Staphylococcus aureus	UK	2009	carrier	nasal swab			10	14	8	6	10	3	2	45	CC45
49489	S76_I1_E1	Staphylococcus aureus	UK	2010	carrier	nasal swab			10	14	8	6	10	3	2	45	CC45
49490	S86_I1_E1	Staphylococcus aureus	UK	2010	carrier	nasal swab			1	1	1	1	1	1	1	1	CC1
49491	S61_I1_E1	Staphylococcus aureus	UK	2010	carrier	nasal swab			1	4	1	4	12	1	10	5	CC5
49492	S40_I1_E1	Staphylococcus aureus	UK	2010	carrier	nasal swab			7	6	1	5	8	8	6	22	CC22
49493	S23_I1_E1	Staphylococcus aureus	UK	2010	carrier	nasal swab			3	1	1	1	1	5	3	97	CC97
49494	S87_I1_E1	Staphylococcus aureus	UK	2010	carrier	nasal swab			4	3	1	1	1136	72	64	9897
49495	S73_I1_E1	Staphylococcus aureus	UK	2010	carrier	nasal swab			7	6	1	5	8	8	6	22	CC22
49496	S33_I1_E1	Staphylococcus aureus	UK	2010	carrier	nasal swab			3	3	1	1	4	4	3	8	CC8
49497	S39_I1_E1	Staphylococcus aureus	UK	2010	carrier	nasal swab			10	40	8	6	10	3	2	508	CC45
49498	S26_I1_E1	Staphylococcus aureus	UK	2010	carrier	nasal swab			3	3	1	1	4	4	3	8	CC8
49499	S8_I1_E1	Staphylococcus aureus	UK	2011	carrier	nasal swab			2	2	2	2	6	3	2	30	CC30
49500	S9_I1_E1	Staphylococcus aureus	UK	2011	carrier	nasal swab			19	23	15	2	19	20	136	1224
49501	S85_I1_E1	Staphylococcus aureus	UK	2011	carrier	nasal swab			1	4	1	4	12	1	10	5	CC5
49502	S15_I1_E1	Staphylococcus aureus	UK	2011	carrier	nasal swab			10	14	8	6	10	3	2	45	CC45
49503	S47_I1_E1	Staphylococcus aureus	UK	2011	carrier	nasal swab			13	13	1	1	12	11	13	15	CC15
49504	S90_I1_E1	Staphylococcus aureus	UK	2011	carrier	nasal swab			7	6	1	5	8	8	6	22	CC22
49505	S46_I1_E1	Staphylococcus aureus	UK	2011	carrier	nasal swab			10	14	8	6	10	3	2	45	CC45
49506	S89_I1_E1	Staphylococcus aureus	UK	2011	carrier	nasal swab			3	3	1	1	4	4	3	8	CC8
49507	S10_I1_E1	Staphylococcus aureus	UK	2011	carrier	nasal swab			1	4	1	4	12	1	10	5	CC5
49508	S51_I1_E1	Staphylococcus aureus	UK	2011	carrier	nasal swab			3	4	1	4	4	6	3	789	CC8
49509	S24_I1_E1	Staphylococcus aureus	UK	2011	carrier	nasal swab			14	16	11	2	13	12	1241	9898
49510	S50_I1_E1	Staphylococcus aureus	UK	2011	carrier	nasal swab			2	2	2	2	6	3	2	30	CC30
49511	S65_I1_E1	Staphylococcus aureus	UK	2011	carrier	nasal swab			10	14	8	6	10	3	2	45	CC45
49512	S37_I1_E1	Staphylococcus aureus	UK	2011	carrier	nasal swab			5	4	1	4	4	6	3	7
49513	S29_I1_E1	Staphylococcus aureus	UK	2011	carrier	nasal swab			4	1	4	1	5	5	4	25
49514	S34_I1_E1	Staphylococcus aureus	UK	2011	carrier	nasal swab			2	2	2	2	6	3	2	30	CC30
49515	S44_I1_E1	Staphylococcus aureus	UK	2011	carrier	nasal swab			8	2	2	2	6	3	2	34	CC30
49516	S4_I1_E1	Staphylococcus aureus	UK	2011	carrier	nasal swab			13	13	1	1	12	10	13	582	CC15
49517	S2_I1_E1	Staphylococcus aureus	UK	2011	carrier	nasal swab			7	6	1	5	8	8	6	22	CC22
49518	S71_I1_E1	Staphylococcus aureus	UK	2011	carrier	nasal swab			18	18	6	2	13	15	18	182
49519	S25_I1_E1	Staphylococcus aureus	UK	2011	carrier	nasal swab			7	6	1	5	8	8	6	22	CC22
49520	S75_I1_E1	Staphylococcus aureus	UK	2011	carrier	nasal swab			10	40	8	6	10	3	2	508	CC45
49521	S20_I1_E1	Staphylococcus aureus	UK	2011	carrier	nasal swab			10	14	8	6	10	3	2	45	CC45
49522	S27_I1_E1	Staphylococcus aureus	UK	2011	carrier	nasal swab			10	14	8	6	10	3	2	45	CC45
49523	S68_I1_E1	Staphylococcus aureus	UK	2011	carrier	nasal swab			2	2	2	2	6	3	2	30	CC30
49524	S48_I1_E1	Staphylococcus aureus	UK	2011	carrier	nasal swab			7	6	1	5	8	8	6	22	CC22
49525	S14_I1_E1	Staphylococcus aureus	UK	2011	carrier	nasal swab			1	4	1	4	12	1	10	5	CC5
49526	S78_I1_E1	Staphylococcus aureus	UK	2011	carrier	nasal swab			1	1	1	1	1	1	1	1	CC1
49527	S64_I1_E1	Staphylococcus aureus	UK	2011	carrier	nasal swab			7	6	1120	5	8	8	6	9855	CC22
49528	S12_I1_E1	Staphylococcus aureus	UK	2011	carrier	nasal swab			1	4	1	4	12	1	10	5	CC5
49529	S69_I1_E1	Staphylococcus aureus	UK	2011	carrier	nasal swab			1	1	1	1	1	1	1	1	CC1
49530	S36_I1_E1	Staphylococcus aureus	UK	2011	carrier	nasal swab			10	14	8	6	10	3	2	45	CC45
49531	S83_I1_E1	Staphylococcus aureus	UK	2011	carrier	nasal swab			1	4	1	4	12	1	10	5	CC5
49532	S17_I1_E1	Staphylococcus aureus	UK	2011	carrier	nasal swab			7	6	1	5	8	8	6	22	CC22
49533	S21_I1_E1	Staphylococcus aureus	UK	2011	carrier	nasal swab			13	13	1	1	12	11	13	15	CC15
49534	S66_I1_E1	Staphylococcus aureus	UK	2011	carrier	nasal swab			3	3	1	1	4	4	3	8	CC8
49535	S88_I1_E1	Staphylococcus aureus	UK	2012	carrier	nasal swab			8	2	2	2	6	3	2	34	CC30
49536	S60_I1_E1	Staphylococcus aureus	UK	2012	carrier	nasal swab			6	5	6	2	7	14	5	121	CC121
49537	S54_I1_E1	Staphylococcus aureus	UK	2012	carrier	nasal swab			4	1	4	1	5	5	4	25
49538	S77_I1_E1	Staphylococcus aureus	UK	2011	carrier	nasal swab			10	14	8	13	10	3	2	54	CC45
49539	S56_I1_E1	Staphylococcus aureus	UK	2012	carrier	nasal swab			12	3	1	1	408	4	3	3426	CC8
49540	S53_I1_E1	Staphylococcus aureus	UK	2013	carrier	nasal swab			7	1301	1	5	8	8	6	9900	CC22
49541	S30_I1_E1	Staphylococcus aureus	UK	2013	carrier	nasal swab			7	6	1	5	8	8	6	22	CC22
49542	S84_I1_E1	Staphylococcus aureus	UK	2013	carrier	nasal swab			2	2	2	2	6	3	2	30	CC30
49543	S5_I1_E1	Staphylococcus aureus	UK	2013	carrier	nasal swab			19	23	15	2	19	20	15	59
49544	S3_I1_E1	Staphylococcus aureus	UK	2013	carrier	nasal swab			13	13	1	174	12	11	13	2255	CC15
49545	S43_I1_E1	Staphylococcus aureus	UK	2013	carrier	nasal swab			13	13	1	1	12	11	13	15	CC15
49546	S81_I1_E1	Staphylococcus aureus	UK	2012	carrier	nasal swab			19	23	15	2	19	20	15	59
49547	S67_I1_E1	Staphylococcus aureus	UK	2013	carrier	nasal swab			10	14	8	6	10	3	2	45	CC45
49548	S42_I1_E1	Staphylococcus aureus	UK	2012	carrier	nasal swab			324	2	2	2	6	3	2	2889	CC30
49549	S55_I1_E1	Staphylococcus aureus	UK	2012	carrier	nasal swab			4	1	4	1	5	5	4	25
49550	S74_I1_E1	Staphylococcus aureus	UK	2011	carrier	nasal swab			3	3	1	1	4	4	3	8	CC8
49551	S49_I1_E1	Staphylococcus aureus	UK	2013	carrier	nasal swab			1	1	1	1	1	1	1	1	CC1
49552	S11_I1_E1	Staphylococcus aureus	UK	2013	carrier	nasal swab			1	1	1	1	1	1	1	1	CC1
49553	S58_I1_E1	Staphylococcus aureus	UK	2010	carrier	nasal swab			4	1	4	1	5	5	4	25
49554	S31_I1_E1	Staphylococcus aureus	UK	2012	carrier	nasal swab			5	4	1	4	4	6	3	7
49555	S7_I1_E1	Staphylococcus aureus	UK	2011	bacteraemia	blood			13	13	1	1	12	11	13	15	CC15
49556	S13_I1_E1	Staphylococcus aureus	UK	2011	bacteraemia	blood			10	14	8	6	10	3	2	45	CC45
49557	T77_E1	Staphylococcus aureus	UK	2009	carrier	nasal swab			3	3	1	1	4	4	3	8	CC8
49558	T74_E1	Staphylococcus aureus	UK	2009	carrier	nasal swab			2	2	2	2	2	2	2	39	CC30
49559	T60_E1	Staphylococcus aureus	UK	2009	carrier	nasal swab			2	2	2	2	6	3	2	30	CC30
49560	T56_E1	Staphylococcus aureus	UK	2009	carrier	nasal swab			10	14	8	6	10	3	2	45	CC45
49561	T42_E1	Staphylococcus aureus	UK	2009	carrier	nasal swab			10	14	8	6	10	3	2	45	CC45
49562	T31_E1	Staphylococcus aureus	UK	2009	carrier	nasal swab			2	2	2	2	6	3	2	30	CC30
49563	T88_E1	Staphylococcus aureus	UK	2009	carrier	nasal swab			1	152	1	8	4	5	1	9774
49564	T53_E1	Staphylococcus aureus	UK	2010	carrier	nasal swab			6	193	45	2	7	58	52	1245
49565	T30_E1	Staphylococcus aureus	UK	2010	carrier	nasal swab			3	35	19	2	20	26	39	398
49566	T84_E1	Staphylococcus aureus	UK	2010	carrier	nasal swab			1	1	1	9	1	1	12	3	CC1
49567	T5_E1	Staphylococcus aureus	UK	2010	carrier	nasal swab			3	3	1	1	4	4	3	8	CC8
49568	T3_E1	Staphylococcus aureus	UK	2010	carrier	nasal swab			13	13	1	1	12	11	13	15	CC15
49569	T67_E1	Staphylococcus aureus	UK	2010	carrier	nasal swab			3	1	14	15	11	19	3	101
49570	T49_E1	Staphylococcus aureus	UK	2010	carrier	nasal swab			1	1	1	9	1	1	12	3	CC1
49571	T11_E1	Staphylococcus aureus	UK	2010	carrier	nasal swab			2	2	2	2	6	3	2	30	CC30
49572	T89_E1	Staphylococcus aureus	UK	2010	carrier	nasal swab			7	6	1	5	8	8	6	22	CC22
49573	T2_E1	Staphylococcus aureus	UK	2010	carrier	nasal swab			1	3	1	8	11	5	11	12
49574	T71_E1	Staphylococcus aureus	UK	2010	carrier	nasal swab			1	1	1	1	12	1	1	573	CC1
49575	T25_E1	Staphylococcus aureus	UK	2010	carrier	nasal swab			4	1	4	1	5	5	4	25
49576	T58_E1	Staphylococcus aureus	UK	2010	carrier	nasal swab			1	3	1	8	11	5	11	12
49577	T48_E1	Staphylococcus aureus	UK	2010	carrier	nasal swab			10	14	8	6	10	3	2	45	CC45
49578	T68_E1	Staphylococcus aureus	UK	2010	carrier	nasal swab			4	1	4	1	5	5	4	25
49579	T64_E1	Staphylococcus aureus	UK	2010	carrier	nasal swab			13	13	1	1	12	11	127	1160	CC15
49580	T69_E1	Staphylococcus aureus	UK	2010	carrier	nasal swab			4	1	4	1	5	5	4	25
49581	T36_E1	Staphylococcus aureus	UK	2010	carrier	nasal swab			3	35	48	19	20	26	39	580
49582	T83_E1	Staphylococcus aureus	UK	2011	carrier	nasal swab			8	2	2	2	6	3	2	34	CC30
49583	T17_E1	Staphylococcus aureus	UK	2011	carrier	nasal swab			1	4	1	4	12	1	10	5	CC5
49584	T21_E1	Staphylococcus aureus	UK	2011	carrier	nasal swab			1	4	1	4	12	1	780	5752	CC5
49585	T22_E1	Staphylococcus aureus	UK	2011	carrier	nasal swab			3	3	1	1	4	4	3	8	CC8
49586	T43_E1	Staphylococcus aureus	UK	2011	carrier	nasal swab			13	13	1	1	12	10	13	582	CC15
49587	T63_E1	Staphylococcus aureus	UK	2011	carrier	nasal swab			7	6	1	5	8	8	6	22	CC22
49588	T76_E1	Staphylococcus aureus	UK	2011	carrier	nasal swab			7	6	1	5	8	8	6	22	CC22
49589	T61_E1	Staphylococcus aureus	UK	2011	carrier	nasal swab			3	3	1	1	4	4	3	8	CC8
49590	T8_E1	Staphylococcus aureus	UK	2011	carrier	nasal swab			4	1	4	1	5	5	4	25
49591	T40_E1	Staphylococcus aureus	UK	2011	carrier	nasal swab			10	14	8	6	10	3	2	45	CC45
49592	T50_E1	Staphylococcus aureus	UK	2011	carrier	nasal swab			6	5	6	2	7	14	5	121	CC121
49593	T34_E1	Staphylococcus aureus	UK	2011	carrier	nasal swab			2	2	2	2	6	1033	2	9901	CC30
49594	T44_E1	Staphylococcus aureus	UK	2011	carrier	nasal swab			18	18	6	2	13	15	18	182
49595	T23_E1	Staphylococcus aureus	UK	2011	carrier	nasal swab			1	1	1	1	1	1	1	1	CC1
49596	T87_E1	Staphylococcus aureus	UK	2011	carrier	nasal swab			10	14	8	6	10	3	2	45	CC45
49597	T73_E1	Staphylococcus aureus	UK	2011	carrier	nasal swab			8	2	2	2	6	3	2	34	CC30
49598	T33_E1	Staphylococcus aureus	UK	2011	carrier	nasal swab			13	13	1	1	12	11	13	15	CC15
49599	T26_E1	Staphylococcus aureus	UK	2011	carrier	nasal swab			1	4	1	4	12	1	10	5	CC5
49600	T9_E1	Staphylococcus aureus	UK	2011	carrier	nasal swab			10	14	8	6	10	3	2	45	CC45
49601	T47_E1	Staphylococcus aureus	UK	2011	carrier	nasal swab			3	3	1	1	4	4	3	8	CC8
49602	T85_E1	Staphylococcus aureus	UK	2011	carrier	nasal swab			1	4	1	4	12	1	10	5	CC5
49603	T15_E1	Staphylococcus aureus	UK	2011	carrier	nasal swab			705	2	2	2	2	2	2	6016	CC30
49604	T46_E1	Staphylococcus aureus	UK	2011	carrier	nasal swab			3	3	1	1	4	4	3	8	CC8
49605	T90_E1	Staphylococcus aureus	UK	2011	carrier	nasal swab			1	4	1	4	12	1	10	5	CC5
49606	T10_E1	Staphylococcus aureus	UK	2011	carrier	nasal swab			3	3	1	1	4	4	3	8	CC8
49607	T51_E1	Staphylococcus aureus	UK	2011	carrier	nasal swab			2	2	2	2	6	1034	213	9902	CC30
49608	T24_E1	Staphylococcus aureus	UK	2011	carrier	nasal swab			10	14	8	6	10	3	2	45	CC45
49609	T37_E1	Staphylococcus aureus	UK	2011	carrier	nasal swab			2	2	2	2	3	3	2	36	CC30
49610	T65_E1	Staphylococcus aureus	UK	2011	carrier	nasal swab			1	3	1	8	11	5	11	12
49611	T4_E1	Staphylococcus aureus	UK	2011	carrier	nasal swab			10	40	8	6	10	3	2	508	CC45
49612	T29_E1	Staphylococcus aureus	UK	2011	carrier	nasal swab			7	6	1	221	8	1035	6	9903	CC22
49613	T75_E1	Staphylococcus aureus	UK	2011	carrier	nasal swab			1	1	1	270	1	1	1242	9904	CC1
49614	T20_E1	Staphylococcus aureus	UK	2011	carrier	nasal swab			1	1	1	270	1	1	1242	9904	CC1
49615	T27_E1	Staphylococcus aureus	UK	2011	carrier	nasal swab			2	2	2	2	6	3	2	30	CC30
49616	T14_E1	Staphylococcus aureus	UK	2011	carrier	nasal swab			1	4	1	4	12	1	1243	9905	CC5
49617	T39_E1	Staphylococcus aureus	UK	2011	carrier	nasal swab			4	9	1	8	1	10	8	20
49618	T12_E1	Staphylococcus aureus	UK	2011	carrier	nasal swab			2	2	2	2	6	3	2	30	CC30
49619	T59_E1	Staphylococcus aureus	UK	2011	carrier	nasal swab			7	6	1	5	8	8	6	22	CC22
49620	T66_E1	Staphylococcus aureus	UK	2011	carrier	nasal swab			8	2	2	2	6	3	2	34	CC30
49621	T45_E1	Staphylococcus aureus	UK	2011	carrier	nasal swab			13	13	1	1	12	11	13	15	CC15
49622	T16_E1	Staphylococcus aureus	UK	2011	carrier	nasal swab			10	14	8	6	10	3	2	45	CC45
49623	T57_E1	Staphylococcus aureus	UK	2011	carrier	nasal swab			13	13	1	1	12	11	13	15	CC15
49624	T38_E1	Staphylococcus aureus	UK	2011	carrier	nasal swab			13	13	1	1	12	11	13	15	CC15
49625	T41_E1	Staphylococcus aureus	UK	2011	carrier	nasal swab			19	23	15	2	19	20	136	1224
49626	T78_E1	Staphylococcus aureus	UK	2011	carrier	nasal swab			2	2	2	2	6	3	2	30	CC30
49627	T13_E1	Staphylococcus aureus	UK	2011	carrier	nasal swab			3	3	92	1	4	4	3	646	CC8
49628	T54_E1	Staphylococcus aureus	UK	2011	carrier	nasal swab			18	18	6	2	13	15	18	182
49629	T81_E1	Staphylococcus aureus	UK	2011	carrier	nasal swab			1	4	1	4	12	1	10	5	CC5
49630	T55_E1	Staphylococcus aureus	UK	2011	carrier	nasal swab			10	14	8	753	10	3	2	9906	CC45
49631	T86_E1	Staphylococcus aureus	UK	2010	carrier	nasal swab			7	6	1	5	8	8	6	22	CC22
49632	T18_E1	Staphylococcus aureus	UK	2011	bacteraemia	blood			7	6	1	5	8	8	6	22	CC22
49633	T6_E1	Staphylococcus aureus	UK	2011	bacteraemia	blood			13	13	1	1	12	11	13	15	CC15
49634	T70_E1	Staphylococcus aureus	UK	2011	bacteraemia	blood			13	13	1	1	12	11	13	15	CC15
49635	T7_E1	Staphylococcus aureus	UK	2011	bacteraemia	blood			2	2	2	2	6	3	2	30	CC30
49636	T79_E1	Staphylococcus aureus	UK	2011	bacteraemia	blood			1	4	1	4	12	1	10	5	CC5
49637	T62_E1	Staphylococcus aureus	UK	2011	bacteraemia	blood			3	3	1	1	1	1	10	9	CC1
49638	T28_E1	Staphylococcus aureus	UK	2011	bacteraemia	blood			4	9	1	8	1	10	8	20
49639	T82_E1	Staphylococcus aureus	UK	2011	bacteraemia	blood			2	2	2	2	2	2	2	39	CC30
49640	T72_E1	Staphylococcus aureus	UK	2011	bacteraemia	blood			10	14	8	6	10	3	2	45	CC45
49641	T32_E1	Staphylococcus aureus	UK	2011	bacteraemia	blood			4	9	1	8	1	10	8	20
49642	T19_E1	Staphylococcus aureus	UK	2011	bacteraemia	blood			2	2	2	2	6	3	2	30	CC30
49643	T80_E1	Staphylococcus aureus	UK	2012	bacteraemia	blood			110	23	15	2	19	20	15	925
49644	T35_E1	Staphylococcus aureus	UK	2012	bacteraemia	blood			1	1302	68	1	1	1	1	9907	CC1
49645	T1_E1	Staphylococcus aureus	UK	2012	bacteraemia	blood			8	2	2	2	798	3	2	6603	CC30
49646	T52_E1	Staphylococcus aureus	UK	2012	bacteraemia	blood			7	6	1	5	8	8	6	22	CC22
49647	U46-I1-E1	Staphylococcus aureus	UK	2009	carrier	nasal swab			10	14	8	6	10	3	2	45	CC45
49648	U53-I1-E1	Staphylococcus aureus	UK	2009	carrier	nasal swab			1	1	1	754	1	1	1	9908	CC1
49649	U51-I1-E1	Staphylococcus aureus	UK	2009	carrier	nasal swab			1	3	1	8	11	5	11	12
49650	U30-I1-E1	Staphylococcus aureus	UK	2009	carrier	nasal swab			3	1	1	8	1	1	1	188	CC1
49651	U5-I1-E1	Staphylococcus aureus	UK	2009	carrier	nasal swab			13	13	1	1	12	11	13	15	CC15
49652	U84-I1-E1	Staphylococcus aureus	UK	2009	carrier	nasal swab			381	6	1	5	8	8	6	3456	CC22
49653	U4-I1-E1	Staphylococcus aureus	UK	2009	carrier	nasal swab			1	1	1	1	1	1	1	1	CC1
49654	U78-I1-E1	Staphylococcus aureus	UK	2010	carrier	nasal swab			1	4	1	4	12	1	10	5	CC5
49655	U3-I1-E1	Staphylococcus aureus	UK	2010	carrier	nasal swab			7	6	1	5	8	8	6	22	CC22
49656	U43-I1-E1	Staphylococcus aureus	UK	2010	carrier	nasal swab			4	9	1	8	1	10	8	20
49657	U14-I1-E1	Staphylococcus aureus	UK	2010	carrier	nasal swab			13	13	1	1	12	11	13	15	CC15
49658	U67-I1-E1	Staphylococcus aureus	UK	2010	carrier	nasal swab			10	14	8	6	10	3	2	45	CC45
49659	U49-I1-E1	Staphylococcus aureus	UK	2010	carrier	nasal swab			8	2	2	2	6	3	2	34	CC30
49660	U11-I1-E1	Staphylococcus aureus	UK	2010	carrier	nasal swab			2	2	2	2	6	3	2	30	CC30
49661	U50-I1-E1	Staphylococcus aureus	UK	2010	carrier	nasal swab			13	13	1	1	12	11	13	15	CC15
49662	U34-I1-E1	Staphylococcus aureus	UK	2010	carrier	nasal swab			10	14	8	6	10	3	2	45	CC45
49663	U39-I1-E1	Staphylococcus aureus	UK	2010	carrier	nasal swab			6	5	6	2	7	17	19	123	CC121
49664	U2-I1-E1	Staphylococcus aureus	UK	2010	carrier	nasal swab			2	2	2	2	6	3	2	30	CC30
49665	U12-I1-E1	Staphylococcus aureus	UK	2010	carrier	nasal swab			2	2	2	2	6	3	2	30	CC30
49666	U71-I1-E1	Staphylococcus aureus	UK	2010	carrier	nasal swab			2	2	2	2	6	3	2	30	CC30
49667	U25-I1-E1	Staphylococcus aureus	UK	2010	carrier	nasal swab			4	1	4	1	5	5	9	26
49668	U48-I1-E1	Staphylococcus aureus	UK	2010	carrier	nasal swab			2	2	2	2	2	2	2	39	CC30
49669	U64-I1-E1	Staphylococcus aureus	UK	2010	carrier	nasal swab			13	13	1	1	12	11	13	15	CC15
49670	U60-I1-E1	Staphylococcus aureus	UK	2010	carrier	nasal swab			13	13	1	1	12	11	13	15	CC15
49671	U47-I1-E1	Staphylococcus aureus	UK	2010	carrier	nasal swab			3	3	1	1	4	4	83	828	CC8
49672	U55-I1-E1	Staphylococcus aureus	UK	2010	carrier	nasal swab			4	1	4	1	5	5	4	25
49673	U81-I1-E1	Staphylococcus aureus	UK	2010	carrier	nasal swab			1	4	1	4	12	1	10	5	CC5
49674	U85-I1-E1	Staphylococcus aureus	UK	2010	carrier	nasal swab			1	3	1	8	11	5	11	12
49675	U36-I1-E1	Staphylococcus aureus	UK	2010	carrier	nasal swab			10	14	8	6	10	3	2	45	CC45
49676	U15-I1-E1	Staphylococcus aureus	UK	2010	carrier	nasal swab			5	4	1	4	4	6	3	7
49677	U31-I1-E1	Staphylococcus aureus	UK	2010	carrier	nasal swab			4	3	1	1	1136	72	64	9897
49678	U83-I1-E1	Staphylococcus aureus	UK	2010	carrier	nasal swab			2	2	2	2	6	3	1244	9909	CC30
49679	U88-I1-E1	Staphylococcus aureus	UK	2010	carrier	nasal swab			3	3	1	1	4	4	3	8	CC8
49680	U21-I1-E1	Staphylococcus aureus	UK	2010	carrier	nasal swab			506	4	1	4	12	1	1245	9910	CC5
49681	U22-I1-E1	Staphylococcus aureus	UK	2010	carrier	nasal swab			1	4	1	4	12	1	10	5	CC5
49682	U59-I1-E1	Staphylococcus aureus	UK	2010	carrier	nasal swab			3	1	14	15	1137	19	3	9911
49683	U90-I1-E1	Staphylococcus aureus	UK	2010	carrier	nasal swab			10	1303	8	6	10	3	2	9912	CC45
49684	U66-I1-E1	Staphylococcus aureus	UK	2011	carrier	nasal swab			10	14	8	6	10	3	2	45	CC45
49685	U10-I1-E1	Staphylococcus aureus	UK	2011	carrier	nasal swab			2	2	2	2	2	2	2	39	CC30
49686	U76-I1-E1	Staphylococcus aureus	UK	2011	carrier	nasal swab			2	2	2	2	6	3	2	30	CC30
49687	U45-I1-E1	Staphylococcus aureus	UK	2011	carrier	nasal swab			10	1304	8	6	10	3	2	9913	CC45
49688	U86-I1-E1	Staphylococcus aureus	UK	2011	carrier	nasal swab			7	6	1	5	8	8	6	22	CC22
49689	U40-I1-E1	Staphylococcus aureus	UK	2011	carrier	nasal swab			120	4	1	4	12	1	968	9775	CC5
49690	U8-I1-E1	Staphylococcus aureus	UK	2011	carrier	nasal swab			19	23	15	2	19	20	15	59
49691	U23-I1-E1	Staphylococcus aureus	UK	2011	carrier	nasal swab			2	2	2	2	6	3	2	30	CC30
49692	U16-I1-E1	Staphylococcus aureus	UK	2011	carrier	nasal swab			10	14	8	6	10	3	2	45	CC45
49693	U87-I1-E1	Staphylococcus aureus	UK	2011	carrier	nasal swab			13	13	1	1	12	11	13	15	CC15
49694	U73-I1-E1	Staphylococcus aureus	UK	2011	carrier	nasal swab			4	3	1	1	11	72	64	361
49695	U24-I1-E1	Staphylococcus aureus	UK	2011	carrier	nasal swab			2	2	2	2	6	3	2	30	CC30
49696	U57-I1-E1	Staphylococcus aureus	UK	2011	carrier	nasal swab			1	4	1	4	12	1	10	5	CC5
49697	U38-I1-E1	Staphylococcus aureus	UK	2011	carrier	nasal swab			2	2	2	2	6	3	2	30	CC30
49698	U37-I1-E1	Staphylococcus aureus	UK	2011	carrier	nasal swab			7	6	1	5	8	8	6	22	CC22
49699	U33-I1-E1	Staphylococcus aureus	UK	2011	carrier	nasal swab			6	66	46	2	7	50	18	133
49700	U41-I1-E1	Staphylococcus aureus	UK	2011	carrier	nasal swab			1	4	1	4	12	1	54	125	CC5
49701	U9-I1-E1	Staphylococcus aureus	UK	2011	carrier	nasal swab			3	3	1	1	4	4	3	8	CC8
49702	U6-I1-E1	Staphylococcus aureus	UK	2011	carrier	nasal swab			8	2	2	2	6	3	2	34	CC30
49703	U65-I1-E1	Staphylococcus aureus	UK	2011	carrier	nasal swab			2	2	2	2	6	3	2	30	CC30
49704	U13-I1-E1	Staphylococcus aureus	UK	2011	carrier	nasal swab			13	13	1	1	12	10	13	582	CC15
49705	U89-I1-E1	Staphylococcus aureus	UK	2011	carrier	nasal swab			10	14	8	6	10	3	2	45	CC45
49706	U44-I1-E1	Staphylococcus aureus	UK	2011	carrier	nasal swab			2	2	2	2	6	3	2	30	CC30
49707	U58-I1-E1	Staphylococcus aureus	UK	2011	carrier	nasal swab			3	3	1	1	4	4	3	8	CC8
49708	U68-I1-E1	Staphylococcus aureus	UK	2011	carrier	nasal swab			3	3	1	1	4	4	3	8	CC8
49709	U29-I1-E1	Staphylococcus aureus	UK	2011	carrier	nasal swab			22	1	14	23	12	4	31	88
49710	U69-I1-E1	Staphylococcus aureus	UK	2011	carrier	nasal swab			2	2	2	2	6	3	2	30	CC30
49711	U17-I1-E1	Staphylococcus aureus	UK	2011	carrier	nasal swab			2	2	2	2	6	3	2	30	CC30
49712	U77-I1-E1	Staphylococcus aureus	UK	2011	carrier	nasal swab			13	13	1	1	12	11	1246	9914	CC15
49713	U74-I1-E1	Staphylococcus aureus	UK	2011	carrier	nasal swab			10	14	8	6	10	3	2	45	CC45
49714	U75-I1-E1	Staphylococcus aureus	UK	2011	carrier	nasal swab			1	1	1	1	1	1	1	1	CC1
49715	U27-I1-E1	Staphylococcus aureus	UK	2011	carrier	nasal swab			1	3	1	8	11	5	11	12
49716	U20-I1-E1	Staphylococcus aureus	UK	2011	carrier	nasal swab			13	13	1	1	12	11	13	15	CC15
49717	U61-I1-E1	Staphylococcus aureus	UK	2011	carrier	nasal swab			22	1	14	23	12	4	31	88
49718	U63-I1-E1	Staphylococcus aureus	UK	2011	carrier	nasal swab			13	13	1	1	12	1	13	199	CC15
49719	U56-I1-E1	Staphylococcus aureus	UK	2011	carrier	nasal swab			5	4	1	4	4	6	3	7
49720	U54-I1-E1	Staphylococcus aureus	UK	2011	carrier	nasal swab			19	23	15	2	19	20	136	1224
49721	U26-I1-E1	Staphylococcus aureus	UK	2011	carrier	nasal swab			7	6	1	5	8	8	6	22	CC22
49722	U42-I1-E1	Staphylococcus aureus	UK	2011	carrier	nasal swab			10	14	8	6	10	3	2	45	CC45
49723	U18-I1-E1	Staphylococcus aureus	UK	2012	bacteraemia	blood			1122	14	8	6	10	3	2	9915	CC45
49724	U70-I1-E1	Staphylococcus aureus	UK	2012	bacteraemia	blood			1	3	1	8	11	5	11	12
49725	U7-I1-E1	Staphylococcus aureus	UK	2012	bacteraemia	blood			1	1	1	1	1	1	1	1	CC1
49726	U62-I1-E1	Staphylococcus aureus	UK	2012	bacteraemia	blood			3	27	1	1	1	1	10	109	CC1
49727	U28-I1-E1	Staphylococcus aureus	UK	2012	bacteraemia	blood			1	4	1	4	12	1	10	5	CC5
49728	U82-I1-E1	Staphylococcus aureus	UK	2012	bacteraemia	blood			1	1	1	1	1	1	1	1	CC1
49729	U32-I1-E1	Staphylococcus aureus	UK	2012	bacteraemia	blood			3	3	1	1	4	4	3	8	CC8
49730	U19-I1-E1	Staphylococcus aureus	UK	2012	bacteraemia	blood			7	6	1	5	8	8	6	22	CC22
49731	U80-I1-E1	Staphylococcus aureus	UK	2012	bacteraemia	blood			1	1	1	1	1	1	1	1	CC1
49732	U35-I1-E1	Staphylococcus aureus	UK	2012	bacteraemia	blood			2	2	2	2	6	3	2	30	CC30
49733	U52-I1-E1	Staphylococcus aureus	UK	2012	bacteraemia	blood			10	14	120	6	10	3	2	924	CC45
49734	V13-I1-E1	Staphylococcus aureus	UK	2009	carrier	nasal swab			10	14	8	6	10	3	2	45	CC45
49735	V77-I1-E1	Staphylococcus aureus	UK	2009	carrier	nasal swab			1	4	1	4	12	1	10	5	CC5
49736	V74-I1-E1	Staphylococcus aureus	UK	2009	carrier	nasal swab			8	2	2	2	6	3	2	34	CC30
49737	V60-I1-E1	Staphylococcus aureus	UK	2009	carrier	nasal swab			4	1	4	1	5	5	4	25
49738	V54-I1-E1	Staphylococcus aureus	UK	2009	carrier	nasal swab			4	1	4	1	5	5	4	25
49739	V56-I1-E1	Staphylococcus aureus	UK	2009	carrier	nasal swab			1	4	1	4	12	1	10	5	CC5
49740	V42-I1-E1	Staphylococcus aureus	UK	2009	carrier	nasal swab			6	5	6	2	7	17	19	123	CC121
49741	V55-I1-E1	Staphylococcus aureus	UK	2009	carrier	nasal swab			3	3	1	1	1	1	10	9	CC1
49742	V31-I1-E1	Staphylococcus aureus	UK	2009	carrier	nasal swab			10	14	8	6	10	3	2	45	CC45
49743	V5-I1-E1	Staphylococcus aureus	UK	2010	carrier	nasal swab			727	3	1	1	4	4	3	6086	CC8
49744	V3-I1-E1	Staphylococcus aureus	UK	2010	carrier	nasal swab			10	14	1111	6	10	3	2	9916	CC45
49745	V81-I1-E1	Staphylococcus aureus	UK	2010	carrier	nasal swab			1	4	1	4	12	1	10	5	CC5
49746	V88-I1-E1	Staphylococcus aureus	UK	2010	carrier	nasal swab			3	3	1	1	4	4	3	8	CC8
49747	V30-I1-E1	Staphylococcus aureus	UK	2010	carrier	nasal swab			1	3	164	1	1	1	1	1207	CC1
49748	V84-I1-E1	Staphylococcus aureus	UK	2010	carrier	nasal swab			1	1	1	1	1	1	1	1	CC1
49749	V89-I1-E1	Staphylococcus aureus	UK	2010	carrier	nasal swab			13	13	1	1	12	11	13	15	CC15
49750	V43-I1-E1	Staphylococcus aureus	UK	2010	carrier	nasal swab			3	3	1	1	4	4	3	8	CC8
49751	V67-I1-E1	Staphylococcus aureus	UK	2010	carrier	nasal swab			7	6	1	5	8	8	6	22	CC22
49752	V50-I1-E1	Staphylococcus aureus	UK	2010	carrier	nasal swab			12	4	1	4	12	1	3	6	CC5
49753	V49-I1-E1	Staphylococcus aureus	UK	2010	carrier	nasal swab			10	14	8	6	14	3	2	46	CC45
49754	V34-I1-E1	Staphylococcus aureus	UK	2010	carrier	nasal swab			10	11	8	755	10	3	2	9917	CC45
49755	V44-I1-E1	Staphylococcus aureus	UK	2010	carrier	nasal swab			3	27	1	1	1	1	10	109	CC1
49756	V11-I1-E1	Staphylococcus aureus	UK	2010	carrier	nasal swab			3	3	1	1	4	4	3	8	CC8
49757	V2-I1-E1	Staphylococcus aureus	UK	2010	carrier	nasal swab			3	3	1	1	4	4	3	8	CC8
49758	V71-I1-E1	Staphylococcus aureus	UK	2010	carrier	nasal swab			13	13	1	1	12	11	13	15	CC15
49759	V25-I1-E1	Staphylococcus aureus	UK	2010	carrier	nasal swab			13	13	1	1	12	11	13	15	CC15
[truncated: 324 more rows]

## Sheet: S. epidermidis
id	isolate	country	year	disease	source	arcC	aroE	gtr	mutS	pyrR	tpiA	yqiL	ST (MLST)
[truncated: 1,000 more rows]

[truncated: 4 more sheets: S. hominis, S. haemolyticus, S. pseudointermedius, S. chromogenes]
