# Supplementary material for: GeneScanner: profiling genetic variation across bacterial populations
Source: Microb Genom. 2026 Jun 2;12(6):001714. doi: 10.1099/mgen.0.001714 (PMC13229410; doi:10.1099/mgen.0.001714)
Supplement: Supplementary Material 7. [file mgen-12-01714-s007.xlsx]

## Sheet: NucleotideAnalysis(p1)
Reference sequence: ref
Total number of sequences: 500
Reference sequence bases/AA: ATGCAAATAGACCCCGTTGCATATCATTGTTCCGAGTTGAAGTTCGTGCTTGTACCCGAAGAGTCGGGAAAGTTATCCCCGACGGAAATAGGATTCCATTTTCAGATTGGGTGCCGCGTACATGACAGAAGACCCCGCTCTGAGTCAGTGATGACGCACCAACGCAGATATCGATGTCTCACGTCTACCTTATTACTTGCCTTGATCGTCGGCACCCGATATTTGTCAACTGGGAATCCTCCTGGACCTATTATCGGTCCTTTGAAACTAACAGCAATTACCCCAGAAAGTGTCTGCTAA
Alignment Position	Codon Number	Reference NT	Mutations	Mutation Types	Synonymous Mutations	Non-synonymous Mutations	Insertions	Deletions	Stop Codons	Total Mutations	Mutation Frequency				Synonymous Mutations	Non-synonymous Mutations	Insertions	Deletions	Stop Codons
1	1	A			0	0	0	0	0	0	0				0	0	0	0	0
2	1	T	A	Non-synonymous	0	14	0	0	0	14	0.028				0	0.028	0	0	0
3	1	G			0	0	0	0	0	0	0				0	0	0	0	0
4	2	C	A	Non-synonymous	0	2	0	0	0	2	0.004				0	0.004	0	0	0
5	2	A			0	0	0	0	0	0	0				0	0	0	0	0
6	2	A			0	0	0	0	0	0	0				0	0	0	0	0
7	3	A			0	0	0	0	0	0	0				0	0	0	0	0
8	3	T			0	0	0	0	0	0	0				0	0	0	0	0
9	3	A			0	0	0	0	0	0	0				0	0	0	0	0
10	4	G			0	0	0	0	0	0	0				0	0	0	0	0
11	4	A	C	Non-synonymous	0	5	0	0	0	5	0.01				0	0.01	0	0	0
12	4	C			0	0	0	0	0	0	0				0	0	0	0	0
13	5	C			0	0	0	0	0	0	0				0	0	0	0	0
14	5	C			0	0	0	0	0	0	0				0	0	0	0	0
15	5	C	T	Synonymous	30	0	0	0	0	30	0.06				0.06	0	0	0	0
16	6	G			0	0	0	0	0	0	0				0	0	0	0	0
17	6	T			0	0	0	0	0	0	0				0	0	0	0	0
18	6	T			0	0	0	0	0	0	0				0	0	0	0	0
19	7	G			0	0	0	0	0	0	0				0	0	0	0	0
20	7	C			0	0	0	0	0	0	0				0	0	0	0	0
21	7	A			0	0	0	0	0	0	0				0	0	0	0	0
22	8	T			0	0	0	0	0	0	0				0	0	0	0	0
23	8	A			0	0	0	0	0	0	0				0	0	0	0	0
24	8	T			0	0	0	0	0	0	0				0	0	0	0	0
25	9	C			0	0	0	0	0	0	0				0	0	0	0	0
26	9	A			0	0	0	0	0	0	0				0	0	0	0	0
27	9	T			0	0	0	0	0	0	0				0	0	0	0	0
28	10	T	C	Non-synonymous	0	1	0	0	0	1	0.002				0	0.002	0	0	0
29	10	G			0	0	0	0	0	0	0				0	0	0	0	0
30	10	T	A	Non-synonymous Stop Codon	0	0	0	0	7	7	0.014				0	0	0	0	0.014
31	11	T			0	0	0	0	0	0	0				0	0	0	0	0
32	11	C			0	0	0	0	0	0	0				0	0	0	0	0
33	11	C	A	Synonymous	4	0	0	0	0	4	0.008				0.008	0	0	0	0
34	12	G	A	Non-synonymous	0	2	0	0	0	2	0.004				0	0.004	0	0	0
35	12	A			0	0	0	0	0	0	0				0	0	0	0	0
36	12	G			0	0	0	0	0	0	0				0	0	0	0	0
37	13	T	C	Non-synonymous	0	2	0	0	0	2	0.004				0	0.004	0	0	0
38	13	T	A	Non-synonymous Stop Codon	0	2	0	0	26	28	0.056				0	0.004	0	0	0.052
39	13	G			0	0	0	0	0	0	0				0	0	0	0	0
40	14	A			0	0	0	0	0	0	0				0	0	0	0	0
41	14	A			0	0	0	0	0	0	0				0	0	0	0	0
42	14	G			0	0	0	0	0	0	0				0	0	0	0	0
43	15	T			0	0	0	0	0	0	0				0	0	0	0	0
44	15	T			0	0	0	0	0	0	0				0	0	0	0	0
45	15	C			0	0	0	0	0	0	0				0	0	0	0	0
46	16	G			0	0	0	0	0	0	0				0	0	0	0	0
47	16	T			0	0	0	0	0	0	0				0	0	0	0	0
48	16	G			0	0	0	0	0	0	0				0	0	0	0	0
49	17	C			0	0	0	0	0	0	0				0	0	0	0	0
50	17	T			0	0	0	0	0	0	0				0	0	0	0	0
51	17	T			0	0	0	0	0	0	0				0	0	0	0	0
52	18	G			0	0	0	0	0	0	0				0	0	0	0	0
53	18	T			0	0	0	0	0	0	0				0	0	0	0	0
54	18	A			0	0	0	0	0	0	0				0	0	0	0	0
55	19	C			0	0	0	0	0	0	0				0	0	0	0	0
56	19	C			0	0	0	0	0	0	0				0	0	0	0	0
57	19	C			0	0	0	0	0	0	0				0	0	0	0	0
58	20	G			0	0	0	0	0	0	0				0	0	0	0	0
59	20	A	C	Non-synonymous	0	3	0	0	0	3	0.006				0	0.006	0	0	0
60	20	A			0	0	0	0	0	0	0				0	0	0	0	0
61	21	G	T	Non-synonymous Stop Codon	0	0	0	0	2	2	0.004				0	0	0	0	0.004
62	21	A			0	0	0	0	0	0	0				0	0	0	0	0
63	21	G			0	0	0	0	0	0	0				0	0	0	0	0
64	22	T	A	Non-synonymous	0	1	0	0	0	1	0.002				0	0.002	0	0	0
65	22	C	T	Non-synonymous	0	1	0	0	0	1	0.002				0	0.002	0	0	0
66	22	G			0	0	0	0	0	0	0				0	0	0	0	0
67	23	G	A	Non-synonymous	0	1	0	0	0	1	0.002				0	0.002	0	0	0
68	23	G			0	0	0	0	0	0	0				0	0	0	0	0
69	23	A			0	0	0	0	0	0	0				0	0	0	0	0
70	24	A			0	0	0	0	0	0	0				0	0	0	0	0
71	24	A			0	0	0	0	0	0	0				0	0	0	0	0
72	24	G			0	0	0	0	0	0	0				0	0	0	0	0
73	25	T			0	0	0	0	0	0	0				0	0	0	0	0
74	25	T			0	0	0	0	0	0	0				0	0	0	0	0
75	25	A			0	0	0	0	0	0	0				0	0	0	0	0
76	26	T			0	0	0	0	0	0	0				0	0	0	0	0
77	26	C			0	0	0	0	0	0	0				0	0	0	0	0
78	26	C			0	0	0	0	0	0	0				0	0	0	0	0
79	27	C			0	0	0	0	0	0	0				0	0	0	0	0
80	27	C			0	0	0	0	0	0	0				0	0	0	0	0
81	27	G			0	0	0	0	0	0	0				0	0	0	0	0
82	28	A			0	0	0	0	0	0	0				0	0	0	0	0
83	28	C			0	0	0	0	0	0	0				0	0	0	0	0
84	28	G			0	0	0	0	0	0	0				0	0	0	0	0
85	29	G			0	0	0	0	0	0	0				0	0	0	0	0
86	29	A			0	0	0	0	0	0	0				0	0	0	0	0
87	29	A			0	0	0	0	0	0	0				0	0	0	0	0
88	30	A			0	0	0	0	0	0	0				0	0	0	0	0
89	30	T			0	0	0	0	0	0	0				0	0	0	0	0
90	30	A			0	0	0	0	0	0	0				0	0	0	0	0
91	31	G	C	Non-synonymous	0	3	0	0	0	3	0.006				0	0.006	0	0	0
92	31	G			0	0	0	0	0	0	0				0	0	0	0	0
93	31	A			0	0	0	0	0	0	0				0	0	0	0	0
94	32	T	C	Non-synonymous	0	1	0	0	0	1	0.002				0	0.002	0	0	0
95	32	T			0	0	0	0	0	0	0				0	0	0	0	0
96	32	C	A,T	Non-synonymous,Synonymous	2	13	0	0	0	15	0.03				0.004	0.026	0	0	0
97	33	C			0	0	0	0	0	0	0				0	0	0	0	0
98	33	A	T	Non-synonymous	0	1	0	0	0	1	0.002				0	0.002	0	0	0
99	33	T			0	0	0	0	0	0	0				0	0	0	0	0
100	34	T			0	0	0	0	0	0	0				0	0	0	0	0
101	34	T			0	0	0	0	0	0	0				0	0	0	0	0
102	34	T			0	0	0	0	0	0	0				0	0	0	0	0
103	35	C	G	Non-synonymous	0	13	0	0	0	13	0.026				0	0.026	0	0	0
104	35	A			0	0	0	0	0	0	0				0	0	0	0	0
105	35	G			0	0	0	0	0	0	0				0	0	0	0	0
106	36	A			0	0	0	0	0	0	0				0	0	0	0	0
107	36	T	C	Non-synonymous	0	211	0	0	0	211	0.422				0	0.422	0	0	0
108	36	T			0	0	0	0	0	0	0				0	0	0	0	0
109	37	G			0	0	0	0	0	0	0				0	0	0	0	0
110	37	G			0	0	0	0	0	0	0				0	0	0	0	0
111	37	G	A	Synonymous	22	0	0	0	0	22	0.044				0.044	0	0	0	0
112	38	T	C	Non-synonymous	0	291	0	0	0	291	0.582				0	0.582	0	0	0
113	38	G			0	0	0	0	0	0	0				0	0	0	0	0
114	38	C			0	0	0	0	0	0	0				0	0	0	0	0
115	39	C			0	0	0	0	0	0	0				0	0	0	0	0
116	39	G	C	Non-synonymous	0	2	0	0	0	2	0.004				0	0.004	0	0	0
117	39	C			0	0	0	0	0	0	0				0	0	0	0	0
118	40	G			0	0	0	0	0	0	0				0	0	0	0	0
119	40	T	C	Non-synonymous	0	22	0	0	0	22	0.044				0	0.044	0	0	0
120	40	A			0	0	0	0	0	0	0				0	0	0	0	0
121	41	C			0	0	0	0	0	0	0				0	0	0	0	0
122	41	A			0	0	0	0	0	0	0				0	0	0	0	0
123	41	T			0	0	0	0	0	0	0				0	0	0	0	0
124	42	G			0	0	0	0	0	0	0				0	0	0	0	0
125	42	A			0	0	0	0	0	0	0				0	0	0	0	0
126	42	C			0	0	0	0	0	0	0				0	0	0	0	0
127	43	A			0	0	0	0	0	0	0				0	0	0	0	0
128	43	G	C	Non-synonymous	0	2	0	0	0	2	0.004				0	0.004	0	0	0
129	43	A	C	Non-synonymous	0	13	0	0	0	13	0.026				0	0.026	0	0	0
130	44	A			0	0	0	0	0	0	0				0	0	0	0	0
131	44	G			0	0	0	0	0	0	0				0	0	0	0	0
132	44	A			0	0	0	0	0	0	0				0	0	0	0	0
133	45	C			0	0	0	0	0	0	0				0	0	0	0	0
134	45	C			0	0	0	0	0	0	0				0	0	0	0	0
135	45	C			0	0	0	0	0	0	0				0	0	0	0	0
136	46	C			0	0	0	0	0	0	0				0	0	0	0	0
137	46	G			0	0	0	0	0	0	0				0	0	0	0	0
138	46	C	T	Synonymous	7	0	0	0	0	7	0.014				0.014	0	0	0	0
139	47	T	C	Non-synonymous	0	2	0	0	0	2	0.004				0	0.004	0	0	0
140	47	C			0	0	0	0	0	0	0				0	0	0	0	0
141	47	T			0	0	0	0	0	0	0				0	0	0	0	0
142	48	G			0	0	0	0	0	0	0				0	0	0	0	0
143	48	A	T	Non-synonymous	0	7	0	0	0	7	0.014				0	0.014	0	0	0
144	48	G	A	Synonymous	2	0	0	0	0	2	0.004				0.004	0	0	0	0
145	49	T			0	0	0	0	0	0	0				0	0	0	0	0
146	49	C			0	0	0	0	0	0	0				0	0	0	0	0
147	49	A	T	Synonymous	2	0	0	0	0	2	0.004				0.004	0	0	0	0
148	50	G			0	0	0	0	0	0	0				0	0	0	0	0
149	50	T			0	0	0	0	0	0	0				0	0	0	0	0
150	50	G	T	Synonymous	1	0	0	0	0	1	0.002				0.002	0	0	0	0
151	51	A			0	0	0	0	0	0	0				0	0	0	0	0
152	51	T			0	0	0	0	0	0	0				0	0	0	0	0
153	51	G			0	0	0	0	0	0	0				0	0	0	0	0
154	52	A	C,G,T	Non-synonymous,Non-synonymous,Non-synonymous	0	75	0	0	0	75	0.15				0	0.15	0	0	0
155	52	C			0	0	0	0	0	0	0				0	0	0	0	0
156	52	G			0	0	0	0	0	0	0				0	0	0	0	0
157	53	C			0	0	0	0	0	0	0				0	0	0	0	0
158	53	A	C,T	Non-synonymous,Non-synonymous	0	13	0	0	0	13	0.026				0	0.026	0	0	0
159	53	C			0	0	0	0	0	0	0				0	0	0	0	0
160	54	C			0	0	0	0	0	0	0				0	0	0	0	0
161	54	A	T	Non-synonymous	0	10	0	0	0	10	0.02				0	0.02	0	0	0
162	54	A			0	0	0	0	0	0	0				0	0	0	0	0
163	55	C	T	Non-synonymous	0	1	0	0	0	1	0.002				0	0.002	0	0	0
164	55	G			0	0	0	0	0	0	0				0	0	0	0	0
165	55	C	T	Synonymous	8	0	0	0	0	8	0.016				0.016	0	0	0	0
166	56	A			0	0	0	0	0	0	0				0	0	0	0	0
167	56	G	A	Non-synonymous	0	40	0	0	0	40	0.08				0	0.08	0	0	0
168	56	A			0	0	0	0	0	0	0				0	0	0	0	0
169	57	T	C	Non-synonymous	0	5	0	0	0	5	0.01				0	0.01	0	0	0
170	57	A			0	0	0	0	0	0	0				0	0	0	0	0
171	57	T	C	Synonymous	6	0	0	0	0	6	0.012				0.012	0	0	0	0
172	58	C	A,T	Synonymous,Non-synonymous Stop Codon	6	0	0	0	1	7	0.014				0.012	0	0	0	0.002
173	58	G			0	0	0	0	0	0	0				0	0	0	0	0
174	58	A			0	0	0	0	0	0	0				0	0	0	0	0
175	59	T			0	0	0	0	0	0	0				0	0	0	0	0
176	59	G			0	0	0	0	0	0	0				0	0	0	0	0
177	59	T	G	Non-synonymous	0	2	0	0	0	2	0.004				0	0.004	0	0	0
178	60	C			0	0	0	0	0	0	0				0	0	0	0	0
179	60	T			0	0	0	0	0	0	0				0	0	0	0	0
180	60	C			0	0	0	0	0	0	0				0	0	0	0	0
181	61	A			0	0	0	0	0	0	0				0	0	0	0	0
182	61	C			0	0	0	0	0	0	0				0	0	0	0	0
183	61	G			0	0	0	0	0	0	0				0	0	0	0	0
184	62	T	A	Non-synonymous	0	1	0	0	0	1	0.002				0	0.002	0	0	0
185	62	C	A,G	Non-synonymous,Non-synonymous	0	4	0	0	0	4	0.008				0	0.008	0	0	0
186	62	T	A	Synonymous	2	0	0	0	0	2	0.004				0.004	0	0	0	0
187	63	A	G	Non-synonymous	0	3	0	0	0	3	0.006				0	0.006	0	0	0
188	63	C			0	0	0	0	0	0	0				0	0	0	0	0
189	63	C			0	0	0	0	0	0	0				0	0	0	0	0
190	64	T			0	0	0	0	0	0	0				0	0	0	0	0
191	64	T	A	Non-synonymous Stop Codon	0	0	0	0	7	7	0.014				0	0	0	0	0.014
192	64	A	G	Synonymous	1	0	0	0	0	1	0.002				0.002	0	0	0	0
193	65	T	A	Non-synonymous	0	3	0	0	0	3	0.006				0	0.006	0	0	0
194	65	T			0	0	0	0	0	0	0				0	0	0	0	0
195	65	A			0	0	0	0	0	0	0				0	0	0	0	0
196	66	C	A	Non-synonymous	0	3	0	0	0	3	0.006				0	0.006	0	0	0
197	66	T			0	0	0	0	0	0	0				0	0	0	0	0
198	66	T			0	0	0	0	0	0	0				0	0	0	0	0
199	67	G			0	0	0	0	0	0	0				0	0	0	0	0
200	67	C	G	Non-synonymous	0	3	0	0	0	3	0.006				0	0.006	0	0	0
201	67	C			0	0	0	0	0	0	0				0	0	0	0	0
202	68	T			0	0	0	0	0	0	0				0	0	0	0	0
203	68	T			0	0	0	0	0	0	0				0	0	0	0	0
204	68	G			0	0	0	0	0	0	0				0	0	0	0	0
205	69	A			0	0	0	0	0	0	0				0	0	0	0	0
206	69	T	C	Non-synonymous	0	1	0	0	0	1	0.002				0	0.002	0	0	0
207	69	C			0	0	0	0	0	0	0				0	0	0	0	0
208	70	G			0	0	0	0	0	0	0				0	0	0	0	0
209	70	T			0	0	0	0	0	0	0				0	0	0	0	0
210	70	C			0	0	0	0	0	0	0				0	0	0	0	0
211	71	G			0	0	0	0	0	0	0				0	0	0	0	0
212	71	G			0	0	0	0	0	0	0				0	0	0	0	0
213	71	C			0	0	0	0	0	0	0				0	0	0	0	0
214	72	A			0	0	0	0	0	0	0				0	0	0	0	0
215	72	C			0	0	0	0	0	0	0				0	0	0	0	0
216	72	C			0	0	0	0	0	0	0				0	0	0	0	0
217	73	C			0	0	0	0	0	0	0				0	0	0	0	0
218	73	G			0	0	0	0	0	0	0				0	0	0	0	0
219	73	A	G	Synonymous	1	0	0	0	0	1	0.002				0.002	0	0	0	0
220	74	T	C	Non-synonymous	0	3	0	0	0	3	0.006				0	0.006	0	0	0
221	74	A	T	Non-synonymous	0	5	0	0	0	5	0.01				0	0.01	0	0	0
222	74	T			0	0	0	0	0	0	0				0	0	0	0	0
223	75	T			0	0	0	0	0	0	0				0	0	0	0	0
224	75	T			0	0	0	0	0	0	0				0	0	0	0	0
225	75	G			0	0	0	0	0	0	0				0	0	0	0	0
226	76	T			0	0	0	0	0	0	0				0	0	0	0	0
227	76	C			0	0	0	0	0	0	0				0	0	0	0	0
228	76	A	C	Synonymous	3	0	0	0	0	3	0.006				0.006	0	0	0	0
229	77	A			0	0	0	0	0	0	0				0	0	0	0	0
230	77	C	T	Non-synonymous	0	2	0	0	0	2	0.004				0	0.004	0	0	0
231	77	T			0	0	0	0	0	0	0				0	0	0	0	0
232	78	G			0	0	0	0	0	0	0				0	0	0	0	0
233	78	G			0	0	0	0	0	0	0				0	0	0	0	0
234	78	G			0	0	0	0	0	0	0				0	0	0	0	0
235	79	A	C	Non-synonymous	0	1	0	0	0	1	0.002				0	0.002	0	0	0
236	79	A	T	Non-synonymous	0	1	0	0	0	1	0.002				0	0.002	0	0	0
237	79	T			0	0	0	0	0	0	0				0	0	0	0	0
238	80	C			0	0	0	0	0	0	0				0	0	0	0	0
239	80	C			0	0	0	0	0	0	0				0	0	0	0	0
240	80	T	C	Synonymous	13	0	0	0	0	13	0.026				0.026	0	0	0	0
241	81	C			0	0	0	0	0	0	0				0	0	0	0	0
242	81	C	G	Non-synonymous	0	1	0	0	0	1	0.002				0	0.002	0	0	0
243	81	T			0	0	0	0	0	0	0				0	0	0	0	0
244	82	G			0	0	0	0	0	0	0				0	0	0	0	0
245	82	G			0	0	0	0	0	0	0				0	0	0	0	0
246	82	A			0	0	0	0	0	0	0				0	0	0	0	0
247	83	C	G	Non-synonymous	0	3	0	0	0	3	0.006				0	0.006	0	0	0
248	83	C			0	0	0	0	0	0	0				0	0	0	0	0
249	83	T			0	0	0	0	0	0	0				0	0	0	0	0
250	84	A			0	0	0	0	0	0	0				0	0	0	0	0
251	84	T	G	Non-synonymous	0	1	0	0	0	1	0.002				0	0.002	0	0	0
252	84	T			0	0	0	0	0	0	0				0	0	0	0	0
253	85	A	C	Non-synonymous	0	20	0	0	0	20	0.04				0	0.04	0	0	0
254	85	T			0	0	0	0	0	0	0				0	0	0	0	0
255	85	C			0	0	0	0	0	0	0				0	0	0	0	0
256	86	G	C	Non-synonymous	0	1	0	0	0	1	0.002				0	0.002	0	0	0
257	86	G			0	0	0	0	0	0	0				0	0	0	0	0
258	86	T			0	0	0	0	0	0	0				0	0	0	0	0
259	87	C	A	Non-synonymous	0	1	0	0	0	1	0.002				0	0.002	0	0	0
260	87	C			0	0	0	0	0	0	0				0	0	0	0	0
261	87	T			0	0	0	0	0	0	0				0	0	0	0	0
262	88	T			0	0	0	0	0	0	0				0	0	0	0	0
263	88	T			0	0	0	0	0	0	0				0	0	0	0	0
264	88	G	T	Non-synonymous	0	1	0	0	0	1	0.002				0	0.002	0	0	0
265	89	A			0	0	0	0	0	0	0				0	0	0	0	0
266	89	A			0	0	0	0	0	0	0				0	0	0	0	0
267	89	A			0	0	0	0	0	0	0				0	0	0	0	0
268	90	C			0	0	0	0	0	0	0				0	0	0	0	0
269	90	T			0	0	0	0	0	0	0				0	0	0	0	0
270	90	A			0	0	0	0	0	0	0				0	0	0	0	0
271	91	A			0	0	0	0	0	0	0				0	0	0	0	0
272	91	C			0	0	0	0	0	0	0				0	0	0	0	0
273	91	A	C,G	Synonymous,Synonymous	3	0	0	0	0	3	0.006				0.006	0	0	0	0
274	92	G			0	0	0	0	0	0	0				0	0	0	0	0
275	92	C	G,T	Non-synonymous,Non-synonymous	0	14	0	0	0	14	0.028				0	0.028	0	0	0
276	92	A			0	0	0	0	0	0	0				0	0	0	0	0
277	93	A			0	0	0	0	0	0	0				0	0	0	0	0
278	93	T			0	0	0	0	0	0	0				0	0	0	0	0
279	93	T			0	0	0	0	0	0	0				0	0	0	0	0
280	94	A			0	0	0	0	0	0	0				0	0	0	0	0
281	94	C	A	Non-synonymous	0	1	0	0	0	1	0.002				0	0.002	0	0	0
282	94	C	A,G,T	Synonymous,Synonymous,Synonymous	15	0	0	0	0	15	0.03				0.03	0	0	0	0
283	95	C			0	0	0	0	0	0	0				0	0	0	0	0
284	95	C			0	0	0	0	0	0	0				0	0	0	0	0
285	95	A			0	0	0	0	0	0	0				0	0	0	0	0
286	96	G	T	Non-synonymous Stop Codon	0	0	0	0	1	1	0.002				0	0	0	0	0.002
287	96	A			0	0	0	0	0	0	0				0	0	0	0	0
288	96	A			0	0	0	0	0	0	0				0	0	0	0	0
289	97	A			0	0	0	0	0	0	0				0	0	0	0	0
290	97	G			0	0	0	0	0	0	0				0	0	0	0	0
291	97	T			0	0	0	0	0	0	0				0	0	0	0	0
292	98	G			0	0	0	0	0	0	0				0	0	0	0	0
293	98	T	G	Non-synonymous	0	1	0	0	0	1	0.002				0	0.002	0	0	0
294	98	C			0	0	0	0	0	0	0				0	0	0	0	0
295	99	T			0	0	0	0	0	0	0				0	0	0	0	0
296	99	G			0	0	0	0	0	0	0				0	0	0	0	0
297	99	C	G	Non-synonymous	0	1	0	0	0	1	0.002				0	0.002	0	0	0
298	100	T	C	Non-synonymous	0	1	0	0	0	1	0.002				0	0.002	0	0	0
299	100	A	G	Non-synonymous Stop Codon	0	0	0	0	3	3	0.006				0	0	0	0	0.006
300	100	A			0	0	0	0	0	0	0				0	0	0	0	0

## Sheet: NucleotideMatrix(p1)
	1	2	3	4	5	6	7	8	9	10	11	12	13	14	15	16	17	18	19	20	21	22	23	24	25	26	27	28	29	30	31	32	33	34	35	36	37	38	39	40	41	42	43	44	45	46	47	48	49
ref
p1_ind2665
p1_ind3972
p1_ind931																																						A
p1_ind4211
p1_ind4169
p1_ind1458
p1_ind1648
p1_ind1555
p1_ind1751
p1_ind5163
p1_ind5131
p1_ind787
p1_ind2611
p1_ind5087				A											T
p1_ind2287
p1_ind2428
p1_ind3761
p1_ind4030
p1_ind4959
p1_ind4815
p1_ind125
p1_ind2824
p1_ind4843
p1_ind337																														A
p1_ind5056
p1_ind766
p1_ind1362
p1_ind3345
p1_ind2058
p1_ind848
p1_ind4564
p1_ind1338		A
p1_ind502
p1_ind910
p1_ind1847
p1_ind3020
p1_ind2195
p1_ind3201
p1_ind531															T
p1_ind2763
p1_ind4202
p1_ind1649
p1_ind373
p1_ind56
p1_ind3562
p1_ind2213
p1_ind1459
p1_ind4700		A
p1_ind1952															T
p1_ind3497															T
p1_ind4942
p1_ind1503																																						A
p1_ind2292															T
p1_ind2000
p1_ind888
p1_ind3832																																						A
p1_ind322
p1_ind302		A
p1_ind1816
p1_ind854
p1_ind2063
p1_ind2666																																						A
p1_ind2976
p1_ind3280																														A
p1_ind1949
p1_ind3384
p1_ind2496
p1_ind893
p1_ind982																												C
p1_ind2960
p1_ind1509
p1_ind172
p1_ind1514
p1_ind2459
p1_ind2202
p1_ind1017
p1_ind3155
p1_ind4464
p1_ind4761
p1_ind154
p1_ind2619
p1_ind3250
p1_ind5044
p1_ind1472
p1_ind2898
p1_ind2797
p1_ind129
p1_ind1155
p1_ind2917																																						A
p1_ind3809
p1_ind1521
p1_ind5021
p1_ind315
p1_ind722
p1_ind2999
p1_ind2027															T
p1_ind5127
p1_ind4844
p1_ind2788
p1_ind2799
p1_ind2860
p1_ind1268
p1_ind2838
p1_ind3696																																						A
p1_ind1040																																						A
p1_ind3471
p1_ind1043
p1_ind1453																																						A
p1_ind747															T
p1_ind2098
p1_ind2727
p1_ind561
p1_ind4873
p1_ind4838
p1_ind4605
p1_ind4362															T
p1_ind3044
p1_ind2164
p1_ind2768
p1_ind2505
p1_ind2476																																		A
p1_ind4165
p1_ind4334
p1_ind2841
p1_ind5149
p1_ind4855
p1_ind2334
p1_ind2610
p1_ind4816
p1_ind2617
p1_ind1139											C
p1_ind2500
p1_ind3049
p1_ind371
p1_ind3178
p1_ind2250
p1_ind3247
p1_ind3786
p1_ind2077
p1_ind2362
p1_ind628
p1_ind4065															T
p1_ind3512
p1_ind1174
p1_ind695											C
p1_ind736
p1_ind1701
p1_ind1610
p1_ind1629
p1_ind2948
p1_ind1404
p1_ind237
p1_ind1754
p1_ind1048
p1_ind3523
p1_ind483
p1_ind1635
p1_ind2423																																	A
p1_ind1084																														A
p1_ind4624
p1_ind3979															T
p1_ind75
p1_ind741
p1_ind4421
p1_ind1542
p1_ind3140
p1_ind4973
p1_ind917
p1_ind4923
p1_ind4911
p1_ind4245
p1_ind1261
p1_ind3481		A
p1_ind2426
p1_ind2710
p1_ind923
p1_ind3720
p1_ind567
p1_ind3139
p1_ind1398
p1_ind2540
p1_ind394
p1_ind2852
p1_ind2400
p1_ind52		A
p1_ind55
p1_ind1875															T
p1_ind3327
p1_ind3660		A
p1_ind4547
p1_ind96
p1_ind952															T
p1_ind885
p1_ind130
p1_ind4596
p1_ind3917
p1_ind4153
p1_ind2558
p1_ind1848
p1_ind2933
p1_ind3664
p1_ind2921
p1_ind4981
p1_ind2777
p1_ind988
p1_ind1394
p1_ind709																																		A
p1_ind2819
p1_ind1416											C
p1_ind188
p1_ind294
p1_ind4387
p1_ind967
p1_ind1572															T
p1_ind1417
p1_ind3500
p1_ind456
p1_ind6
p1_ind944
p1_ind1805
p1_ind2420
p1_ind4728
p1_ind368																														A
p1_ind2595
p1_ind2887
p1_ind4257																																					C	A
p1_ind1880
p1_ind2704
p1_ind2081																														A
p1_ind842
p1_ind1646																														A
p1_ind384
p1_ind1565
p1_ind4737
p1_ind3338
p1_ind1435
p1_ind4429
p1_ind1010
p1_ind2514		A
p1_ind1449															T
p1_ind1657																																	A
p1_ind3647															T
p1_ind23
p1_ind1588
p1_ind2743
p1_ind3491
p1_ind3037																																						A
p1_ind213
p1_ind2389
p1_ind3656
p1_ind3529
p1_ind4721
p1_ind5048
p1_ind2484
p1_ind1764
p1_ind3636
p1_ind3950
p1_ind2635
p1_ind493
p1_ind3387
p1_ind305
p1_ind3147
p1_ind2760
p1_ind3088
p1_ind2154
p1_ind1368
p1_ind666
p1_ind2128
p1_ind2813
p1_ind2511
p1_ind512
p1_ind4471
p1_ind4138
p1_ind4715
p1_ind2385
p1_ind2512
p1_ind3588
p1_ind4597
p1_ind4495
p1_ind3219
p1_ind2463															T
p1_ind2647
p1_ind2298																																						A
p1_ind3024																																						A
p1_ind2201
p1_ind4410
p1_ind2932															T
p1_ind894
p1_ind1377
p1_ind2662
p1_ind1642
p1_ind3662
p1_ind204
p1_ind530
p1_ind4642
p1_ind1810
p1_ind2902
p1_ind2744
p1_ind1102
p1_ind3376
p1_ind2598
p1_ind3843															T
p1_ind36
p1_ind1487
p1_ind3408
p1_ind2255
p1_ind379
p1_ind1411
p1_ind5007															T
p1_ind2323
p1_ind4189
p1_ind3335
p1_ind664
p1_ind1992
p1_ind1730
p1_ind1445																																						A
p1_ind1228
p1_ind174
p1_ind4228
p1_ind3697
p1_ind3428
p1_ind3298
p1_ind2214
p1_ind4921																																						A
p1_ind4218															T
p1_ind3813
p1_ind947
p1_ind100
p1_ind1600
p1_ind3316
p1_ind4068
p1_ind2810		A
p1_ind1223
p1_ind3151
p1_ind2321
p1_ind3835
p1_ind281
p1_ind2147
p1_ind5034
p1_ind3445
p1_ind292																																						A
p1_ind182																																	A
p1_ind459
p1_ind417
p1_ind2847
p1_ind1033
p1_ind3919
p1_ind1864
p1_ind1849															T
p1_ind3718
p1_ind492
p1_ind2523
p1_ind3131
p1_ind4117
p1_ind5028
p1_ind223
p1_ind644
p1_ind97
p1_ind3743															T
p1_ind3168																																						A
p1_ind1273															T
p1_ind5136
p1_ind3214																																					C	A
p1_ind4837
p1_ind3302
p1_ind1167
p1_ind3558															T
p1_ind686
p1_ind3518
p1_ind401
p1_ind1278
p1_ind3506
p1_ind4069
p1_ind4909
p1_ind3007
p1_ind1722
p1_ind4059
p1_ind4120
p1_ind3565
p1_ind752
p1_ind3834
p1_ind4076
p1_ind3156
p1_ind332
p1_ind4305																																						A
p1_ind3925
p1_ind2571
p1_ind1513
p1_ind769
p1_ind1909
p1_ind1257
p1_ind1972
p1_ind1298
p1_ind44
p1_ind1373																																						A
p1_ind2363																																						A
p1_ind134
p1_ind2890
p1_ind635
p1_ind2751															T
p1_ind403				A											T
p1_ind3604
p1_ind4740
p1_ind3401
p1_ind4082
p1_ind2304
p1_ind2904
p1_ind2877
p1_ind504															T
p1_ind1193																																	A
p1_ind3164																																						A
p1_ind4344
p1_ind314															T
p1_ind1615
p1_ind2402		A
p1_ind1606
p1_ind2661																																						A
p1_ind391
p1_ind2279
p1_ind2102
p1_ind5080		A
p1_ind244
p1_ind3646
p1_ind4019																																						A
p1_ind665
p1_ind41																														A
p1_ind3098
p1_ind3788
p1_ind4098		A
p1_ind4103
p1_ind3089
p1_ind3260
p1_ind69
p1_ind4485
p1_ind79
p1_ind4116
p1_ind934
p1_ind2235																																						A
p1_ind2073
p1_ind994
p1_ind4346											C
p1_ind404
p1_ind2560
p1_ind4881															T
p1_ind939
p1_ind4509																																						A
p1_ind4604
p1_ind4031
p1_ind4992											C
p1_ind1632
p1_ind3021
p1_ind3237
p1_ind3852
p1_ind4957
p1_ind3616
p1_ind2520
p1_ind5074
p1_ind660																																						A
p1_ind3769
p1_ind3571
p1_ind2837
p1_ind1653
p1_ind3674
p1_ind1846
p1_ind786
p1_ind2524																																						A
p1_ind3759
p1_ind4575
p1_ind4683
p1_ind4386															T
p1_ind2690
p1_ind4712		A
p1_ind4186
p1_ind4811
p1_ind3263		A
p1_ind3728
p1_ind229
p1_ind4926
p1_ind4537
p1_ind2586
p1_ind3624
p1_ind5066
p1_ind2548
p1_ind850
p1_ind1075
p1_ind4251
p1_ind2008
p1_ind498
p1_ind4086
p1_ind426
p1_ind1559
p1_ind746
p1_ind3815
p1_ind354
p1_ind2547
p1_ind2569
p1_ind601
p1_ind1200		A
p1_ind3770																																						A
[truncated: 251 more columns]

## Sheet: ProteinAnalysis(p1)
Reference sequence: ref
Total number of sequences: 500
Reference sequence bases/AA: ATGCAAATAGACCCCGTTGCATATCATTGTTCCGAGTTGAAGTTCGTGCTTGTACCCGAAGAGTCGGGAAAGTTATCCCCGACGGAAATAGGATTCCATTTTCAGATTGGGTGCCGCGTACATGACAGAAGACCCCGCTCTGAGTCAGTGATGACGCACCAACGCAGATATCGATGTCTCACGTCTACCTTATTACTTGCCTTGATCGTCGGCACCCGATATTTGTCAACTGGGAATCCTCCTGGACCTATTATCGGTCCTTTGAAACTAACAGCAATTACCCCAGAAAGTGTCTGCTAA
Alignment Position	Reference AA	Mutations	Mutation Types	Substitution(Frameshift) Count	Substitution Count	Insertions	Deletions	Stop Codons	Stop Codons(Frameshift)	Total Mutations	Mutation Frequency	Remaining sequences before encountering stop codon			Substitution(Frameshift) Count	Substitution Count			Stop Codons
1	M	K	Substitution	0	14	0	0	0	0	14	0.028	500			0	0.028			0
2	Q	K	Substitution	0	2	0	0	0	0	2	0.004	500			0	0.004			0
3	I			0	0	0	0	0	0	0	0	500			0	0			0
4	D	A	Substitution	0	5	0	0	0	0	5	0.01	500			0	0.01			0
5	P			0	0	0	0	0	0	0	0	500			0	0			0
6	V			0	0	0	0	0	0	0	0	500			0	0			0
7	A			0	0	0	0	0	0	0	0	500			0	0			0
8	Y			0	0	0	0	0	0	0	0	500			0	0			0
9	H			0	0	0	0	0	0	0	0	500			0	0			0
10	C	*,R	Stop Codon,Substitution	0	1	0	0	7	0	8	0.016	500			0	0.002			0.014
11	S			0	0	0	0	0	0	0	0	493			0	0			0
12	E	K	Substitution	0	2	0	0	0	0	2	0.0040568	493			0	0.0040568			0
13	L	*,Q	Stop Codon,Substitution	0	2	0	0	26	0	28	0.0567951	493			0	0.0040568			0.0527383
14	K			0	0	0	0	0	0	0	0	467			0	0			0
15	F			0	0	0	0	0	0	0	0	467			0	0			0
16	V			0	0	0	0	0	0	0	0	467			0	0			0
17	L			0	0	0	0	0	0	0	0	467			0	0			0
18	V			0	0	0	0	0	0	0	0	467			0	0			0
19	P			0	0	0	0	0	0	0	0	467			0	0			0
20	E	A	Substitution	0	3	0	0	0	0	3	0.00642398	467			0	0.00642398			0
21	E	*	Stop Codon	0	0	0	0	2	0	2	0.00428266	467			0	0			0.00428266
22	S	L,T	Substitution,Substitution	0	2	0	0	0	0	2	0.00430108	465			0	0.00430108			0
23	G	R	Substitution	0	1	0	0	0	0	1	0.00215054	465			0	0.00215054			0
24	K			0	0	0	0	0	0	0	0	465			0	0			0
25	L			0	0	0	0	0	0	0	0	465			0	0			0
26	S			0	0	0	0	0	0	0	0	465			0	0			0
27	P			0	0	0	0	0	0	0	0	465			0	0			0
28	T			0	0	0	0	0	0	0	0	465			0	0			0
29	E			0	0	0	0	0	0	0	0	465			0	0			0
30	I			0	0	0	0	0	0	0	0	465			0	0			0
31	G	R	Substitution	0	3	0	0	0	0	3	0.00645161	465			0	0.00645161			0
32	F	L	Substitution	0	14	0	0	0	0	14	0.0301075	465			0	0.0301075			0
33	H			0	0	0	0	0	0	0	0	465			0	0			0
34	F			0	0	0	0	0	0	0	0	465			0	0			0
35	Q	E	Substitution	0	13	0	0	0	0	13	0.027957	465			0	0.027957			0
36	I	T	Substitution	0	181	0	0	0	0	181	0.389247	465			0	0.389247			0
37	G			0	0	0	0	0	0	0	0	465			0	0			0
38	C	R	Substitution	0	259	0	0	0	0	259	0.556989	465			0	0.556989			0
39	R	P	Substitution	0	2	0	0	0	0	2	0.00430108	465			0	0.00430108			0
40	V	A	Substitution	0	22	0	0	0	0	22	0.0473118	465			0	0.0473118			0
41	H			0	0	0	0	0	0	0	0	465			0	0			0
42	D			0	0	0	0	0	0	0	0	465			0	0			0
43	R	S,T	Substitution,Substitution	0	15	0	0	0	0	15	0.0322581	465			0	0.0322581			0
44	R			0	0	0	0	0	0	0	0	465			0	0			0
45	P			0	0	0	0	0	0	0	0	465			0	0			0
46	R			0	0	0	0	0	0	0	0	465			0	0			0
47	S	P	Substitution	0	2	0	0	0	0	2	0.00430108	465			0	0.00430108			0
48	E	V	Substitution	0	7	0	0	0	0	7	0.0150538	465			0	0.0150538			0
49	S			0	0	0	0	0	0	0	0	465			0	0			0
50	V			0	0	0	0	0	0	0	0	465			0	0			0
51	M			0	0	0	0	0	0	0	0	465			0	0			0
52	T	A,P,S	Substitution,Substitution,Substitution	0	75	0	0	0	0	75	0.16129	465			0	0.16129			0
53	H	L,P	Substitution,Substitution	0	13	0	0	0	0	13	0.027957	465			0	0.027957			0
54	Q	L	Substitution	0	7	0	0	0	0	7	0.0150538	465			0	0.0150538			0
55	R	C	Substitution	0	1	0	0	0	0	1	0.00215054	465			0	0.00215054			0
56	R	K	Substitution	0	40	0	0	0	0	40	0.0860215	465			0	0.0860215			0
57	Y	H	Substitution	0	5	0	0	0	0	5	0.0107527	465			0	0.0107527			0
58	R	*	Stop Codon	0	0	0	0	1	0	1	0.00215054	465			0	0			0.00215054
59	C	W	Substitution	0	2	0	0	0	0	2	0.00431034	464			0	0.00431034			0
60	L			0	0	0	0	0	0	0	0	464			0	0			0
61	T			0	0	0	0	0	0	0	0	464			0	0			0
62	S	C,T	Substitution,Substitution	0	3	0	0	0	0	3	0.00646552	464			0	0.00646552			0
63	T	A	Substitution	0	3	0	0	0	0	3	0.00646552	464			0	0.00646552			0
64	L	*	Stop Codon	0	0	0	0	7	0	7	0.0150862	464			0	0			0.0150862
65	L	I	Substitution	0	3	0	0	0	0	3	0.00656455	457			0	0.00656455			0
66	L	I	Substitution	0	3	0	0	0	0	3	0.00656455	457			0	0.00656455			0
67	A	G	Substitution	0	3	0	0	0	0	3	0.00656455	457			0	0.00656455			0
68	L			0	0	0	0	0	0	0	0	457			0	0			0
69	I	T	Substitution	0	1	0	0	0	0	1	0.00218818	457			0	0.00218818			0
70	V			0	0	0	0	0	0	0	0	457			0	0			0
71	G			0	0	0	0	0	0	0	0	457			0	0			0
72	T			0	0	0	0	0	0	0	0	457			0	0			0
73	R			0	0	0	0	0	0	0	0	457			0	0			0
74	Y	F,H	Substitution,Substitution	0	8	0	0	0	0	8	0.0175055	457			0	0.0175055			0
75	L			0	0	0	0	0	0	0	0	457			0	0			0
76	S			0	0	0	0	0	0	0	0	457			0	0			0
77	T	I	Substitution	0	2	0	0	0	0	2	0.00437637	457			0	0.00437637			0
78	G			0	0	0	0	0	0	0	0	457			0	0			0
79	N	H,I	Substitution,Substitution	0	2	0	0	0	0	2	0.00437637	457			0	0.00437637			0
80	P			0	0	0	0	0	0	0	0	457			0	0			0
81	P	R	Substitution	0	1	0	0	0	0	1	0.00218818	457			0	0.00218818			0
82	G			0	0	0	0	0	0	0	0	457			0	0			0
83	P	A	Substitution	0	3	0	0	0	0	3	0.00656455	457			0	0.00656455			0
84	I	S	Substitution	0	1	0	0	0	0	1	0.00218818	457			0	0.00218818			0
85	I	L	Substitution	0	20	0	0	0	0	20	0.0437637	457			0	0.0437637			0
86	G	R	Substitution	0	1	0	0	0	0	1	0.00218818	457			0	0.00218818			0
87	P	T	Substitution	0	1	0	0	0	0	1	0.00218818	457			0	0.00218818			0
88	L	F	Substitution	0	1	0	0	0	0	1	0.00218818	457			0	0.00218818			0
89	K			0	0	0	0	0	0	0	0	457			0	0			0
90	L			0	0	0	0	0	0	0	0	457			0	0			0
91	T			0	0	0	0	0	0	0	0	457			0	0			0
92	A	G,V	Substitution,Substitution	0	14	0	0	0	0	14	0.0306346	457			0	0.0306346			0
93	I			0	0	0	0	0	0	0	0	457			0	0			0
94	T	N	Substitution	0	1	0	0	0	0	1	0.00218818	457			0	0.00218818			0
95	P			0	0	0	0	0	0	0	0	457			0	0			0
96	E	*	Stop Codon	0	0	0	0	1	0	1	0.00218818	457			0	0			0.00218818
97	S			0	0	0	0	0	0	0	0	456			0	0			0
98	V			0	0	0	0	0	0	0	0	456			0	0			0
99	C	W	Substitution	0	1	0	0	0	0	1	0.00219298	456			0	0.00219298			0
100	*	Q	Substitution	0	1	0	0	0	0	1	0.00219298	456			0	0.00219298			0

## Sheet: ProteinMatrix(p1)
	1	2	3	4	5	6	7	8	9	10	11	12	13	14	15	16	17	18	19	20	21	22	23	24	25	26	27	28	29	30	31	32	33	34	35	36	37	38	39	40	41	42	43	44	45	46	47	48	49
ref
p1_ind2665
p1_ind3972
p1_ind931													*
p1_ind4211																																						R
p1_ind4169																																			E
p1_ind1458																																						R
p1_ind1648																																				T		R
p1_ind1555																																				T		R
p1_ind1751
p1_ind5163																																				T		R
p1_ind5131
p1_ind787
p1_ind2611																																						R
p1_ind5087		K
p1_ind2287
p1_ind2428																																				T		R
p1_ind3761																																				T		R
p1_ind4030
p1_ind4959
p1_ind4815
p1_ind125																																L						R
p1_ind2824																																											S
p1_ind4843																																																V
p1_ind337										*
p1_ind5056																																				T		R
p1_ind766
p1_ind1362
p1_ind3345
p1_ind2058
p1_ind848
p1_ind4564																				A
p1_ind1338	K																																			T		R					S
p1_ind502																																				T		R
p1_ind910																																						R
p1_ind1847																																						R
p1_ind3020
p1_ind2195
p1_ind3201																																								A
p1_ind531
p1_ind2763																																						R
p1_ind4202																																				T		R
p1_ind1649																																				T		R
p1_ind373
p1_ind56
p1_ind3562																																				T		R
p1_ind2213																																				T		R
p1_ind1459																																				T		R
p1_ind4700	K																																			T		R					S
p1_ind1952
p1_ind3497																																L						R
p1_ind4942
p1_ind1503													*
p1_ind2292
p1_ind2000																																								A
p1_ind888																																																V
p1_ind3832													*
p1_ind322																																				T		R
p1_ind302	K																																			T		R
p1_ind1816																																								A
p1_ind854
p1_ind2063																																				T		R
p1_ind2666													*
p1_ind2976																																						R
p1_ind3280										*
p1_ind1949																																				T		R
p1_ind3384																																								A
p1_ind2496																																				T		R
p1_ind893																																				T		R
p1_ind982										R
p1_ind2960																																				T		R
p1_ind1509																																				T		R
p1_ind172																																				T		R
p1_ind1514																																				T		R
p1_ind2459																																				T		R
p1_ind2202																																				T		R
p1_ind1017																																				T		R
p1_ind3155																																								A
p1_ind4464
p1_ind4761																																				T		R
p1_ind154
p1_ind2619																																								A
p1_ind3250																																			E
p1_ind5044
p1_ind1472																																															P
p1_ind2898																																				T		R
p1_ind2797																																								A
p1_ind129
p1_ind1155																																						R
p1_ind2917													*
p1_ind3809																																			E
p1_ind1521																																						R
p1_ind5021																																				T		R
p1_ind315																															R
p1_ind722																																				T		R
p1_ind2999																																						R
p1_ind2027
p1_ind5127
p1_ind4844																																								A
p1_ind2788
p1_ind2799
p1_ind2860
p1_ind1268																																				T		R
p1_ind2838
p1_ind3696													*
p1_ind1040													*
p1_ind3471
p1_ind1043																																				T		R
p1_ind1453													*
p1_ind747																																											S
p1_ind2098
p1_ind2727																																				T		R
p1_ind561
p1_ind4873																																				T		R
p1_ind4838
p1_ind4605
p1_ind4362
p1_ind3044																																				T		R
p1_ind2164																																				T		R
p1_ind2768																																																V
p1_ind2505																																			E
p1_ind2476												K																										R
p1_ind4165																																			E
p1_ind4334																																				T		R
p1_ind2841																																				T		R
p1_ind5149																																			E
p1_ind4855																																L						R
p1_ind2334																																				T		R
p1_ind2610
p1_ind4816
p1_ind2617																																				T		R
p1_ind1139				A																																		R
p1_ind2500																																				T		R
p1_ind3049																																								A								V
p1_ind371																																						R
p1_ind3178
p1_ind2250																																				T		R	P
p1_ind3247																																				T		R
p1_ind3786
p1_ind2077																																				T		R
p1_ind2362
p1_ind628																																						R
p1_ind4065																																L						R
p1_ind3512																																				T		R
p1_ind1174																																								A
p1_ind695				A																																		R
p1_ind736																																				T		R
p1_ind1701																																				T		R
p1_ind1610
p1_ind1629																																											S
p1_ind2948																																			E
p1_ind1404																																				T		R
p1_ind237																																						R
p1_ind1754
p1_ind1048
p1_ind3523
p1_ind483																																				T		R
p1_ind1635																																																V
p1_ind2423																																						R
p1_ind1084										*
p1_ind4624
p1_ind3979
p1_ind75																																				T		R
p1_ind741																																						R
p1_ind4421
p1_ind1542																																						R
p1_ind3140																																				T		R
p1_ind4973
p1_ind917
p1_ind4923																																						R
p1_ind4911																																				T		R
p1_ind4245
p1_ind1261																																				T		R
p1_ind3481	K																																			T		R					S
p1_ind2426																																				T		R
p1_ind2710																																						R
p1_ind923																																				T		R
p1_ind3720																																				T		R
p1_ind567
p1_ind3139
p1_ind1398																																			E
p1_ind2540																					*
p1_ind394
p1_ind2852																																				T		R
p1_ind2400
p1_ind52	K																																			T		R					S
p1_ind55																																						R
p1_ind1875
p1_ind3327																																				T		R
p1_ind3660	K																																			T		R
p1_ind4547
p1_ind96
p1_ind952																																L						R
p1_ind885																																						R
p1_ind130
p1_ind4596																																				T		R
p1_ind3917																																				T		R
p1_ind4153																																															P
p1_ind2558																																				T		R		A
p1_ind1848																																				T		R
p1_ind2933																																				T		R
p1_ind3664																				A
p1_ind2921																																						R
p1_ind4981																																						R
p1_ind2777																																				T		R
p1_ind988																																						R
p1_ind1394																																								A
p1_ind709												K																										R
p1_ind2819
p1_ind1416				A																																		R
p1_ind188																																				T		R
p1_ind294
p1_ind4387																																						R
p1_ind967
p1_ind1572																																L						R
p1_ind1417																																				T		R
p1_ind3500																																				T		R
p1_ind456
p1_ind6
p1_ind944																																						R
p1_ind1805
p1_ind2420																																				T		R
p1_ind4728																																				T		R
p1_ind368										*
p1_ind2595																																																V
p1_ind2887
p1_ind4257													Q
p1_ind1880																																				T		R
p1_ind2704																																						R
p1_ind2081										*
p1_ind842
p1_ind1646										*
p1_ind384																																				T		R
p1_ind1565																																				T		R
p1_ind4737
p1_ind3338
p1_ind1435																																				T		R
p1_ind4429																																				T		R
p1_ind1010																																				T		R
p1_ind2514	K																																			T		R					S
p1_ind1449																																L						R
p1_ind1657																																						R
p1_ind3647
p1_ind23
p1_ind1588																																				T		R
p1_ind2743
p1_ind3491																																				T		R
p1_ind3037													*
p1_ind213
p1_ind2389
p1_ind3656
p1_ind3529
p1_ind4721
p1_ind5048																																				T		R
p1_ind2484
p1_ind1764																							R
p1_ind3636																																						R
p1_ind3950																																								A								V
p1_ind2635																																				T		R
p1_ind493																																				T		R
p1_ind3387
p1_ind305																																				T		R
p1_ind3147																																								A
p1_ind2760																																				T		R
p1_ind3088																																				T		R
p1_ind2154																																						R
p1_ind1368																																				T		R
p1_ind666																																				T		R
p1_ind2128																						L														T		R
p1_ind2813
p1_ind2511																																				T		R
p1_ind512																																						R
p1_ind4471																																				T		R
p1_ind4138
p1_ind4715																																				T		R
p1_ind2385																																				T		R
p1_ind2512
p1_ind3588																					*
p1_ind4597																																				T		R
p1_ind4495
p1_ind3219																																				T		R
p1_ind2463
p1_ind2647																																						R
p1_ind2298													*
p1_ind3024													*
p1_ind2201
p1_ind4410																																				T		R
p1_ind2932																																L						R
p1_ind894																																						R
p1_ind1377																																				T		R	P
p1_ind2662																																				T		R
p1_ind1642
p1_ind3662																																				T		R
p1_ind204																																						R
p1_ind530																																				T		R
p1_ind4642																																				T		R
p1_ind1810																																				T		R
p1_ind2902																																				T		R
p1_ind2744																																			E
p1_ind1102																																						R
p1_ind3376
p1_ind2598																																			E
p1_ind3843																																L						R
p1_ind36																																				T		R
p1_ind1487																																						R
p1_ind3408
p1_ind2255																																						R
p1_ind379																																						R
p1_ind1411																																				T		R
p1_ind5007
p1_ind2323																																						R
p1_ind4189																																				T		R
p1_ind3335																																				T		R
p1_ind664
p1_ind1992																																				T		R
p1_ind1730																																				T
p1_ind1445													*
p1_ind1228																																				T		R
p1_ind174
p1_ind4228																																						R
p1_ind3697																																				T		R
p1_ind3428																																				T		R
p1_ind3298																																				T		R
p1_ind2214																															R
p1_ind4921													*
p1_ind4218
p1_ind3813
p1_ind947																																				T		R
p1_ind100																																						R
p1_ind1600																																								A
p1_ind3316																																				T		R
p1_ind4068																																				T		R
p1_ind2810	K																																			T		R
p1_ind1223																																						R
p1_ind3151																																				T		R
p1_ind2321																																				T		R
p1_ind3835																																				T		R
p1_ind281																																				T		R
p1_ind2147
p1_ind5034																																						R
p1_ind3445																																						R
p1_ind292													*
p1_ind182																																				T		R
p1_ind459																																				T		R
p1_ind417
p1_ind2847
p1_ind1033
p1_ind3919
p1_ind1864
p1_ind1849
p1_ind3718																				A
p1_ind492
p1_ind2523
p1_ind3131																																						R
p1_ind4117																																			E
p1_ind5028																																						R
p1_ind223																																				T		R
p1_ind644																																				T		R
p1_ind97																																								A
p1_ind3743																																L						R
p1_ind3168													*
p1_ind1273
p1_ind5136																																						R
p1_ind3214													Q
p1_ind4837																																				T		R
p1_ind3302																																								A
p1_ind1167																																				T		R
p1_ind3558
p1_ind686																																				T		R
p1_ind3518																																						R
p1_ind401																																				T		R
p1_ind1278
p1_ind3506																																				T		R
p1_ind4069																																				T		R
p1_ind4909																																				T		R
p1_ind3007																																				T		R
p1_ind1722
p1_ind4059																																				T		R
p1_ind4120
p1_ind3565																																				T		R
p1_ind752
p1_ind3834																																				T		R
p1_ind4076																																				T		R
p1_ind3156																																						R
p1_ind332																																								A
p1_ind4305													*
p1_ind3925
p1_ind2571
p1_ind1513
p1_ind769																																				T		R
p1_ind1909																																				T		R
p1_ind1257																																				T		R
p1_ind1972
p1_ind1298																																				T		R
p1_ind44
p1_ind1373													*
p1_ind2363													*
p1_ind134																																				T		R
p1_ind2890
p1_ind635																																								A
p1_ind2751
p1_ind403		K
p1_ind3604
p1_ind4740
p1_ind3401																																				T		R
p1_ind4082																																				T		R
p1_ind2304																						T
p1_ind2904
p1_ind2877																																						R
p1_ind504																																L						R
p1_ind1193																																						R
p1_ind3164													*
p1_ind4344																																				T		R
p1_ind314																																L						R
p1_ind1615																																						R
p1_ind2402	K																																			T		R					S
p1_ind1606																																				T		R
p1_ind2661													*
p1_ind391																																			E
p1_ind2279																																				T		R
p1_ind2102																																						R
p1_ind5080	K																																			T		R					S
p1_ind244																																				T		R
p1_ind3646																																											T
p1_ind4019													*
p1_ind665																																				T		R
p1_ind41										*
p1_ind3098																																				T		R
p1_ind3788																																				T		R
p1_ind4098	K																																			T		R
p1_ind4103
p1_ind3089
p1_ind3260																																				T		R
p1_ind69
p1_ind4485																																						R
p1_ind79																																				T		R
p1_ind4116																																								A
p1_ind934																																				T		R
p1_ind2235													*
p1_ind2073
p1_ind994
p1_ind4346				A																																		R
p1_ind404																																				T		R
p1_ind2560																																						R
p1_ind4881
p1_ind939																																											T
p1_ind4509													*
p1_ind4604																																											S
p1_ind4031																																				T		R
p1_ind4992				A																																		R
p1_ind1632
p1_ind3021																																				T		R
p1_ind3237																																L						R
p1_ind3852
p1_ind4957
p1_ind3616																																						R
p1_ind2520
p1_ind5074																																				T		R
p1_ind660													*
p1_ind3769																																								A
p1_ind3571																																								A
p1_ind2837																																L						R
p1_ind1653																																				T		R
p1_ind3674																																						R
p1_ind1846																																				T		R
p1_ind786
p1_ind2524													*
p1_ind3759																																			E
p1_ind4575
p1_ind4683																																				T		R
p1_ind4386
p1_ind2690																																				T		R
p1_ind4712	K																																			T		R					S
p1_ind4186
p1_ind4811																															R
p1_ind3263	K																																			T		R					S
p1_ind3728
p1_ind229
p1_ind4926																																				T		R
p1_ind4537																																				T		R
p1_ind2586																																				T		R
p1_ind3624																																				T		R
p1_ind5066
p1_ind2548																																						R
p1_ind850																																				T		R
p1_ind1075																																				T		R
p1_ind4251
p1_ind2008																																						R
p1_ind498																																				T		R
p1_ind4086
p1_ind426
p1_ind1559
p1_ind746
p1_ind3815																																				T		R
p1_ind354
p1_ind2547																																				T		R
p1_ind2569																																				T		R
p1_ind601																																				T		R
p1_ind1200	K																																			T		R
p1_ind3770													*
[truncated: 51 more columns]

## Sheet: NucleotideAnalysis(p2)
Reference sequence: ref
Total number of sequences: 501
Reference sequence bases/AA: ATGCAAATAGACCCCGTTGCATATCATTGTTCCGAGTTGAAGTTCGTGCTTGTACCCGAAGAGTCGGGAAAGTTATCCCCGACGGAAATAGGATTCCATTTTCAGATTGGGTGCCGCGTACATGACAGAAGACCCCGCTCTGAGTCAGTGATGACGCACCAACGCAGATATCGATGTCTCACGTCTACCTTATTACTTGCCTTGATCGTCGGCACCCGATATTTGTCAACTGGGAATCCTCCTGGACCTATTATCGGTCCTTTGAAACTAACAGCAATTACCCCAGAAAGTGTCTGCTAA
Alignment Position	Codon Number	Reference NT	Mutations	Mutation Types	Synonymous Mutations	Non-synonymous Mutations	Insertions	Deletions	Stop Codons	Total Mutations	Mutation Frequency				Synonymous Mutations	Non-synonymous Mutations	Insertions	Deletions	Stop Codons
1	1	A			0	0	0	0	0	0	0				0	0	0	0	0
2	1	T			0	0	0	0	0	0	0				0	0	0	0	0
3	1	G			0	0	0	0	0	0	0				0	0	0	0	0
4	2	C			0	0	0	0	0	0	0				0	0	0	0	0
5	2	A			0	0	0	0	0	0	0				0	0	0	0	0
6	2	A			0	0	0	0	0	0	0				0	0	0	0	0
7	3	A			0	0	0	0	0	0	0				0	0	0	0	0
8	3	T			0	0	0	0	0	0	0				0	0	0	0	0
9	3	A			0	0	0	0	0	0	0				0	0	0	0	0
10	4	G			0	0	0	0	0	0	0				0	0	0	0	0
11	4	A	C	Non-synonymous	0	1	0	0	0	1	0.00199601				0	0.002	0	0	0
12	4	C			0	0	0	0	0	0	0				0	0	0	0	0
13	5	C			0	0	0	0	0	0	0				0	0	0	0	0
14	5	C			0	0	0	0	0	0	0				0	0	0	0	0
15	5	C	T	Synonymous	20	0	0	0	0	20	0.0399202				0.04	0	0	0	0
16	6	G			0	0	0	0	0	0	0				0	0	0	0	0
17	6	T			0	0	0	0	0	0	0				0	0	0	0	0
18	6	T			0	0	0	0	0	0	0				0	0	0	0	0
19	7	G			0	0	0	0	0	0	0				0	0	0	0	0
20	7	C			0	0	0	0	0	0	0				0	0	0	0	0
21	7	A			0	0	0	0	0	0	0				0	0	0	0	0
22	8	T			0	0	0	0	0	0	0				0	0	0	0	0
23	8	A			0	0	0	0	0	0	0				0	0	0	0	0
24	8	T			0	0	0	0	0	0	0				0	0	0	0	0
25	9	C			0	0	0	0	0	0	0				0	0	0	0	0
26	9	A			0	0	0	0	0	0	0				0	0	0	0	0
27	9	T			0	0	0	0	0	0	0				0	0	0	0	0
28	10	T	C,G	Non-synonymous,Non-synonymous	0	2	0	0	0	2	0.00399202				0	0.004	0	0	0
29	10	G			0	0	0	0	0	0	0				0	0	0	0	0
30	10	T	A	Non-synonymous Stop Codon	0	0	0	0	39	39	0.0778443				0	0	0	0	0.078
31	11	T	G	Non-synonymous	0	2	0	0	0	2	0.00399202				0	0.004	0	0	0
32	11	C			0	0	0	0	0	0	0				0	0	0	0	0
33	11	C	A	Synonymous	1	0	0	0	0	1	0.00199601				0.002	0	0	0	0
34	12	G	A	Non-synonymous	0	10	0	0	0	10	0.0199601				0	0.02	0	0	0
35	12	A			0	0	0	0	0	0	0				0	0	0	0	0
36	12	G			0	0	0	0	0	0	0				0	0	0	0	0
37	13	T	C	Synonymous	3	0	0	0	0	3	0.00598802				0.006	0	0	0	0
38	13	T	A	Non-synonymous Stop Codon	0	0	0	0	6	6	0.011976				0	0	0	0	0.012
39	13	G			0	0	0	0	0	0	0				0	0	0	0	0
40	14	A			0	0	0	0	0	0	0				0	0	0	0	0
41	14	A	G	Non-synonymous	0	8	0	0	0	8	0.0159681				0	0.016	0	0	0
42	14	G			0	0	0	0	0	0	0				0	0	0	0	0
43	15	T			0	0	0	0	0	0	0				0	0	0	0	0
44	15	T	G	Non-synonymous	0	3	0	0	0	3	0.00598802				0	0.006	0	0	0
45	15	C			0	0	0	0	0	0	0				0	0	0	0	0
46	16	G			0	0	0	0	0	0	0				0	0	0	0	0
47	16	T			0	0	0	0	0	0	0				0	0	0	0	0
48	16	G			0	0	0	0	0	0	0				0	0	0	0	0
49	17	C			0	0	0	0	0	0	0				0	0	0	0	0
50	17	T			0	0	0	0	0	0	0				0	0	0	0	0
51	17	T			0	0	0	0	0	0	0				0	0	0	0	0
52	18	G			0	0	0	0	0	0	0				0	0	0	0	0
53	18	T			0	0	0	0	0	0	0				0	0	0	0	0
54	18	A			0	0	0	0	0	0	0				0	0	0	0	0
55	19	C	T	Non-synonymous	0	5	0	0	0	5	0.00998004				0	0.01	0	0	0
56	19	C	G	Non-synonymous	0	1	0	0	0	1	0.00199601				0	0.002	0	0	0
57	19	C			0	0	0	0	0	0	0				0	0	0	0	0
58	20	G			0	0	0	0	0	0	0				0	0	0	0	0
59	20	A	C	Non-synonymous	0	1	0	0	0	1	0.00199601				0	0.002	0	0	0
60	20	A			0	0	0	0	0	0	0				0	0	0	0	0
61	21	G			0	0	0	0	0	0	0				0	0	0	0	0
62	21	A	T	Non-synonymous	0	1	0	0	0	1	0.00199601				0	0.002	0	0	0
63	21	G			0	0	0	0	0	0	0				0	0	0	0	0
64	22	T			0	0	0	0	0	0	0				0	0	0	0	0
65	22	C			0	0	0	0	0	0	0				0	0	0	0	0
66	22	G			0	0	0	0	0	0	0				0	0	0	0	0
67	23	G			0	0	0	0	0	0	0				0	0	0	0	0
68	23	G			0	0	0	0	0	0	0				0	0	0	0	0
69	23	A			0	0	0	0	0	0	0				0	0	0	0	0
70	24	A			0	0	0	0	0	0	0				0	0	0	0	0
71	24	A			0	0	0	0	0	0	0				0	0	0	0	0
72	24	G			0	0	0	0	0	0	0				0	0	0	0	0
73	25	T			0	0	0	0	0	0	0				0	0	0	0	0
74	25	T			0	0	0	0	0	0	0				0	0	0	0	0
75	25	A			0	0	0	0	0	0	0				0	0	0	0	0
76	26	T			0	0	0	0	0	0	0				0	0	0	0	0
77	26	C			0	0	0	0	0	0	0				0	0	0	0	0
78	26	C			0	0	0	0	0	0	0				0	0	0	0	0
79	27	C			0	0	0	0	0	0	0				0	0	0	0	0
80	27	C			0	0	0	0	0	0	0				0	0	0	0	0
81	27	G			0	0	0	0	0	0	0				0	0	0	0	0
82	28	A			0	0	0	0	0	0	0				0	0	0	0	0
83	28	C			0	0	0	0	0	0	0				0	0	0	0	0
84	28	G			0	0	0	0	0	0	0				0	0	0	0	0
85	29	G			0	0	0	0	0	0	0				0	0	0	0	0
86	29	A			0	0	0	0	0	0	0				0	0	0	0	0
87	29	A			0	0	0	0	0	0	0				0	0	0	0	0
88	30	A			0	0	0	0	0	0	0				0	0	0	0	0
89	30	T			0	0	0	0	0	0	0				0	0	0	0	0
90	30	A			0	0	0	0	0	0	0				0	0	0	0	0
91	31	G			0	0	0	0	0	0	0				0	0	0	0	0
92	31	G			0	0	0	0	0	0	0				0	0	0	0	0
93	31	A			0	0	0	0	0	0	0				0	0	0	0	0
94	32	T			0	0	0	0	0	0	0				0	0	0	0	0
95	32	T			0	0	0	0	0	0	0				0	0	0	0	0
96	32	C	A,T	Non-synonymous,Synonymous	2	15	0	0	0	17	0.0339321				0.004	0.03	0	0	0
97	33	C			0	0	0	0	0	0	0				0	0	0	0	0
98	33	A			0	0	0	0	0	0	0				0	0	0	0	0
99	33	T			0	0	0	0	0	0	0				0	0	0	0	0
100	34	T			0	0	0	0	0	0	0				0	0	0	0	0
101	34	T	G	Non-synonymous	0	3	0	0	0	3	0.00598802				0	0.006	0	0	0
102	34	T			0	0	0	0	0	0	0				0	0	0	0	0
103	35	C	G	Non-synonymous	0	2	0	0	0	2	0.00399202				0	0.004	0	0	0
104	35	A			0	0	0	0	0	0	0				0	0	0	0	0
105	35	G			0	0	0	0	0	0	0				0	0	0	0	0
106	36	A			0	0	0	0	0	0	0				0	0	0	0	0
107	36	T	C	Non-synonymous	0	31	0	0	0	31	0.0618762				0	0.062	0	0	0
108	36	T			0	0	0	0	0	0	0				0	0	0	0	0
109	37	G			0	0	0	0	0	0	0				0	0	0	0	0
110	37	G			0	0	0	0	0	0	0				0	0	0	0	0
111	37	G	A	Synonymous	2	0	0	0	0	2	0.00399202				0.004	0	0	0	0
112	38	T	C	Non-synonymous	0	68	0	0	0	68	0.135729				0	0.136	0	0	0
113	38	G			0	0	0	0	0	0	0				0	0	0	0	0
114	38	C			0	0	0	0	0	0	0				0	0	0	0	0
115	39	C			0	0	0	0	0	0	0				0	0	0	0	0
116	39	G			0	0	0	0	0	0	0				0	0	0	0	0
117	39	C			0	0	0	0	0	0	0				0	0	0	0	0
118	40	G	T	Non-synonymous	0	1	0	0	0	1	0.00199601				0	0.002	0	0	0
119	40	T	C	Non-synonymous	0	3	0	0	0	3	0.00598802				0	0.006	0	0	0
120	40	A	C	Synonymous	1	0	0	0	0	1	0.00199601				0.002	0	0	0	0
121	41	C			0	0	0	0	0	0	0				0	0	0	0	0
122	41	A			0	0	0	0	0	0	0				0	0	0	0	0
123	41	T			0	0	0	0	0	0	0				0	0	0	0	0
124	42	G			0	0	0	0	0	0	0				0	0	0	0	0
125	42	A	G	Non-synonymous	0	1	0	0	0	1	0.00199601				0	0.002	0	0	0
126	42	C			0	0	0	0	0	0	0				0	0	0	0	0
127	43	A			0	0	0	0	0	0	0				0	0	0	0	0
128	43	G			0	0	0	0	0	0	0				0	0	0	0	0
129	43	A	C	Non-synonymous	0	5	0	0	0	5	0.00998004				0	0.01	0	0	0
130	44	A			0	0	0	0	0	0	0				0	0	0	0	0
131	44	G			0	0	0	0	0	0	0				0	0	0	0	0
132	44	A			0	0	0	0	0	0	0				0	0	0	0	0
133	45	C			0	0	0	0	0	0	0				0	0	0	0	0
134	45	C			0	0	0	0	0	0	0				0	0	0	0	0
135	45	C			0	0	0	0	0	0	0				0	0	0	0	0
136	46	C			0	0	0	0	0	0	0				0	0	0	0	0
137	46	G			0	0	0	0	0	0	0				0	0	0	0	0
138	46	C	T	Synonymous	33	0	0	0	0	33	0.0658683				0.066	0	0	0	0
139	47	T	C	Non-synonymous	0	4	0	0	0	4	0.00798403				0	0.008	0	0	0
140	47	C			0	0	0	0	0	0	0				0	0	0	0	0
141	47	T			0	0	0	0	0	0	0				0	0	0	0	0
142	48	G			0	0	0	0	0	0	0				0	0	0	0	0
143	48	A	T	Non-synonymous	0	6	0	0	0	6	0.011976				0	0.012	0	0	0
144	48	G	A	Synonymous	3	0	0	0	0	3	0.00598802				0.006	0	0	0	0
145	49	T			0	0	0	0	0	0	0				0	0	0	0	0
146	49	C			0	0	0	0	0	0	0				0	0	0	0	0
147	49	A	T	Synonymous	1	0	0	0	0	1	0.00199601				0.002	0	0	0	0
148	50	G			0	0	0	0	0	0	0				0	0	0	0	0
149	50	T			0	0	0	0	0	0	0				0	0	0	0	0
150	50	G	T	Synonymous	9	0	0	0	0	9	0.0179641				0.018	0	0	0	0
151	51	A			0	0	0	0	0	0	0				0	0	0	0	0
152	51	T			0	0	0	0	0	0	0				0	0	0	0	0
153	51	G			0	0	0	0	0	0	0				0	0	0	0	0
154	52	A	G,T	Non-synonymous,Non-synonymous	0	63	0	0	0	63	0.125749				0	0.126	0	0	0
155	52	C			0	0	0	0	0	0	0				0	0	0	0	0
156	52	G			0	0	0	0	0	0	0				0	0	0	0	0
157	53	C			0	0	0	0	0	0	0				0	0	0	0	0
158	53	A	C,T	Non-synonymous,Non-synonymous	0	13	0	0	0	13	0.0259481				0	0.026	0	0	0
159	53	C			0	0	0	0	0	0	0				0	0	0	0	0
160	54	C			0	0	0	0	0	0	0				0	0	0	0	0
161	54	A	T	Non-synonymous	0	19	0	0	0	19	0.0379242				0	0.038	0	0	0
162	54	A			0	0	0	0	0	0	0				0	0	0	0	0
163	55	C			0	0	0	0	0	0	0				0	0	0	0	0
164	55	G			0	0	0	0	0	0	0				0	0	0	0	0
165	55	C	T	Synonymous	4	0	0	0	0	4	0.00798403				0.008	0	0	0	0
166	56	A			0	0	0	0	0	0	0				0	0	0	0	0
167	56	G	A	Non-synonymous	0	45	0	0	0	45	0.0898204				0	0.09	0	0	0
168	56	A			0	0	0	0	0	0	0				0	0	0	0	0
169	57	T	C	Non-synonymous	0	22	0	0	0	22	0.0439122				0	0.044	0	0	0
170	57	A			0	0	0	0	0	0	0				0	0	0	0	0
171	57	T	C	Synonymous	12	0	0	0	0	12	0.0239521				0.024	0	0	0	0
172	58	C	A,T	Synonymous,Non-synonymous Stop Codon	12	0	0	0	4	16	0.0319361				0.024	0	0	0	0.008
173	58	G			0	0	0	0	0	0	0				0	0	0	0	0
174	58	A			0	0	0	0	0	0	0				0	0	0	0	0
175	59	T			0	0	0	0	0	0	0				0	0	0	0	0
176	59	G			0	0	0	0	0	0	0				0	0	0	0	0
177	59	T			0	0	0	0	0	0	0				0	0	0	0	0
178	60	C			0	0	0	0	0	0	0				0	0	0	0	0
179	60	T			0	0	0	0	0	0	0				0	0	0	0	0
180	60	C			0	0	0	0	0	0	0				0	0	0	0	0
181	61	A	T	Non-synonymous	0	1	0	0	0	1	0.00199601				0	0.002	0	0	0
182	61	C	A	Non-synonymous	0	9	0	0	0	9	0.0179641				0	0.018	0	0	0
183	61	G			0	0	0	0	0	0	0				0	0	0	0	0
184	62	T	A	Non-synonymous	0	1	0	0	0	1	0.00199601				0	0.002	0	0	0
185	62	C			0	0	0	0	0	0	0				0	0	0	0	0
186	62	T	A	Synonymous	4	0	0	0	0	4	0.00798403				0.008	0	0	0	0
187	63	A			0	0	0	0	0	0	0				0	0	0	0	0
188	63	C			0	0	0	0	0	0	0				0	0	0	0	0
189	63	C			0	0	0	0	0	0	0				0	0	0	0	0
190	64	T			0	0	0	0	0	0	0				0	0	0	0	0
191	64	T	A	Non-synonymous Stop Codon	0	0	0	0	2	2	0.00399202				0	0	0	0	0.004
192	64	A			0	0	0	0	0	0	0				0	0	0	0	0
193	65	T	A	Non-synonymous	0	11	0	0	0	11	0.0219561				0	0.022	0	0	0
194	65	T			0	0	0	0	0	0	0				0	0	0	0	0
195	65	A			0	0	0	0	0	0	0				0	0	0	0	0
196	66	C	A	Non-synonymous	0	1	0	0	0	1	0.00199601				0	0.002	0	0	0
197	66	T			0	0	0	0	0	0	0				0	0	0	0	0
198	66	T			0	0	0	0	0	0	0				0	0	0	0	0
199	67	G			0	0	0	0	0	0	0				0	0	0	0	0
200	67	C	G	Non-synonymous	0	2	0	0	0	2	0.00399202				0	0.004	0	0	0
201	67	C			0	0	0	0	0	0	0				0	0	0	0	0
202	68	T			0	0	0	0	0	0	0				0	0	0	0	0
203	68	T			0	0	0	0	0	0	0				0	0	0	0	0
204	68	G			0	0	0	0	0	0	0				0	0	0	0	0
205	69	A			0	0	0	0	0	0	0				0	0	0	0	0
206	69	T	C	Non-synonymous	0	8	0	0	0	8	0.0159681				0	0.016	0	0	0
207	69	C			0	0	0	0	0	0	0				0	0	0	0	0
208	70	G			0	0	0	0	0	0	0				0	0	0	0	0
209	70	T			0	0	0	0	0	0	0				0	0	0	0	0
210	70	C			0	0	0	0	0	0	0				0	0	0	0	0
211	71	G			0	0	0	0	0	0	0				0	0	0	0	0
212	71	G			0	0	0	0	0	0	0				0	0	0	0	0
213	71	C			0	0	0	0	0	0	0				0	0	0	0	0
214	72	A			0	0	0	0	0	0	0				0	0	0	0	0
215	72	C			0	0	0	0	0	0	0				0	0	0	0	0
216	72	C	G	Synonymous	1	0	0	0	0	1	0.00199601				0.002	0	0	0	0
217	73	C			0	0	0	0	0	0	0				0	0	0	0	0
218	73	G			0	0	0	0	0	0	0				0	0	0	0	0
219	73	A			0	0	0	0	0	0	0				0	0	0	0	0
220	74	T			0	0	0	0	0	0	0				0	0	0	0	0
221	74	A	T	Non-synonymous	0	2	0	0	0	2	0.00399202				0	0.004	0	0	0
222	74	T			0	0	0	0	0	0	0				0	0	0	0	0
223	75	T			0	0	0	0	0	0	0				0	0	0	0	0
224	75	T			0	0	0	0	0	0	0				0	0	0	0	0
225	75	G			0	0	0	0	0	0	0				0	0	0	0	0
226	76	T			0	0	0	0	0	0	0				0	0	0	0	0
227	76	C	T	Non-synonymous	0	4	0	0	0	4	0.00798403				0	0.008	0	0	0
228	76	A			0	0	0	0	0	0	0				0	0	0	0	0
229	77	A			0	0	0	0	0	0	0				0	0	0	0	0
230	77	C			0	0	0	0	0	0	0				0	0	0	0	0
231	77	T			0	0	0	0	0	0	0				0	0	0	0	0
232	78	G			0	0	0	0	0	0	0				0	0	0	0	0
233	78	G			0	0	0	0	0	0	0				0	0	0	0	0
234	78	G			0	0	0	0	0	0	0				0	0	0	0	0
235	79	A	G	Non-synonymous	0	1	0	0	0	1	0.00199601				0	0.002	0	0	0
236	79	A			0	0	0	0	0	0	0				0	0	0	0	0
237	79	T			0	0	0	0	0	0	0				0	0	0	0	0
238	80	C			0	0	0	0	0	0	0				0	0	0	0	0
239	80	C			0	0	0	0	0	0	0				0	0	0	0	0
240	80	T			0	0	0	0	0	0	0				0	0	0	0	0
241	81	C			0	0	0	0	0	0	0				0	0	0	0	0
242	81	C			0	0	0	0	0	0	0				0	0	0	0	0
243	81	T			0	0	0	0	0	0	0				0	0	0	0	0
244	82	G	A	Non-synonymous	0	4	0	0	0	4	0.00798403				0	0.008	0	0	0
245	82	G			0	0	0	0	0	0	0				0	0	0	0	0
246	82	A			0	0	0	0	0	0	0				0	0	0	0	0
247	83	C	G	Non-synonymous	0	2	0	0	0	2	0.00399202				0	0.004	0	0	0
248	83	C	G	Non-synonymous	0	1	0	0	0	1	0.00199601				0	0.002	0	0	0
249	83	T			0	0	0	0	0	0	0				0	0	0	0	0
250	84	A			0	0	0	0	0	0	0				0	0	0	0	0
251	84	T			0	0	0	0	0	0	0				0	0	0	0	0
252	84	T			0	0	0	0	0	0	0				0	0	0	0	0
253	85	A	C	Non-synonymous	0	2	0	0	0	2	0.00399202				0	0.004	0	0	0
254	85	T			0	0	0	0	0	0	0				0	0	0	0	0
255	85	C			0	0	0	0	0	0	0				0	0	0	0	0
256	86	G			0	0	0	0	0	0	0				0	0	0	0	0
257	86	G			0	0	0	0	0	0	0				0	0	0	0	0
258	86	T			0	0	0	0	0	0	0				0	0	0	0	0
259	87	C			0	0	0	0	0	0	0				0	0	0	0	0
260	87	C			0	0	0	0	0	0	0				0	0	0	0	0
261	87	T			0	0	0	0	0	0	0				0	0	0	0	0
262	88	T	A	Non-synonymous	0	1	0	0	0	1	0.00199601				0	0.002	0	0	0
263	88	T			0	0	0	0	0	0	0				0	0	0	0	0
264	88	G			0	0	0	0	0	0	0				0	0	0	0	0
265	89	A			0	0	0	0	0	0	0				0	0	0	0	0
266	89	A			0	0	0	0	0	0	0				0	0	0	0	0
267	89	A			0	0	0	0	0	0	0				0	0	0	0	0
268	90	C			0	0	0	0	0	0	0				0	0	0	0	0
269	90	T			0	0	0	0	0	0	0				0	0	0	0	0
270	90	A			0	0	0	0	0	0	0				0	0	0	0	0
271	91	A			0	0	0	0	0	0	0				0	0	0	0	0
272	91	C	A	Non-synonymous	0	6	0	0	0	6	0.011976				0	0.012	0	0	0
273	91	A	G	Synonymous	19	0	0	0	0	19	0.0379242				0.038	0	0	0	0
274	92	G	C	Non-synonymous	0	1	0	0	0	1	0.00199601				0	0.002	0	0	0
275	92	C	G	Non-synonymous	0	18	0	0	0	18	0.0359281				0	0.036	0	0	0
276	92	A			0	0	0	0	0	0	0				0	0	0	0	0
277	93	A			0	0	0	0	0	0	0				0	0	0	0	0
278	93	T			0	0	0	0	0	0	0				0	0	0	0	0
279	93	T			0	0	0	0	0	0	0				0	0	0	0	0
280	94	A			0	0	0	0	0	0	0				0	0	0	0	0
281	94	C	G	Non-synonymous	0	1	0	0	0	1	0.00199601				0	0.002	0	0	0
282	94	C	A,G,T	Synonymous,Synonymous,Synonymous	27	0	0	0	0	27	0.0538922				0.054	0	0	0	0
283	95	C			0	0	0	0	0	0	0				0	0	0	0	0
284	95	C			0	0	0	0	0	0	0				0	0	0	0	0
285	95	A	T	Synonymous	1	0	0	0	0	1	0.00199601				0.002	0	0	0	0
286	96	G	T	Non-synonymous Stop Codon	0	0	0	0	11	11	0.0219561				0	0	0	0	0.022
287	96	A			0	0	0	0	0	0	0				0	0	0	0	0
288	96	A			0	0	0	0	0	0	0				0	0	0	0	0
289	97	A			0	0	0	0	0	0	0				0	0	0	0	0
290	97	G	C	Non-synonymous	0	5	0	0	0	5	0.00998004				0	0.01	0	0	0
291	97	T			0	0	0	0	0	0	0				0	0	0	0	0
292	98	G			0	0	0	0	0	0	0				0	0	0	0	0
293	98	T			0	0	0	0	0	0	0				0	0	0	0	0
294	98	C			0	0	0	0	0	0	0				0	0	0	0	0
295	99	T			0	0	0	0	0	0	0				0	0	0	0	0
296	99	G			0	0	0	0	0	0	0				0	0	0	0	0
297	99	C			0	0	0	0	0	0	0				0	0	0	0	0
298	100	T			0	0	0	0	0	0	0				0	0	0	0	0
299	100	A	G	Non-synonymous Stop Codon	0	0	0	0	1	1	0.00199601				0	0	0	0	0.002
300	100	A			0	0	0	0	0	0	0				0	0	0	0	0

## Sheet: NucleotideMatrix(p2)
	1	2	3	4	5	6	7	8	9	10	11	12	13	14	15	16	17	18	19	20	21	22	23	24	25	26	27	28	29	30	31	32	33	34	35	36	37	38	39	40	41	42	43	44	45	46	47	48	49
ref
p2_ind242
p2_ind2560																														A
p2_ind4457
p2_ind821
p2_ind1682
p2_ind2601
p2_ind2922
p2_ind1893
p2_ind1178
p2_ind4109
p2_ind1138
p2_ind3776
p2_ind1546
p2_ind721
p2_ind4499
p2_ind343
p2_ind2597
p2_ind123
p2_ind79
p2_ind183															T
p2_ind834
p2_ind4244
p2_ind4582
p2_ind2689																														A
p2_ind239
p2_ind822
p2_ind259															T
p2_ind3355
p2_ind4621																																	A
p2_ind3898
p2_ind3124
p2_ind2897
p2_ind428
p2_ind502
p2_ind2620
p2_ind3209
p2_ind3563
p2_ind2492
p2_ind1667
p2_ind4307
p2_ind2107																														A
p2_ind1043
p2_ind4895
p2_ind2705
p2_ind2132
p2_ind1723
p2_ind3108
p2_ind335
p2_ind848
p2_ind2380															T
p2_ind4367
p2_ind4798
p2_ind1066
p2_ind2899																														A
p2_ind3417
p2_ind4025
p2_ind4222
p2_ind2825
p2_ind1786
p2_ind1829															T
p2_ind2753
p2_ind3171
p2_ind4408
p2_ind1383
p2_ind1512
p2_ind4942
p2_ind1243
p2_ind680
p2_ind677
p2_ind1967
p2_ind4673
p2_ind770
p2_ind3509
p2_ind2965
p2_ind4446
p2_ind4583
p2_ind3872
p2_ind2347															T
p2_ind2094
p2_ind180
p2_ind1771
p2_ind3374																														A
p2_ind1428															T
p2_ind1867
p2_ind2629
p2_ind3597
p2_ind4760
p2_ind1161
p2_ind3817
p2_ind3263
p2_ind1690
p2_ind1703
p2_ind552
p2_ind2771
p2_ind296
p2_ind1895
p2_ind3721
p2_ind3153																														A
p2_ind2464
p2_ind163
p2_ind1980
p2_ind3649
p2_ind3065
p2_ind4197																														A
p2_ind3051
p2_ind2459
p2_ind4810																														A
p2_ind2262
p2_ind3996
p2_ind4949
p2_ind2339
p2_ind3335
p2_ind3300																																						A
p2_ind2468
p2_ind4474
p2_ind2801
p2_ind3346
p2_ind1938
p2_ind2603
p2_ind2686															T
p2_ind548
p2_ind1919
p2_ind3947
p2_ind3316
p2_ind4552
p2_ind3982
p2_ind474
p2_ind187
p2_ind3102
p2_ind3261
p2_ind3402
p2_ind733
p2_ind373
p2_ind2585															T
p2_ind1015
p2_ind4325
p2_ind40																														A
p2_ind4853
p2_ind1445
p2_ind3630
p2_ind15
p2_ind191
p2_ind1353
p2_ind1504
p2_ind2446
p2_ind1483
p2_ind2326
p2_ind3911															T
p2_ind783
p2_ind1364
p2_ind1086
p2_ind1028
p2_ind3609															T
p2_ind2717
p2_ind3751
p2_ind4072
p2_ind2392
p2_ind3950
p2_ind2593
p2_ind339
p2_ind286
p2_ind2936																														A
p2_ind3377
p2_ind1952																																					C
p2_ind1255
p2_ind4550
p2_ind3186
p2_ind3331
p2_ind3404																														A
p2_ind1085
p2_ind3087																														A
p2_ind4677
p2_ind142
p2_ind2998
p2_ind3809
p2_ind3577
p2_ind1
p2_ind2243
p2_ind1963
p2_ind1157
p2_ind3178
p2_ind278																																		A
p2_ind4688																														A
p2_ind653
p2_ind3030
p2_ind4668
p2_ind2190																																									G
p2_ind220																														A
p2_ind1939
p2_ind657
p2_ind4336																														A
p2_ind1226																														A
p2_ind719
p2_ind1219																																									G
p2_ind440
p2_ind194																												G
p2_ind3699																														A
p2_ind3389
p2_ind1343
p2_ind716
p2_ind2144
p2_ind72
p2_ind4773
p2_ind3676
p2_ind3552
p2_ind2319
p2_ind2462
p2_ind4519
p2_ind905
p2_ind4899																																		A
p2_ind426
p2_ind1203															T
p2_ind4690
p2_ind338
p2_ind3421
p2_ind863
p2_ind2168
p2_ind954
p2_ind3011
p2_ind1694
p2_ind4770
p2_ind4068
p2_ind2613
p2_ind1729
p2_ind4079
p2_ind4897
p2_ind4438
p2_ind3769
p2_ind4487
p2_ind1062															T
p2_ind2607
p2_ind3338
p2_ind2124
p2_ind4425																																		A
p2_ind1569
p2_ind2958
p2_ind3289																															G
p2_ind2518
p2_ind195
p2_ind2269
p2_ind4339
p2_ind1856
p2_ind3334
p2_ind4727
p2_ind2624
p2_ind1250																														A
p2_ind3798
p2_ind2960
p2_ind638																																												G
p2_ind2854
p2_ind245
p2_ind4724
p2_ind4943
p2_ind1923															T
p2_ind4206
p2_ind203
p2_ind3855
p2_ind4892
p2_ind436
p2_ind4925
p2_ind2775
p2_ind3069																														A
p2_ind2445
p2_ind2709
p2_ind2755
p2_ind952																																									G
p2_ind3054
p2_ind3790
p2_ind1276
p2_ind1386
p2_ind1213
p2_ind1489																														A
p2_ind4893															T
p2_ind1728
p2_ind984
p2_ind4433
p2_ind2885																																												G
p2_ind1809
p2_ind2813
p2_ind2623
p2_ind2364
p2_ind1051
p2_ind4128
p2_ind3420
p2_ind1639
p2_ind1175
p2_ind4252
p2_ind1620
p2_ind4931																																									G
p2_ind1669
p2_ind4746																														A
p2_ind1007																														A
p2_ind14
p2_ind603																														A
p2_ind2731
p2_ind1154																														A
p2_ind200
p2_ind3351
p2_ind2956															T
p2_ind3202																														A
p2_ind2835
p2_ind2612																																						A
p2_ind391
p2_ind1974
p2_ind1925
p2_ind1574
p2_ind924																																									G
p2_ind1624
p2_ind4427
p2_ind951
p2_ind60
p2_ind2233																														A
p2_ind1882
p2_ind1947
p2_ind3534																																									G
p2_ind3247
p2_ind460
p2_ind4039																														A
p2_ind3226
p2_ind1376
p2_ind3846
p2_ind2323
p2_ind1093
p2_ind1171
p2_ind4265
p2_ind4619
p2_ind2778
p2_ind969
p2_ind4885
p2_ind961
p2_ind3566
p2_ind4054
p2_ind2722															T
p2_ind4005															T
p2_ind280															T
p2_ind4386
p2_ind352
p2_ind134
p2_ind4387
p2_ind1868
p2_ind96
p2_ind2192
p2_ind4213																																						A
p2_ind2818
p2_ind1122																															G
p2_ind4281
p2_ind3679
p2_ind431
p2_ind4731
p2_ind1628
p2_ind4494																																		A
p2_ind468
p2_ind1083
p2_ind2495
p2_ind3716											C																			A
p2_ind558																														A
p2_ind3836
p2_ind4533
p2_ind1707
p2_ind2268
p2_ind2277																																		A
p2_ind4485
p2_ind1795
p2_ind1398
p2_ind797																																						A
p2_ind3356
p2_ind2512
p2_ind487
p2_ind1497
p2_ind4241
p2_ind3869
p2_ind4823																																		A
p2_ind2741																																									G
p2_ind3626
p2_ind1866																																					C
p2_ind4456
p2_ind1685
p2_ind4876
p2_ind2198																														A
p2_ind4057
p2_ind579
p2_ind4221
p2_ind3042
p2_ind3048
p2_ind1201
p2_ind3999
p2_ind2159																														A
p2_ind4437																																		A
p2_ind890
p2_ind2573
p2_ind2710
p2_ind3796
p2_ind3965
p2_ind4460
p2_ind2929
p2_ind4954
p2_ind2026
p2_ind3415																																									G
p2_ind1298
p2_ind1994																												C
p2_ind1087
p2_ind3970																																		A
p2_ind1222
p2_ind2007																																						A
p2_ind4828
p2_ind2208
p2_ind3711
p2_ind1194
p2_ind4296
p2_ind1067
p2_ind2816
p2_ind4757
p2_ind1865
p2_ind1147
p2_ind4115																														A
p2_ind2393
p2_ind3168																														A
p2_ind3285																														A
p2_ind3874
p2_ind1021
p2_ind3862															T
p2_ind764
p2_ind4507																														A
p2_ind3938
p2_ind1599
p2_ind2400
p2_ind1421																																						A
p2_ind50
p2_ind880
p2_ind2201
p2_ind4337
p2_ind706
p2_ind1190
p2_ind2100
p2_ind2212
p2_ind2193
p2_ind4368
p2_ind3589
p2_ind781
p2_ind395
p2_ind2807
p2_ind2365
p2_ind1593
p2_ind3921																														A
p2_ind4410
p2_ind1670
p2_ind2515
p2_ind946
p2_ind1283																																		A
p2_ind1951
p2_ind4269
p2_ind375
p2_ind121
p2_ind4555
p2_ind276																														A
p2_ind3766
p2_ind4201
p2_ind1261
p2_ind4634
p2_ind4295
p2_ind2674
p2_ind3323
p2_ind295
p2_ind972
p2_ind3219
p2_ind925
p2_ind988
p2_ind3155
p2_ind2150
p2_ind4184
p2_ind3551
p2_ind2260
p2_ind2040
p2_ind1718
p2_ind3525
p2_ind3838																														A
p2_ind3116																														A
p2_ind619
p2_ind1354
p2_ind3492
p2_ind85																																												G
p2_ind2867
p2_ind1702
p2_ind4970
p2_ind2850																																					C
p2_ind405
p2_ind742
p2_ind3129
p2_ind827
p2_ind2914															T
p2_ind2559
p2_ind3230																																		A
p2_ind3396
p2_ind692
p2_ind1053
p2_ind1265
p2_ind2265
p2_ind2902
p2_ind4400
p2_ind935
[truncated: 251 more columns]

## Sheet: ProteinAnalysis(p2)
Reference sequence: ref
Total number of sequences: 501
Reference sequence bases/AA: ATGCAAATAGACCCCGTTGCATATCATTGTTCCGAGTTGAAGTTCGTGCTTGTACCCGAAGAGTCGGGAAAGTTATCCCCGACGGAAATAGGATTCCATTTTCAGATTGGGTGCCGCGTACATGACAGAAGACCCCGCTCTGAGTCAGTGATGACGCACCAACGCAGATATCGATGTCTCACGTCTACCTTATTACTTGCCTTGATCGTCGGCACCCGATATTTGTCAACTGGGAATCCTCCTGGACCTATTATCGGTCCTTTGAAACTAACAGCAATTACCCCAGAAAGTGTCTGCTAA
Alignment Position	Reference AA	Mutations	Mutation Types	Substitution(Frameshift) Count	Substitution Count	Insertions	Deletions	Stop Codons	Stop Codons(Frameshift)	Total Mutations	Mutation Frequency	Remaining sequences before encountering stop codon			Substitution(Frameshift) Count	Substitution Count			Stop Codons
1	M			0	0	0	0	0	0	0	0	501			0	0			0
2	Q			0	0	0	0	0	0	0	0	501			0	0			0
3	I			0	0	0	0	0	0	0	0	501			0	0			0
4	D	A	Substitution	0	1	0	0	0	0	1	0.00199601	501			0	0.00199601			0
5	P			0	0	0	0	0	0	0	0	501			0	0			0
6	V			0	0	0	0	0	0	0	0	501			0	0			0
7	A			0	0	0	0	0	0	0	0	501			0	0			0
8	Y			0	0	0	0	0	0	0	0	501			0	0			0
9	H			0	0	0	0	0	0	0	0	501			0	0			0
10	C	*,G,R	Stop Codon,Substitution,Substitution	0	2	0	0	39	0	41	0.0818363	501			0	0.00399202			0.0778443
11	S	A	Substitution	0	2	0	0	0	0	2	0.004329	462			0	0.004329			0
12	E	K	Substitution	0	10	0	0	0	0	10	0.021645	462			0	0.021645			0
13	L	*	Stop Codon	0	0	0	0	6	0	6	0.012987	462			0	0			0.012987
14	K	R	Substitution	0	8	0	0	0	0	8	0.0175439	456			0	0.0175439			0
15	F	C	Substitution	0	3	0	0	0	0	3	0.00657895	456			0	0.00657895			0
16	V			0	0	0	0	0	0	0	0	456			0	0			0
17	L			0	0	0	0	0	0	0	0	456			0	0			0
18	V			0	0	0	0	0	0	0	0	456			0	0			0
19	P	R,S	Substitution,Substitution	0	6	0	0	0	0	6	0.0131579	456			0	0.0131579			0
20	E	A	Substitution	0	1	0	0	0	0	1	0.00219298	456			0	0.00219298			0
21	E	V	Substitution	0	1	0	0	0	0	1	0.00219298	456			0	0.00219298			0
22	S			0	0	0	0	0	0	0	0	456			0	0			0
23	G			0	0	0	0	0	0	0	0	456			0	0			0
24	K			0	0	0	0	0	0	0	0	456			0	0			0
25	L			0	0	0	0	0	0	0	0	456			0	0			0
26	S			0	0	0	0	0	0	0	0	456			0	0			0
27	P			0	0	0	0	0	0	0	0	456			0	0			0
28	T			0	0	0	0	0	0	0	0	456			0	0			0
29	E			0	0	0	0	0	0	0	0	456			0	0			0
30	I			0	0	0	0	0	0	0	0	456			0	0			0
31	G			0	0	0	0	0	0	0	0	456			0	0			0
32	F	L	Substitution	0	15	0	0	0	0	15	0.0328947	456			0	0.0328947			0
33	H			0	0	0	0	0	0	0	0	456			0	0			0
34	F	C	Substitution	0	3	0	0	0	0	3	0.00657895	456			0	0.00657895			0
35	Q	E	Substitution	0	2	0	0	0	0	2	0.00438596	456			0	0.00438596			0
36	I	T	Substitution	0	27	0	0	0	0	27	0.0592105	456			0	0.0592105			0
37	G			0	0	0	0	0	0	0	0	456			0	0			0
38	C	R	Substitution	0	63	0	0	0	0	63	0.138158	456			0	0.138158			0
39	R			0	0	0	0	0	0	0	0	456			0	0			0
40	V	A	Substitution	0	3	0	0	0	0	3	0.00657895	456			0	0.00657895			0
41	H			0	0	0	0	0	0	0	0	456			0	0			0
42	D	G	Substitution	0	1	0	0	0	0	1	0.00219298	456			0	0.00219298			0
43	R	S	Substitution	0	5	0	0	0	0	5	0.0109649	456			0	0.0109649			0
44	R			0	0	0	0	0	0	0	0	456			0	0			0
45	P			0	0	0	0	0	0	0	0	456			0	0			0
46	R			0	0	0	0	0	0	0	0	456			0	0			0
47	S	P	Substitution	0	4	0	0	0	0	4	0.00877193	456			0	0.00877193			0
48	E	V	Substitution	0	5	0	0	0	0	5	0.0109649	456			0	0.0109649			0
49	S			0	0	0	0	0	0	0	0	456			0	0			0
50	V			0	0	0	0	0	0	0	0	456			0	0			0
51	M			0	0	0	0	0	0	0	0	456			0	0			0
52	T	A,S	Substitution,Substitution	0	63	0	0	0	0	63	0.138158	456			0	0.138158			0
53	H	L,P	Substitution,Substitution	0	13	0	0	0	0	13	0.0285088	456			0	0.0285088			0
54	Q	L	Substitution	0	18	0	0	0	0	18	0.0394737	456			0	0.0394737			0
55	R			0	0	0	0	0	0	0	0	456			0	0			0
56	R	K	Substitution	0	45	0	0	0	0	45	0.0986842	456			0	0.0986842			0
57	Y	H	Substitution	0	22	0	0	0	0	22	0.0482456	456			0	0.0482456			0
58	R	*	Stop Codon	0	0	0	0	4	0	4	0.00877193	456			0	0			0.00877193
59	C			0	0	0	0	0	0	0	0	452			0	0			0
60	L			0	0	0	0	0	0	0	0	452			0	0			0
61	T	K,S	Substitution,Substitution	0	9	0	0	0	0	9	0.0199115	452			0	0.0199115			0
62	S	T	Substitution	0	1	0	0	0	0	1	0.00221239	452			0	0.00221239			0
63	T			0	0	0	0	0	0	0	0	452			0	0			0
64	L	*	Stop Codon	0	0	0	0	1	0	1	0.00221239	452			0	0			0.00221239
65	L	I	Substitution	0	11	0	0	0	0	11	0.0243902	451			0	0.0243902			0
66	L	I	Substitution	0	1	0	0	0	0	1	0.00221729	451			0	0.00221729			0
67	A	G	Substitution	0	2	0	0	0	0	2	0.00443459	451			0	0.00443459			0
68	L			0	0	0	0	0	0	0	0	451			0	0			0
69	I	T	Substitution	0	8	0	0	0	0	8	0.0177384	451			0	0.0177384			0
70	V			0	0	0	0	0	0	0	0	451			0	0			0
71	G			0	0	0	0	0	0	0	0	451			0	0			0
72	T			0	0	0	0	0	0	0	0	451			0	0			0
73	R			0	0	0	0	0	0	0	0	451			0	0			0
74	Y	F	Substitution	0	1	0	0	0	0	1	0.00221729	451			0	0.00221729			0
75	L			0	0	0	0	0	0	0	0	451			0	0			0
76	S	L	Substitution	0	4	0	0	0	0	4	0.00886918	451			0	0.00886918			0
77	T			0	0	0	0	0	0	0	0	451			0	0			0
78	G			0	0	0	0	0	0	0	0	451			0	0			0
79	N	D	Substitution	0	1	0	0	0	0	1	0.00221729	451			0	0.00221729			0
80	P			0	0	0	0	0	0	0	0	451			0	0			0
81	P			0	0	0	0	0	0	0	0	451			0	0			0
82	G	R	Substitution	0	4	0	0	0	0	4	0.00886918	451			0	0.00886918			0
83	P	A,R	Substitution,Substitution	0	3	0	0	0	0	3	0.00665188	451			0	0.00665188			0
84	I			0	0	0	0	0	0	0	0	451			0	0			0
85	I	L	Substitution	0	2	0	0	0	0	2	0.00443459	451			0	0.00443459			0
86	G			0	0	0	0	0	0	0	0	451			0	0			0
87	P			0	0	0	0	0	0	0	0	451			0	0			0
88	L			0	0	0	0	0	0	0	0	451			0	0			0
89	K			0	0	0	0	0	0	0	0	451			0	0			0
90	L			0	0	0	0	0	0	0	0	451			0	0			0
91	T	K	Substitution	0	6	0	0	0	0	6	0.0133038	451			0	0.0133038			0
92	A	G,P	Substitution,Substitution	0	19	0	0	0	0	19	0.0421286	451			0	0.0421286			0
93	I			0	0	0	0	0	0	0	0	451			0	0			0
94	T	S	Substitution	0	1	0	0	0	0	1	0.00221729	451			0	0.00221729			0
95	P			0	0	0	0	0	0	0	0	451			0	0			0
96	E	*	Stop Codon	0	0	0	0	11	0	11	0.0243902	451			0	0			0.0243902
97	S	T	Substitution	0	5	0	0	0	0	5	0.0113636	440			0	0.0113636			0
98	V			0	0	0	0	0	0	0	0	440			0	0			0
99	C			0	0	0	0	0	0	0	0	440			0	0			0
100	*			0	0	0	0	0	0	0	0	440			0	0			0		0	0

## Sheet: ProteinMatrix(p2)
	1	2	3	4	5	6	7	8	9	10	11	12	13	14	15	16	17	18	19	20	21	22	23	24	25	26	27	28	29	30	31	32	33	34	35	36	37	38	39	40	41	42	43	44	45	46	47	48	49
ref
p2_ind242
p2_ind2560										*
p2_ind4457																																																V
p2_ind821
p2_ind1682
p2_ind2601																																L						R
p2_ind2922																																				T		R
p2_ind1893
p2_ind1178																																				T		R
p2_ind4109
p2_ind1138
p2_ind3776
p2_ind1546
p2_ind721
p2_ind4499
p2_ind343
p2_ind2597
p2_ind123
p2_ind79
p2_ind183
p2_ind834
p2_ind4244
p2_ind4582																																						R
p2_ind2689										*
p2_ind239																																				T		R
p2_ind822
p2_ind259
p2_ind3355
p2_ind4621																																						R
p2_ind3898
p2_ind3124																																				T		R
p2_ind2897																																				T		R
p2_ind428
p2_ind502																																		C
p2_ind2620
p2_ind3209																																L						R
p2_ind3563																																				T		R
p2_ind2492																					V
p2_ind1667
p2_ind4307
p2_ind2107										*
p2_ind1043
p2_ind4895
p2_ind2705
p2_ind2132
p2_ind1723																																				T		R
p2_ind3108																																						R
p2_ind335
p2_ind848
p2_ind2380																																											S
p2_ind4367
p2_ind4798
p2_ind1066
p2_ind2899										*
p2_ind3417																																				T		R
p2_ind4025
p2_ind4222
p2_ind2825
p2_ind1786
p2_ind1829
p2_ind2753
p2_ind3171
p2_ind4408																																						R
p2_ind1383																																											S
p2_ind1512
p2_ind4942																																				T		R
p2_ind1243
p2_ind680
p2_ind677
p2_ind1967
p2_ind4673
p2_ind770
p2_ind3509																																																V
p2_ind2965
p2_ind4446																																						R
p2_ind4583
p2_ind3872																																				T		R
p2_ind2347
p2_ind2094																																				T		R
p2_ind180
p2_ind1771																																						R
p2_ind3374										*
p2_ind1428
p2_ind1867
p2_ind2629
p2_ind3597
p2_ind4760
p2_ind1161																																			E
p2_ind3817																																						R
p2_ind3263
p2_ind1690
p2_ind1703
p2_ind552
p2_ind2771
p2_ind296
p2_ind1895
p2_ind3721
p2_ind3153										*
p2_ind2464
p2_ind163																																				T		R
p2_ind1980
p2_ind3649																																L						R
p2_ind3065
p2_ind4197										*
p2_ind3051
p2_ind2459
p2_ind4810										*
p2_ind2262																																				T
p2_ind3996
p2_ind4949
p2_ind2339
p2_ind3335
p2_ind3300													*
p2_ind2468
p2_ind4474																																L						R
p2_ind2801
p2_ind3346																																						R
p2_ind1938
p2_ind2603
p2_ind2686
p2_ind548
p2_ind1919
p2_ind3947
p2_ind3316
p2_ind4552
p2_ind3982																																																V
p2_ind474
p2_ind187
p2_ind3102
p2_ind3261
p2_ind3402
p2_ind733
p2_ind373
p2_ind2585
p2_ind1015																																															P
p2_ind4325																																															P
p2_ind40										*
p2_ind4853																																															P
p2_ind1445
p2_ind3630
p2_ind15
p2_ind191
p2_ind1353
p2_ind1504
p2_ind2446
p2_ind1483
p2_ind2326
p2_ind3911
p2_ind783
p2_ind1364
p2_ind1086
p2_ind1028																																L						R
p2_ind3609																																											S
p2_ind2717
p2_ind3751
p2_ind4072
p2_ind2392
p2_ind3950
p2_ind2593
p2_ind339
p2_ind286
p2_ind2936										*
p2_ind3377
p2_ind1952
p2_ind1255
p2_ind4550
p2_ind3186
p2_ind3331
p2_ind3404										*
p2_ind1085
p2_ind3087										*
p2_ind4677
p2_ind142																																						R
p2_ind2998																																				T		R
p2_ind3809
p2_ind3577																																						R
p2_ind1
p2_ind2243
p2_ind1963
p2_ind1157																			S
p2_ind3178
p2_ind278												K
p2_ind4688										*
p2_ind653
p2_ind3030
p2_ind4668
p2_ind2190														R
p2_ind220										*
p2_ind1939
p2_ind657
p2_ind4336										*
p2_ind1226										*
p2_ind719
p2_ind1219														R
p2_ind440
p2_ind194										G
p2_ind3699										*
p2_ind3389
p2_ind1343																																						R
p2_ind716
p2_ind2144
p2_ind72																				A
p2_ind4773
p2_ind3676																																						R
p2_ind3552
p2_ind2319
p2_ind2462
p2_ind4519																																				T		R
p2_ind905
p2_ind4899												K
p2_ind426
p2_ind1203
p2_ind4690
p2_ind338
p2_ind3421																																																V
p2_ind863
p2_ind2168
p2_ind954
p2_ind3011
p2_ind1694
p2_ind4770
p2_ind4068																																				T		R
p2_ind2613
p2_ind1729
p2_ind4079
p2_ind4897
p2_ind4438
p2_ind3769
p2_ind4487
p2_ind1062
p2_ind2607
p2_ind3338
p2_ind2124
p2_ind4425												K
p2_ind1569
p2_ind2958
p2_ind3289											A																							C
p2_ind2518
p2_ind195
p2_ind2269
p2_ind4339
p2_ind1856
p2_ind3334																																						R
p2_ind4727
p2_ind2624
p2_ind1250										*
p2_ind3798
p2_ind2960
p2_ind638															C
p2_ind2854
p2_ind245
p2_ind4724
p2_ind4943
p2_ind1923																																											S
p2_ind4206
p2_ind203
p2_ind3855
p2_ind4892																																				T		R
p2_ind436																			S
p2_ind4925
p2_ind2775
p2_ind3069										*
p2_ind2445
p2_ind2709
p2_ind2755
p2_ind952														R
p2_ind3054																																						R
p2_ind3790
p2_ind1276
p2_ind1386
p2_ind1213																																L						R
p2_ind1489										*
p2_ind4893
p2_ind1728
p2_ind984
p2_ind4433
p2_ind2885															C
p2_ind1809
p2_ind2813
p2_ind2623																			S
p2_ind2364
p2_ind1051																																						R
p2_ind4128
p2_ind3420																																L						R
p2_ind1639
p2_ind1175
p2_ind4252
p2_ind1620
p2_ind4931														R
p2_ind1669																																						R
p2_ind4746										*
p2_ind1007										*
p2_ind14																																				T		R
p2_ind603										*
p2_ind2731
p2_ind1154										*
p2_ind200
p2_ind3351
p2_ind2956
p2_ind3202										*
p2_ind2835
p2_ind2612													*
p2_ind391
p2_ind1974																																L						R
p2_ind1925
p2_ind1574
p2_ind924														R
p2_ind1624
p2_ind4427
p2_ind951
p2_ind60																																				T
p2_ind2233										*
p2_ind1882
p2_ind1947
p2_ind3534														R
p2_ind3247																																L						R
p2_ind460
p2_ind4039										*
p2_ind3226
p2_ind1376
p2_ind3846
p2_ind2323
p2_ind1093
p2_ind1171
p2_ind4265
p2_ind4619
p2_ind2778
p2_ind969
p2_ind4885
p2_ind961
p2_ind3566
p2_ind4054
p2_ind2722
p2_ind4005																																											S
p2_ind280
p2_ind4386																																				T		R
p2_ind352
p2_ind134
p2_ind4387
p2_ind1868																																						R
p2_ind96																																L						R
p2_ind2192
p2_ind4213													*
p2_ind2818
p2_ind1122											A																							C
p2_ind4281
p2_ind3679
p2_ind431
p2_ind4731																																								A
p2_ind1628
p2_ind4494												K
p2_ind468
p2_ind1083
p2_ind2495
p2_ind3716				A						*
p2_ind558										*
p2_ind3836																																L						R
p2_ind4533																																				T		R
p2_ind1707
p2_ind2268																																				T		R
p2_ind2277												K
p2_ind4485
p2_ind1795
p2_ind1398																																						R
p2_ind797													*
p2_ind3356
p2_ind2512
p2_ind487																																				T		R
p2_ind1497
p2_ind4241
p2_ind3869																																						R
p2_ind4823												K
p2_ind2741														R
p2_ind3626
p2_ind1866
p2_ind4456																																				T		R
p2_ind1685
p2_ind4876																																				T		R
p2_ind2198										*
p2_ind4057
p2_ind579																																						R
p2_ind4221
p2_ind3042
p2_ind3048
p2_ind1201
p2_ind3999
p2_ind2159										*
p2_ind4437												K
p2_ind890
p2_ind2573																																L						R
p2_ind2710
p2_ind3796
p2_ind3965
p2_ind4460
p2_ind2929
p2_ind4954
p2_ind2026
p2_ind3415														R
p2_ind1298																																																V
p2_ind1994										R																												R
p2_ind1087
p2_ind3970												K
p2_ind1222
p2_ind2007													*
p2_ind4828
p2_ind2208																																				T		R
p2_ind3711																			S
p2_ind1194
p2_ind4296
p2_ind1067
p2_ind2816																																L						R
p2_ind4757
p2_ind1865																																						R
p2_ind1147
p2_ind4115										*
p2_ind2393
p2_ind3168										*
p2_ind3285										*
p2_ind3874
p2_ind1021
p2_ind3862
p2_ind764
p2_ind4507										*
p2_ind3938
p2_ind1599
p2_ind2400
p2_ind1421													*
p2_ind50																																			E
p2_ind880
p2_ind2201																																L						R
p2_ind4337																																										G
p2_ind706
p2_ind1190
p2_ind2100																			R
p2_ind2212
p2_ind2193
p2_ind4368
p2_ind3589
p2_ind781
p2_ind395																																								A
p2_ind2807
p2_ind2365
p2_ind1593																																								A
p2_ind3921										*
p2_ind4410
p2_ind1670																																						R
p2_ind2515
p2_ind946
p2_ind1283												K
p2_ind1951
p2_ind4269
p2_ind375
p2_ind121
p2_ind4555
p2_ind276										*
p2_ind3766
p2_ind4201
p2_ind1261
p2_ind4634
p2_ind4295
p2_ind2674
p2_ind3323
p2_ind295
p2_ind972
p2_ind3219
p2_ind925
p2_ind988
p2_ind3155
p2_ind2150
p2_ind4184
p2_ind3551
p2_ind2260
p2_ind2040
p2_ind1718
p2_ind3525
p2_ind3838										*
p2_ind3116										*
p2_ind619
p2_ind1354
p2_ind3492
p2_ind85															C
p2_ind2867
p2_ind1702
p2_ind4970
p2_ind2850
p2_ind405
p2_ind742
p2_ind3129																			S
p2_ind827
p2_ind2914
p2_ind2559
p2_ind3230												K
p2_ind3396
p2_ind692																																															P
p2_ind1053
p2_ind1265
p2_ind2265
p2_ind2902																																				T		R
p2_ind4400
p2_ind935																																L						R
[truncated: 51 more columns]

## Sheet: Summary Statistics
Nucleotide Summary Statistics
Analysis Type	Total Positions	Total Isolates	Positions with Mutations	Percent Positions with Mutations	Positions with >20% Mutations	Percent >20%	Total Synonymous	Total Non-synonymous	Total Insertions	Total Deletions	Total Stop Codons	Total Stop Codons(Frameshift)	Total Mutations	Isolate w/o synonymous mutation	Isolate w/o non-synonymous mutation	Isolate w/o Insertion	Isolate w/o Deletion	Isolate w/o Stop codons
Nucleotide - p1	300	500	77	25.67	2	0.67	128	837	0	0	47	0	1012	386	98	500	500	453
Nucleotide - p2	300	501	68	22.67	0	0.00	155	416	0	0	63	0	634	370	249	501	501	439
Protein Summary Statistics
Analysis Type	Total Isolates	Total Positions	Positions with Mutations	Percent Positions with Mutations	Positions with >20% Mutations	Percent >20%	Total Substitutions	Total Insertions	Total Deletions	Total Stop Codons	Total Substitutions(Regular)	Total Substitution(Frameshift)	Total Mutations	Isolate w/o Substitution	Isolate w/o Frameshift	Isolate w/o Insertion	Isolate w/o Deletion	Isolate w/o Stop codons	Isolate w/o Stop codon(Frameshift)
Protein - p1	500	100	50	50.00	2	2.00	766	0	0	44	766	0	810	130	500	500	500	456	500
Protein - p2	501	100	44	44.00	0	0.00	401	0	0	61	401	0	462	257	501	501	501	440	501
